# Supplementary material for: Live-seq enables temporal transcriptomic recording of single cells
Source: Nature. 2022 Aug 17;608(7924):733–40. doi: 10.1038/s41586-022-05046-9 (PMC9402441; doi:10.1038/s41586-022-05046-9)
Supplement: Supplementary file 4 — DE genes in Live-seq samples. Two-sided Wilcoxon rank-sum test was performed with Bonferroni correction. [file 41586_2022_5046_MOESM4_ESM.xlsx]

## Sheet: Supplementary Table 1. DE_genes
Ensembl	logFC	logCPM	F	PValue	padj	Name	pct.1	pct.2	cat
ENSMUSG00000059430	9.63355	7.12258	179.23	2.96174e-26	3.82111e-23	Actg2	0.377049	0.00429185	ASPC_NT
ENSMUSG00000032532	9.17956	10.1268	366.659	1.80411e-48	9.71692e-45	Cck	0.803279	0.128755	ASPC_NT
ENSMUSG00000030116	8.33851	8.47481	440.901	4.67433e-55	5.03519e-51	Mfap5	0.852459	0.141631	ASPC_NT
ENSMUSG00000023092	7.81652	6.74331	129.697	5.5924e-21	2.00804e-18	Fhl1	0.590164	0.0600858	ASPC_NT
ENSMUSG00000061353	7.72183	6.88513	129.507	5.86045e-21	2.03641e-18	Cxcl12	0.52459	0.0858369	ASPC_NT
ENSMUSG00000030468	7.16077	4.29671	134.694	9.92759e-21	3.05543e-18	Siglecg	0.344262	0.00858369	ASPC_NT
ENSMUSG00000031972	7.03776	6.26604	136.139	3.19254e-26	3.82111e-23	Acta1	0.459016	0.120172	ASPC_NT
ENSMUSG00000052353	7.01804	4.43017	155.165	2.6369e-22	1.23499e-19	Cemip	0.344262	0.00858369	ASPC_NT
ENSMUSG00000053279	7.00533	7.64118	123.096	2.89221e-20	8.42023e-18	Aldh1a1	0.590164	0.11588	ASPC_NT
ENSMUSG00000020911	6.99462	4.44709	145.275	1.73176e-25	1.43497e-22	Krt19	0.344262	0.00429185	ASPC_NT
ENSMUSG00000022836	6.75588	5.06387	125.298	5.21112e-22	2.2392e-19	Mylk	0.245902	0.0257511	ASPC_NT
ENSMUSG00000029322	6.65559	6.64297	154.632	1.63013e-23	1.03293e-20	Plac8	0.786885	0.11588	ASPC_NT
ENSMUSG00000021403	6.62154	6.56476	114.832	7.37357e-21	2.33612e-18	Serpinb9b	0.57377	0.0600858	ASPC_NT
ENSMUSG00000020676	6.60798	6.28217	69.1185	3.30075e-13	2.562e-11	Ccl11	0.459016	0.0515021	ASPC_NT
ENSMUSG00000026475	6.56446	7.15073	105.816	1.76887e-21	7.05713e-19	Rgs16	0.672131	0.137339	ASPC_NT
ENSMUSG00000041577	6.53019	8.9254	132.799	7.79483e-23	3.81663e-20	Prelp	0.639344	0.133047	ASPC_NT
ENSMUSG00000032011	6.52311	5.41435	179.366	8.2222e-26	7.41261e-23	Thy1	0.803279	0.107296	ASPC_NT
ENSMUSG00000016918	6.43403	7.35486	142.168	7.4322e-23	3.81237e-20	Sulf1	0.57377	0.137339	ASPC_NT
ENSMUSG00000006221	6.42514	5.30895	139.795	4.16235e-26	4.48369e-23	Hspb7	0.540984	0.0300429	ASPC_NT
ENSMUSG00000033585	6.41493	6.48325	139.277	3.63788e-23	2.06249e-20	Ndn	0.688525	0.124464	ASPC_NT
ENSMUSG00000048096	6.3779	4.9132	90.3925	4.46407e-17	6.77281e-15	Lmod1	0.245902	0.0171674	ASPC_NT
ENSMUSG00000049420	6.24837	4.07571	97.9342	2.35571e-17	3.78742e-15	Tmem200a	0.278689	0.00858369	ASPC_NT
ENSMUSG00000031548	6.16138	7.54634	183.124	1.7378e-31	4.67991e-28	Sfrp1	0.704918	0.128755	ASPC_NT
ENSMUSG00000063594	6.09622	4.2802	138.135	3.38043e-22	1.51725e-19	Gng8	0.508197	0.0429185	ASPC_NT
ENSMUSG00000041261	6.07244	5.05553	88.076	2.22893e-16	2.9642e-14	Car8	0.409836	0.0600858	ASPC_NT
ENSMUSG00000033174	6.03137	5.90159	108.932	1.14927e-18	2.29258e-16	Mgll	0.590164	0.0944206	ASPC_NT
ENSMUSG00000014602	5.78003	6.80328	155.259	1.41753e-23	9.54354e-21	Kif1a	0.639344	0.145923	ASPC_NT
ENSMUSG00000026748	5.74603	5.99925	101.269	9.27964e-18	1.666e-15	Plxdc2	0.52459	0.0944206	ASPC_NT
ENSMUSG00000021567	5.72891	4.58598	69.7501	1.46278e-13	1.18474e-11	Nkd2	0.262295	0.0171674	ASPC_NT
ENSMUSG00000032702	5.72074	4.24173	108.411	5.17374e-19	1.17567e-16	Kank1	0.344262	0.0257511	ASPC_NT
ENSMUSG00000043613	5.66159	8.44242	48.7097	2.63984e-10	1.0532e-08	Mmp3	0.377049	0.0686695	ASPC_NT
ENSMUSG00000003411	5.64069	3.82475	88.7828	7.43302e-17	1.11206e-14	Rab3b	0.262295	0.0128755	ASPC_NT
ENSMUSG00000071656	5.63671	6.66422	86.7308	7.66754e-18	1.42435e-15	Lrrn4cl	0.508197	0.0987124	ASPC_NT
ENSMUSG00000000938	5.61868	5.15158	84.7562	2.33396e-17	3.78742e-15	Hoxa10	0.47541	0.0772532	ASPC_NT
ENSMUSG00000015134	5.61057	4.53717	52.7626	4.76661e-11	2.24218e-09	Aldh1a3	0.245902	0.00858369	ASPC_NT
ENSMUSG00000067586	5.5836	5.85868	86.2001	1.013e-16	1.4358e-14	S1pr3	0.540984	0.0901288	ASPC_NT
ENSMUSG00000029851	5.56767	4.26797	91.4364	1.50929e-16	2.08437e-14	Tcaf2	0.409836	0.0429185	ASPC_NT
ENSMUSG00000029860	5.51377	8.79883	154.088	4.75516e-29	1.02445e-25	Zyx	0.934426	0.339056	ASPC_NT
ENSMUSG00000027188	5.50777	4.8177	49.7218	1.8553e-10	7.71632e-09	Pamr1	0.229508	0.0343348	ASPC_NT
ENSMUSG00000004864	5.50263	4.36518	82.4437	3.8193e-16	4.8978e-14	Mapk13	0.360656	0.0300429	ASPC_NT
ENSMUSG00000032006	5.42607	4.59282	101.766	9.5603e-19	1.98045e-16	Pdgfd	0.360656	0.0429185	ASPC_NT
ENSMUSG00000044522	5.42237	4.12447	73.2915	9.29774e-14	7.82853e-12	A730020M07Rik	0.42623	0.0171674	ASPC_NT
ENSMUSG00000034981	5.41231	6.71929	99.822	1.38772e-17	2.3357e-15	Parm1	0.491803	0.120172	ASPC_NT
ENSMUSG00000022203	5.40738	3.98433	79.754	4.94322e-15	5.32484e-13	Efs	0.295082	0.0214592	ASPC_NT
ENSMUSG00000038143	5.37953	4.36041	91.1238	1.6527e-16	2.25353e-14	Stox2	0.311475	0.0686695	ASPC_NT
ENSMUSG00000046532	5.36	4.74698	90.2169	2.15249e-16	2.89832e-14	Ar	0.344262	0.0987124	ASPC_NT
ENSMUSG00000023224	5.3465	6.28981	94.7916	1.12781e-17	1.95948e-15	Serping1	0.442623	0.103004	ASPC_NT
ENSMUSG00000026399	5.25992	4.7926	54.0558	4.20869e-11	1.99718e-09	Cd55	0.262295	0.055794	ASPC_NT
ENSMUSG00000033488	5.24638	4.22202	83.723	1.47707e-15	1.71086e-13	Cryzl2	0.295082	0.0600858	ASPC_NT
ENSMUSG00000062591	5.24091	4.09951	138.457	8.25764e-26	7.41261e-23	Tubb4a	0.163934	0.055794	ASPC_NT
ENSMUSG00000031239	5.24059	5.30774	76.5086	1.35167e-14	1.38668e-12	Itm2a	0.327869	0.0772532	ASPC_NT
ENSMUSG00000052920	5.19455	3.61843	95.5636	8.88237e-18	1.62171e-15	Prkg1	0.213115	0.0171674	ASPC_NT
ENSMUSG00000037568	5.17957	4.96303	85.6085	3.09699e-17	4.76583e-15	Vash2	0.245902	0.0686695	ASPC_NT
ENSMUSG00000032238	5.16784	5.80661	94.5862	1.20199e-17	2.05521e-15	Rora	0.459016	0.11588	ASPC_NT
ENSMUSG00000024066	5.15743	7.11061	102.783	3.06482e-19	7.50324e-17	Xdh	0.590164	0.193133	ASPC_NT
ENSMUSG00000033022	5.1175	5.24681	85.709	4.13479e-16	5.23999e-14	Cdo1	0.229508	0.0772532	ASPC_NT
ENSMUSG00000018102	5.0872	7.96784	115.01	5.91735e-23	3.18709e-20	H2bc4	0.885246	0.240343	ASPC_NT
ENSMUSG00000036181	5.06305	7.58742	97.0099	4.93761e-20	1.37264e-17	H1f2	0.803279	0.23176	ASPC_NT
ENSMUSG00000019194	5.02709	5.07621	64.8027	1.26496e-12	8.62415e-11	Scn1b	0.52459	0.0643777	ASPC_NT
ENSMUSG00000074896	5.02452	5.51693	59.851	8.56378e-13	6.06901e-11	Ifit3	0.295082	0.107296	ASPC_NT
ENSMUSG00000025586	4.99893	4.21179	55.173	2.89086e-11	1.43504e-09	Cpeb1	0.295082	0.0300429	ASPC_NT
ENSMUSG00000030772	4.99601	6.01248	107.571	3.26439e-21	1.25586e-18	Dkk3	0.459016	0.0772532	ASPC_NT
ENSMUSG00000054728	4.99007	3.57851	96.0396	7.66916e-18	1.42435e-15	Phactr1	0.295082	0.0128755	ASPC_NT
ENSMUSG00000029864	4.98707	4.28239	97.2489	2.85785e-17	4.52713e-15	Gstk1	0.47541	0.0772532	ASPC_NT
ENSMUSG00000050370	4.98062	4.50774	135.18	1.90503e-25	1.46578e-22	Ch25h	0.295082	0.0386266	ASPC_NT
ENSMUSG00000024766	4.9644	4.64087	112.597	2.58036e-20	7.721e-18	Lipo3	0.42623	0.0772532	ASPC_NT
ENSMUSG00000021994	4.96201	4.58784	81.2534	3.12314e-15	3.50443e-13	Wnt5a	0.42623	0.0515021	ASPC_NT
ENSMUSG00000049422	4.7968	4.56097	66.2582	4.92733e-13	3.6605e-11	Chchd10	0.491803	0.0944206	ASPC_NT
ENSMUSG00000026109	4.76461	4.77372	68.4717	1.75812e-13	1.40285e-11	Tmeff2	0.344262	0.0472103	ASPC_NT
ENSMUSG00000025006	4.72174	5.11482	55.5645	1.03788e-12	7.21296e-11	Sorbs1	0.393443	0.0815451	ASPC_NT
ENSMUSG00000038227	4.69643	4.11504	77.8522	8.89472e-15	9.30232e-13	Hoxa9	0.262295	0.0772532	ASPC_NT
ENSMUSG00000028128	4.6943	8.80375	103.429	5.43506e-21	2.00804e-18	F3	0.754098	0.227468	ASPC_NT
ENSMUSG00000037379	4.67386	5.73611	82.7576	3.18415e-16	4.13249e-14	Spon2	0.262295	0.0729614	ASPC_NT
ENSMUSG00000022010	4.62993	8.74897	85.1537	4.93697e-18	9.49661e-16	Tsc22d1	0.786885	0.32618	ASPC_NT
ENSMUSG00000041801	4.54165	8.39434	91.8562	3.59031e-19	8.59441e-17	Phlda3	0.885246	0.317597	ASPC_NT
ENSMUSG00000023064	4.53892	4.39591	77.5155	1.88127e-15	2.15585e-13	Sncg	0.262295	0.0386266	ASPC_NT
ENSMUSG00000037211	4.52889	4.05855	92.1616	7.02628e-19	1.51374e-16	Spry1	0.196721	0.0214592	ASPC_NT
ENSMUSG00000087340	4.46553	3.57993	85.9261	7.63209e-16	9.34237e-14	Gm15228	0.344262	0.0343348	ASPC_NT
ENSMUSG00000001663	4.46026	3.9132	64.9618	7.7484e-14	6.73111e-12	Gstt1	0.360656	0.0343348	ASPC_NT
ENSMUSG00000053117	4.45857	4.22263	72.4943	4.8026e-14	4.31113e-12	E330013P04Rik	0.295082	0.055794	ASPC_NT
ENSMUSG00000049115	4.44488	3.83085	49.078	2.3212e-10	9.39997e-09	Agtr1a	0.213115	0.0300429	ASPC_NT
ENSMUSG00000059439	4.44211	5.56178	72.7795	7.08884e-16	8.87918e-14	Bcas3	0.311475	0.120172	ASPC_NT
ENSMUSG00000087095	4.39397	3.9615	72.7532	4.42197e-14	4.00281e-12	Emx2os	0.295082	0.0472103	ASPC_NT
ENSMUSG00000038508	4.37783	4.15844	72.2096	8.81139e-15	9.30232e-13	Gdf15	0.295082	0.0600858	ASPC_NT
ENSMUSG00000018263	4.37428	3.51212	74.2714	2.73088e-14	2.58186e-12	Tbx5	0.180328	0.0343348	ASPC_NT
ENSMUSG00000032531	4.36695	8.11878	90.8788	1.13512e-18	2.29258e-16	Amotl2	0.688525	0.291845	ASPC_NT
ENSMUSG00000061451	4.36665	4.45995	36.4451	6.36623e-09	1.94269e-07	Tmem151a	0.393443	0.0515021	ASPC_NT
ENSMUSG00000090084	4.3625	4.02964	70.2254	9.95085e-14	8.24542e-12	Srpx	0.262295	0.055794	ASPC_NT
ENSMUSG00000045103	4.34458	3.99579	70.4341	9.30238e-14	7.82853e-12	Dmd	0.213115	0.0686695	ASPC_NT
ENSMUSG00000021662	4.32447	4.98702	75.2026	4.1725e-15	4.54002e-13	Arhgef28	0.360656	0.0515021	ASPC_NT
ENSMUSG00000027890	4.32289	4.41739	36.2668	8.15016e-09	2.42524e-07	Gstm4	0.409836	0.0729614	ASPC_NT
ENSMUSG00000028370	4.32248	3.78301	92.0217	9.88071e-18	1.74484e-15	Pappa	0.229508	0.0343348	ASPC_NT
ENSMUSG00000029178	4.30713	6.07382	140.649	5.90473e-27	9.08653e-24	Klf3	0.672131	0.23176	ASPC_NT
ENSMUSG00000020589	4.30141	4.07156	115.869	6.8043e-21	2.22109e-18	Fam49a	0.163934	0.0600858	ASPC_NT
ENSMUSG00000039601	4.29629	4.80112	71.9901	1.89391e-14	1.90666e-12	Rcan2	0.360656	0.0472103	ASPC_NT
ENSMUSG00000058624	4.29447	6.39533	58.4768	6.45589e-12	3.82103e-10	Gda	0.377049	0.137339	ASPC_NT
ENSMUSG00000069755	4.28077	3.50406	123.434	3.80713e-24	2.73403e-21	Zfp125	0.229508	0.0643777	ASPC_NT
ENSMUSG00000024395	4.2652	4.61557	34.4404	1.26841e-08	3.59265e-07	Lims2	0.344262	0.0729614	ASPC_NT
ENSMUSG00000044258	4.24204	9.22144	87.899	9.84906e-17	1.41459e-14	Ctla2a	0.557377	0.137339	ASPC_NT
ENSMUSG00000030499	4.2338	3.81504	61.537	7.45483e-13	5.31811e-11	Kctd15	0.163934	0.055794	ASPC_NT
ENSMUSG00000029778	4.21857	4.92678	32.3124	6.61299e-08	1.55196e-06	Adcyap1r1	0.344262	0.0429185	ASPC_NT
ENSMUSG00000001986	4.21489	4.9709	99.653	2.72951e-19	6.83773e-17	Gria3	0.311475	0.0901288	ASPC_NT
ENSMUSG00000000154	4.20934	3.37128	48.4621	4.75557e-11	2.24218e-09	Slc22a18	0.262295	0.0128755	ASPC_NT
ENSMUSG00000029059	4.17271	4.57671	63.2882	3.97696e-13	3.03829e-11	Prxl2b	0.540984	0.0815451	ASPC_NT
ENSMUSG00000002847	4.16723	6.71101	84.775	1.11309e-16	1.55717e-14	Pla1a	0.508197	0.128755	ASPC_NT
ENSMUSG00000027460	4.15284	3.81413	44.2171	1.30175e-09	4.50884e-08	Angpt4	0.196721	0.0171674	ASPC_NT
ENSMUSG00000006219	4.1423	5.79221	54.2166	1.7129e-12	1.14605e-10	Fblim1	0.590164	0.141631	ASPC_NT
ENSMUSG00000001270	4.10364	7.67053	57.2906	4.22972e-13	3.18619e-11	Ckb	0.819672	0.300429	ASPC_NT
ENSMUSG00000026817	4.09751	8.77602	63.0641	3.61135e-14	3.35358e-12	Ak1	0.868852	0.356223	ASPC_NT
ENSMUSG00000015133	4.01317	5.30966	39.5701	1.10722e-09	3.92336e-08	Lrrk1	0.491803	0.158798	ASPC_NT
ENSMUSG00000047139	4.01118	7.32005	30.0349	8.73326e-08	1.98889e-06	Cd24a	0.327869	0.150215	ASPC_NT
ENSMUSG00000044017	4.00093	5.16774	42.439	2.48248e-09	8.12804e-08	Adgrd1	0.245902	0.0729614	ASPC_NT
ENSMUSG00000027605	3.98494	5.28289	58.0723	3.27683e-13	2.562e-11	Acss2	0.327869	0.128755	ASPC_NT
ENSMUSG00000034040	3.98355	3.34937	84.1656	1.29283e-15	1.51374e-13	Galnt17	0.295082	0.0386266	ASPC_NT
ENSMUSG00000040147	3.98146	3.72866	44.0765	1.02844e-09	3.68051e-08	Maob	0.262295	0.00858369	ASPC_NT
ENSMUSG00000038793	3.97979	4.03938	49.3848	2.08587e-10	8.64191e-09	Lefty1	0.311475	0.0515021	ASPC_NT
ENSMUSG00000060988	3.95305	4.33792	44.4959	3.92088e-10	1.51383e-08	Galnt13	0.196721	0.0257511	ASPC_NT
ENSMUSG00000058420	3.93391	3.64899	47.5143	4.01649e-10	1.53447e-08	Syt17	0.262295	0.0171674	ASPC_NT
ENSMUSG00000060487	3.93222	4.14754	46.8767	5.03141e-10	1.88845e-08	Samd5	0.295082	0.0515021	ASPC_NT
ENSMUSG00000029673	3.9205	3.32232	73.4591	3.5325e-14	3.30888e-12	Auts2	0.213115	0.0300429	ASPC_NT
ENSMUSG00000019775	3.91428	3.69411	53.8191	1.2709e-11	6.94929e-10	Rgs17	0.196721	0.0300429	ASPC_NT
ENSMUSG00000040605	3.90797	3.72836	44.012	1.40178e-09	4.80892e-08	Bace2	0.180328	0.0343348	ASPC_NT
ENSMUSG00000040563	3.90583	4.97086	89.99	8.44786e-19	1.78432e-16	Plppr2	0.327869	0.120172	ASPC_NT
ENSMUSG00000034997	3.90173	3.22911	55.7633	2.37315e-11	1.20017e-09	Htr2a	0.213115	0.0128755	ASPC_NT
ENSMUSG00000031749	3.90142	5.96588	28.8577	1.55686e-07	3.3474e-06	St3gal2	0.557377	0.184549	ASPC_NT
ENSMUSG00000019853	3.84885	6.09972	32.7993	2.54273e-08	6.76305e-07	Hebp2	0.622951	0.124464	ASPC_NT
ENSMUSG00000064023	3.83575	4.3381	40.9337	3.01683e-09	9.64312e-08	Klk8	0.327869	0.0214592	ASPC_NT
ENSMUSG00000021559	3.83106	5.64103	51.4675	1.05954e-11	6.01354e-10	Dapk1	0.393443	0.128755	ASPC_NT
ENSMUSG00000022358	3.82396	4.50728	42.6518	3.78305e-10	1.47116e-08	Fbxo32	0.327869	0.0429185	ASPC_NT
ENSMUSG00000038539	3.81502	5.39376	71.5038	1.19464e-15	1.41414e-13	Atf5	0.754098	0.291845	ASPC_NT
ENSMUSG00000078670	3.81215	3.73423	46.1877	6.4254e-10	2.3785e-08	Fam174b	0.229508	0.0429185	ASPC_NT
ENSMUSG00000030162	3.81072	6.81574	28.9548	2.53224e-07	5.22553e-06	Olr1	0.295082	0.120172	ASPC_NT
ENSMUSG00000022469	3.79533	3.67019	24.8096	1.60497e-06	2.77063e-05	Rapgef3	0.196721	0.0343348	ASPC_NT
ENSMUSG00000027560	3.78106	4.08057	45.7203	7.59011e-10	2.77155e-08	Dok5	0.295082	0.0515021	ASPC_NT
ENSMUSG00000014846	3.76792	3.4904	93.4013	4.42761e-19	1.03683e-16	Tppp3	0.163934	0.0300429	ASPC_NT
ENSMUSG00000038375	3.76508	7.98253	24.5082	1.21092e-06	2.16679e-05	Trp53inp2	0.721311	0.240343	ASPC_NT
ENSMUSG00000014599	3.76241	9.09377	54.7781	1.25052e-12	8.57997e-11	Csf1	0.95082	0.373391	ASPC_NT
ENSMUSG00000029312	3.76165	3.86649	20.6753	7.9878e-06	0.000116276	Klhl8	0.180328	0.0515021	ASPC_NT
ENSMUSG00000039782	3.756	5.14601	48.3448	2.20976e-11	1.12614e-09	Cpeb2	0.196721	0.0944206	ASPC_NT
ENSMUSG00000058135	3.74171	7.55423	47.5795	3.09477e-11	1.52223e-09	Gstm1	0.672131	0.291845	ASPC_NT
ENSMUSG00000027602	3.73144	7.10467	77.4986	9.15525e-17	1.33271e-14	Map1lc3a	0.803279	0.339056	ASPC_NT
ENSMUSG00000021684	3.72597	5.66876	48.2618	2.16274e-11	1.11469e-09	Pde8b	0.409836	0.201717	ASPC_NT
ENSMUSG00000029581	3.72399	7.66591	43.1824	2.2931e-10	9.32122e-09	Fscn1	0.852459	0.257511	ASPC_NT
ENSMUSG00000025746	3.71627	3.54636	75.9304	1.03141e-15	1.23448e-13	Il6	0.278689	0.0214592	ASPC_NT
ENSMUSG00000035914	3.70959	5.4239	38.5511	1.75774e-09	5.88023e-08	Cd276	0.311475	0.141631	ASPC_NT
ENSMUSG00000000530	3.69211	5.2805	19.3842	1.55714e-05	0.000210458	Acvrl1	0.344262	0.120172	ASPC_NT
ENSMUSG00000033152	3.66267	3.79372	68.6443	1.01868e-14	1.05512e-12	Podxl2	0.262295	0.0772532	ASPC_NT
ENSMUSG00000018001	3.66106	6.25281	45.6926	6.76176e-11	3.07187e-09	Cyth3	0.57377	0.266094	ASPC_NT
ENSMUSG00000036782	3.65745	4.13352	61.8013	1.61136e-12	1.08485e-10	Klhl13	0.229508	0.0729614	ASPC_NT
ENSMUSG00000024909	3.65558	9.01894	45.3151	8.42657e-11	3.73543e-09	Efemp2	0.868852	0.347639	ASPC_NT
ENSMUSG00000025068	3.62861	10.2373	46.276	5.21528e-11	2.44256e-09	Gsto1	0.885246	0.519313	ASPC_NT
ENSMUSG00000032366	3.62678	10.4102	75.051	2.48069e-16	3.25878e-14	Tpm1	1	0.622318	ASPC_NT
ENSMUSG00000017969	3.62496	5.79814	22.4171	3.42947e-06	5.49735e-05	Ptgis	0.57377	0.0987124	ASPC_NT
ENSMUSG00000024678	3.62371	4.9855	74.862	9.28616e-16	1.12394e-13	Ms4a4d	0.278689	0.0686695	ASPC_NT
ENSMUSG00000035285	3.62341	3.71597	56.5988	8.46283e-12	4.95444e-10	Nat14	0.213115	0.0729614	ASPC_NT
ENSMUSG00000085042	3.62181	3.4299	68.4702	4.02998e-13	3.05711e-11	Abhd11os	0.459016	0.055794	ASPC_NT
ENSMUSG00000048787	3.61923	5.15638	37.8061	2.3763e-09	7.82797e-08	Dcun1d3	0.42623	0.16309	ASPC_NT
ENSMUSG00000072235	3.57189	8.68071	68.8314	3.21976e-15	3.57559e-13	Tuba1a	0.967213	0.467811	ASPC_NT
ENSMUSG00000045506	3.56925	3.14562	100.353	1.11529e-19	2.86045e-17	A930002H24Rik	0.180328	0.0300429	ASPC_NT
ENSMUSG00000066258	3.56024	3.38759	84.1669	2.89985e-17	4.52713e-15	Trim12a	0.196721	0.055794	ASPC_NT
ENSMUSG00000021214	3.53474	5.24565	37.2225	1.27404e-08	3.59265e-07	Akr1c18	0.295082	0.0429185	ASPC_NT
ENSMUSG00000059326	3.52946	5.11521	51.086	3.49472e-11	1.68812e-09	Csf2ra	0.278689	0.0772532	ASPC_NT
ENSMUSG00000048240	3.52297	3.81485	25.8237	6.69559e-07	1.25653e-05	Gng7	0.213115	0.0643777	ASPC_NT
ENSMUSG00000021453	3.50996	7.00657	44.5105	1.20506e-10	5.19236e-09	Gadd45g	0.803279	0.266094	ASPC_NT
ENSMUSG00000045573	3.5073	6.02609	45.3624	4.35932e-10	1.65347e-08	Penk	0.163934	0.0858369	ASPC_NT
ENSMUSG00000036106	3.50636	4.43961	50.1739	1.05914e-11	6.01354e-10	Prr5	0.163934	0.103004	ASPC_NT
ENSMUSG00000026574	3.50178	5.33827	56.7954	3.20505e-12	2.06736e-10	Dpt	0.459016	0.141631	ASPC_NT
ENSMUSG00000057880	3.50133	5.27568	28.1643	2.90228e-07	5.9099e-06	Abat	0.327869	0.107296	ASPC_NT
ENSMUSG00000025092	3.50074	3.72799	40.0554	2.68836e-09	8.72259e-08	Hspa12a	0.295082	0.0429185	ASPC_NT
ENSMUSG00000079547	3.49063	3.36364	57.7573	1.2252e-11	6.83829e-10	H2-DMb1	0.311475	0.0472103	ASPC_NT
ENSMUSG00000025892	3.46634	3.5996	42.9436	2.06523e-09	6.84511e-08	Gria4	0.163934	0.0343348	ASPC_NT
ENSMUSG00000059714	3.45237	6.49635	21.4854	5.30911e-06	8.13003e-05	Flot1	0.57377	0.223176	ASPC_NT
ENSMUSG00000019990	3.45086	4.66411	44.759	1.43767e-10	6.16996e-09	Pde7b	0.327869	0.111588	ASPC_NT
ENSMUSG00000043822	3.44455	5.69073	18.97	1.82034e-05	0.000241189	Adamtsl5	0.557377	0.124464	ASPC_NT
ENSMUSG00000029596	3.43953	3.54833	21.8064	4.83523e-06	7.47275e-05	Sdsl	0.196721	0.0386266	ASPC_NT
ENSMUSG00000049775	3.43696	10.5339	140.312	5.3243e-27	9.08653e-24	Tmsb4x	0.983607	0.879828	ASPC_NT
ENSMUSG00000039103	3.42359	4.303	30.4737	7.48801e-08	1.73464e-06	Nexn	0.377049	0.0772532	ASPC_NT
ENSMUSG00000063727	3.4177	3.91766	34.2939	2.55393e-08	6.77609e-07	Tnfrsf11b	0.163934	0.0257511	ASPC_NT
ENSMUSG00000051811	3.405	3.28366	56.973	1.58747e-11	8.5501e-10	Cox6b2	0.278689	0.055794	ASPC_NT
ENSMUSG00000016756	3.38717	3.61824	33.6417	1.98261e-08	5.3931e-07	Cmah	0.180328	0.0343348	ASPC_NT
ENSMUSG00000018750	3.37466	4.72161	39.7843	1.04999e-09	3.74521e-08	Zbtb4	0.442623	0.124464	ASPC_NT
ENSMUSG00000068794	3.36991	4.42534	47.437	2.27131e-10	9.26764e-09	Col28a1	0.180328	0.055794	ASPC_NT
ENSMUSG00000031825	3.36519	3.99271	54.2204	2.21632e-11	1.12614e-09	Crispld2	0.180328	0.0429185	ASPC_NT
ENSMUSG00000023806	3.36145	3.40224	61.7106	1.11919e-13	9.13329e-12	Rsph3b	0.327869	0.0987124	ASPC_NT
ENSMUSG00000035964	3.34064	3.95903	23.3873	3.24348e-06	5.24607e-05	Tmem59l	0.229508	0.055794	ASPC_NT
ENSMUSG00000026509	3.31982	8.45002	30.7692	6.34651e-08	1.49922e-06	Capn2	0.786885	0.313305	ASPC_NT
ENSMUSG00000028967	3.30283	9.35626	43.8039	1.57252e-10	6.59113e-09	Errfi1	0.803279	0.351931	ASPC_NT
ENSMUSG00000004371	3.30119	4.17909	41.2825	1.64008e-09	5.50373e-08	Il11	0.163934	0.0429185	ASPC_NT
ENSMUSG00000002059	3.29957	7.01753	32.1948	3.26429e-08	8.41217e-07	Rab34	0.737705	0.309013	ASPC_NT
ENSMUSG00000054474	3.29913	3.62006	43.1755	1.28556e-09	4.4671e-08	Thnsl2	0.180328	0.055794	ASPC_NT
ENSMUSG00000022893	3.29035	6.88368	19.8098	1.21926e-05	0.000170569	Adamts1	0.459016	0.184549	ASPC_NT
ENSMUSG00000028773	3.2849	3.5809	26.3526	5.20728e-07	1.00345e-05	Fabp3	0.47541	0.0343348	ASPC_NT
ENSMUSG00000052430	3.27648	3.23301	46.6287	5.01951e-10	1.88845e-08	Bmpr1b	0.196721	0.0300429	ASPC_NT
ENSMUSG00000015932	3.27521	10.3665	64.4985	1.97219e-14	1.94903e-12	Dstn	0.967213	0.703863	ASPC_NT
ENSMUSG00000025069	3.26446	3.41018	39.7315	1.50594e-09	5.10126e-08	Gsto2	0.245902	0.0214592	ASPC_NT
ENSMUSG00000029859	3.25408	3.614	57.7779	2.2156e-12	1.44645e-10	Epha1	0.163934	0.0386266	ASPC_NT
ENSMUSG00000019278	3.25202	8.20106	55.8411	5.9803e-12	3.5591e-10	Dpep1	0.245902	0.133047	ASPC_NT
ENSMUSG00000067279	3.2474	5.47475	34.9254	3.16583e-08	8.17801e-07	Ppp1r3c	0.180328	0.0901288	ASPC_NT
ENSMUSG00000031955	3.24332	6.27513	46.5856	6.13684e-11	2.82504e-09	Bcar1	0.52459	0.218884	ASPC_NT
ENSMUSG00000025268	3.21836	6.97072	28.051	2.2783e-07	4.76542e-06	Maged2	0.557377	0.266094	ASPC_NT
ENSMUSG00000001288	3.20741	5.26715	38.7707	2.90413e-09	9.3105e-08	Rarg	0.491803	0.145923	ASPC_NT
ENSMUSG00000064120	3.19418	4.59324	49.1104	1.4872e-11	8.0503e-10	Mocs1	0.344262	0.111588	ASPC_NT
ENSMUSG00000026536	3.19326	4.80542	49.8577	1.07034e-11	6.01354e-10	Ifi211	0.393443	0.313305	ASPC_NT
ENSMUSG00000053644	3.17955	6.64602	9.28633	0.00251241	0.0162936	Aldh7a1	0.557377	0.2103	ASPC_NT
ENSMUSG00000029561	3.17319	5.40415	31.7239	5.92357e-08	1.40858e-06	Oasl2	0.196721	0.0987124	ASPC_NT
ENSMUSG00000047907	3.16827	3.77434	64.0983	1.58037e-12	1.07067e-10	Tshz2	0.393443	0.0987124	ASPC_NT
ENSMUSG00000058672	3.16818	6.31262	34.3128	1.22378e-08	3.47824e-07	Tubb2a	0.786885	0.304721	ASPC_NT
ENSMUSG00000037552	3.15272	4.64929	39.9193	9.45383e-10	3.41734e-08	Plekhg2	0.377049	0.141631	ASPC_NT
ENSMUSG00000046794	3.1486	3.84549	56.3404	1.24522e-11	6.84362e-10	Ppp1r3b	0.213115	0.0643777	ASPC_NT
ENSMUSG00000074874	3.13539	4.14463	47.3862	5.61491e-11	2.59587e-09	Ctla2b	0.213115	0.0729614	ASPC_NT
ENSMUSG00000038065	3.11999	5.99632	25.6182	7.38375e-07	1.37609e-05	Mturn	0.459016	0.141631	ASPC_NT
ENSMUSG00000010797	3.11354	4.02782	39.3279	7.83807e-09	2.34532e-07	Wnt2	0.180328	0.0643777	ASPC_NT
ENSMUSG00000049872	3.11031	3.69814	45.8167	2.2479e-10	9.24213e-09	Calhm5	0.213115	0.0257511	ASPC_NT
ENSMUSG00000044345	3.0995	4.70821	11.8538	0.000653651	0.00542878	Marveld1	0.295082	0.11588	ASPC_NT
ENSMUSG00000002504	3.096	5.24519	25.2833	8.66157e-07	1.59219e-05	Slc9a3r2	0.377049	0.145923	ASPC_NT
ENSMUSG00000069892	3.09162	3.50117	63.5114	8.50152e-14	7.32627e-12	9930111J21Rik2	0.229508	0.0214592	ASPC_NT
ENSMUSG00000053062	3.08286	6.07291	9.14872	0.00270243	0.0173071	Jam2	0.508197	0.150215	ASPC_NT
ENSMUSG00000036989	3.0567	5.04495	35.2634	7.8987e-09	2.35692e-07	Trim3	0.377049	0.11588	ASPC_NT
ENSMUSG00000041895	3.05624	7.7457	30.2061	8.26084e-08	1.89735e-06	Wipi1	0.721311	0.296137	ASPC_NT
ENSMUSG00000029406	3.0467	3.93622	15.9758	8.00453e-05	0.000890752	Pitpnm2	0.245902	0.0987124	ASPC_NT
ENSMUSG00000032735	3.03758	4.26346	27.1166	4.92078e-07	9.49939e-06	Ablim3	0.180328	0.0600858	ASPC_NT
ENSMUSG00000039770	3.03461	7.94187	21.2869	5.77155e-06	8.71965e-05	Ypel5	0.786885	0.291845	ASPC_NT
ENSMUSG00000001911	3.03372	6.22069	45.5318	7.65364e-11	3.43521e-09	Nfix	0.819672	0.403433	ASPC_NT
ENSMUSG00000046417	3.03217	3.31671	49.2075	1.98364e-11	1.03727e-09	Lrrc75a	0.163934	0.0472103	ASPC_NT
ENSMUSG00000040133	3.03096	6.19122	26.5107	4.83103e-07	9.37655e-06	Gpr176	0.52459	0.184549	ASPC_NT
ENSMUSG00000042622	3.02893	5.27332	27.258	3.24875e-07	6.52902e-06	Maff	0.655738	0.253219	ASPC_NT
ENSMUSG00000030088	3.02833	4.75997	40.5523	2.80843e-09	9.05761e-08	Aldh1l1	0.327869	0.0858369	ASPC_NT
ENSMUSG00000056185	2.99881	4.34994	25.718	7.77258e-07	1.4386e-05	Snx32	0.213115	0.055794	ASPC_NT
ENSMUSG00000027546	2.98835	3.81737	54.0526	1.63021e-11	8.7366e-10	Atp9a	0.180328	0.0429185	ASPC_NT
ENSMUSG00000025510	2.98783	6.13169	11.364	0.000846093	0.00674121	Cd151	0.557377	0.274678	ASPC_NT
ENSMUSG00000033565	2.98659	6.3152	36.9373	3.667e-09	1.16179e-07	Rbfox2	0.590164	0.287554	ASPC_NT
ENSMUSG00000013089	2.9811	5.28516	19.6144	1.31064e-05	0.000181235	Etv5	0.442623	0.193133	ASPC_NT
ENSMUSG00000026728	2.97895	12.316	49.5368	1.23257e-11	6.84362e-10	Vim	1	0.725322	ASPC_NT
ENSMUSG00000011427	2.96831	4.02477	20.0091	1.14389e-05	0.000160652	Zfp790	0.163934	0.0772532	ASPC_NT
ENSMUSG00000028031	2.96631	4.62253	39.2734	3.69033e-09	1.16575e-07	Dkk2	0.196721	0.0171674	ASPC_NT
ENSMUSG00000001655	2.96622	4.04031	17.4756	4.92056e-05	0.000579282	Hoxc13	0.196721	0.0472103	ASPC_NT
ENSMUSG00000032715	2.96054	5.70051	17.6951	3.38869e-05	0.000420541	Trib3	0.213115	0.11588	ASPC_NT
ENSMUSG00000040280	2.95526	5.04074	36.0797	2.25406e-08	6.08539e-07	Ndufa4l2	0.278689	0.103004	ASPC_NT
ENSMUSG00000046798	2.95524	4.81116	33.3255	2.88012e-08	7.51201e-07	Cldn12	0.377049	0.137339	ASPC_NT
ENSMUSG00000106847	2.94839	3.71741	68.97	3.38755e-15	3.72354e-13	Peg13	0.213115	0.0815451	ASPC_NT
ENSMUSG00000038400	2.90595	6.41434	21.0827	6.37693e-06	9.52736e-05	Pmepa1	0.819672	0.381974	ASPC_NT
ENSMUSG00000020520	2.904	5.08193	41.8425	3.97336e-10	1.52861e-08	Galnt10	0.377049	0.150215	ASPC_NT
ENSMUSG00000041845	2.89907	6.18727	47.982	3.35839e-11	1.62957e-09	Rhod	0.57377	0.23176	ASPC_NT
ENSMUSG00000039461	2.89365	5.93417	17.3015	4.15981e-05	0.000499325	Tcta	0.47541	0.171674	ASPC_NT
ENSMUSG00000026831	2.87972	3.25681	38.2275	8.59407e-09	2.53462e-07	1700007K13Rik	0.229508	0.0257511	ASPC_NT
ENSMUSG00000025612	2.87852	4.51969	38.0732	2.18445e-09	7.21808e-08	Bach1	0.196721	0.107296	ASPC_NT
ENSMUSG00000004872	2.85905	4.1058	28.1744	2.36193e-07	4.91172e-06	Pax3	0.196721	0.0643777	ASPC_NT
ENSMUSG00000071856	2.85853	5.04927	44.6342	1.14047e-10	4.9537e-09	Mcc	0.278689	0.154506	ASPC_NT
ENSMUSG00000057469	2.85775	4.92729	10.6435	0.00123101	0.00918946	E2f6	0.393443	0.107296	ASPC_NT
ENSMUSG00000003273	2.85277	3.05362	33.517	3.97809e-08	9.97746e-07	Car11	0.213115	0.0214592	ASPC_NT
ENSMUSG00000030208	2.84968	7.54513	23.1736	2.3061e-06	3.86935e-05	Emp1	0.786885	0.386266	ASPC_NT
ENSMUSG00000074063	2.84498	4.87561	25.7378	6.71113e-07	1.25726e-05	Osgin1	0.262295	0.111588	ASPC_NT
ENSMUSG00000037225	2.81165	7.89687	23.6906	1.85657e-06	3.15441e-05	Fgf2	0.770492	0.2103	ASPC_NT
ENSMUSG00000039450	2.80766	6.24958	22.8371	2.7145e-06	4.47103e-05	Dcxr	0.639344	0.240343	ASPC_NT
ENSMUSG00000037706	2.80013	9.51755	15.7394	9.0149e-05	0.000983739	Cd81	0.688525	0.506438	ASPC_NT
ENSMUSG00000055745	2.78957	3.0625	58.4777	5.01385e-12	3.0687e-10	Rtl6	0.196721	0.0343348	ASPC_NT
ENSMUSG00000046447	2.78249	3.16665	61.8307	6.70659e-13	4.84855e-11	Camk2n1	0.213115	0.0386266	ASPC_NT
ENSMUSG00000068220	2.78068	10.2872	108.377	5.40468e-22	2.2392e-19	Lgals1	1	0.918455	ASPC_NT
ENSMUSG00000020121	2.77511	3.49874	71.1615	4.38786e-14	4.00281e-12	Srgap1	0.180328	0.055794	ASPC_NT
ENSMUSG00000024140	2.77186	4.97403	38.8921	4.30897e-09	1.35324e-07	Epas1	0.295082	0.0901288	ASPC_NT
ENSMUSG00000023904	2.76315	6.17896	22.1541	3.83596e-06	6.0588e-05	Hcfc1r1	0.704918	0.369099	ASPC_NT
ENSMUSG00000020829	2.75992	4.298	13.6563	0.000260502	0.00246367	Slc46a1	0.245902	0.0858369	ASPC_NT
ENSMUSG00000020100	2.75595	5.00211	9.29689	0.00249839	0.0162516	Slc29a3	0.377049	0.133047	ASPC_NT
ENSMUSG00000047246	2.75165	3.78114	33.7444	3.28407e-08	8.41304e-07	H2bc6	0.245902	0.0729614	ASPC_NT
ENSMUSG00000000690	2.75154	3.71807	14.4981	0.000175015	0.00175121	Hoxb6	0.196721	0.0729614	ASPC_NT
ENSMUSG00000071757	2.75108	3.09392	40.9067	1.90735e-09	6.34134e-08	Zhx2	0.196721	0.0429185	ASPC_NT
ENSMUSG00000034394	2.72967	5.26836	25.4748	8.2237e-07	1.51688e-05	Lif	0.163934	0.0815451	ASPC_NT
ENSMUSG00000079523	2.72843	7.0925	53.4668	2.2091e-12	1.44645e-10	Tmsb10	1	0.626609	ASPC_NT
ENSMUSG00000019899	2.72585	3.58798	50.718	8.93486e-11	3.94452e-09	Lama2	0.163934	0.0600858	ASPC_NT
ENSMUSG00000038271	2.71232	4.68522	7.80626	0.00553892	0.0305349	Iffo1	0.344262	0.16309	ASPC_NT
ENSMUSG00000024854	2.6856	5.5192	22.0239	4.08629e-06	6.42591e-05	Pold4	0.557377	0.227468	ASPC_NT
ENSMUSG00000059810	2.685	4.15372	22.5021	3.19366e-06	5.17325e-05	Rgs3	0.393443	0.120172	ASPC_NT
ENSMUSG00000056121	2.67819	7.73998	21.0638	6.51997e-06	9.70071e-05	Fez2	0.737705	0.313305	ASPC_NT
ENSMUSG00000020312	2.67807	3.51571	40.7468	4.62453e-09	1.44392e-07	Shc2	0.163934	0.0686695	ASPC_NT
ENSMUSG00000006014	2.67779	6.74913	34.9544	9.10506e-09	2.65799e-07	Prg4	0.229508	0.111588	ASPC_NT
ENSMUSG00000037971	2.67689	5.0636	9.09674	0.00277798	0.017665	1110032A03Rik	0.459016	0.16309	ASPC_NT
ENSMUSG00000024777	2.67337	5.29555	21.1054	6.38906e-06	9.5288e-05	Ppp2r5b	0.459016	0.171674	ASPC_NT
ENSMUSG00000023191	2.668	4.62028	11.9698	0.000618444	0.00520053	P3h3	0.229508	0.137339	ASPC_NT
ENSMUSG00000055632	2.66712	3.58108	42.656	2.63317e-10	1.0532e-08	Hmcn2	0.163934	0.223176	ASPC_NT
ENSMUSG00000020423	2.65851	6.6015	21.2246	6.0281e-06	9.08178e-05	Btg2	0.491803	0.206009	ASPC_NT
ENSMUSG00000027611	2.63973	5.754	19.4682	1.42435e-05	0.000194216	Procr	0.52459	0.167382	ASPC_NT
ENSMUSG00000003948	2.63832	7.57171	17.3715	3.98118e-05	0.000481316	Mmd	0.557377	0.261803	ASPC_NT
ENSMUSG00000017724	2.62047	3.82477	16.4683	6.35937e-05	0.00072721	Etv4	0.278689	0.0472103	ASPC_NT
ENSMUSG00000063838	2.62022	3.55352	38.158	8.83069e-09	2.59194e-07	Cdc42ep5	0.344262	0.0257511	ASPC_NT
ENSMUSG00000019461	2.61748	5.8142	18.9381	1.84926e-05	0.000243822	Plscr3	0.622951	0.270386	ASPC_NT
ENSMUSG00000019947	2.60772	6.37147	18.0928	2.78102e-05	0.000352022	Arid5b	0.704918	0.274678	ASPC_NT
ENSMUSG00000053199	2.59034	4.79602	55.177	1.24446e-11	6.84362e-10	Arhgap20	0.229508	0.111588	ASPC_NT
ENSMUSG00000032606	2.58992	5.42883	23.9816	1.58638e-06	2.74734e-05	Nicn1	0.442623	0.171674	ASPC_NT
ENSMUSG00000010721	2.58951	4.70975	12.6289	0.000440514	0.00392491	Lmbr1	0.196721	0.120172	ASPC_NT
ENSMUSG00000064360	2.58938	3.29538	110.9	6.79861e-19	1.49458e-16	mt-Nd3	0.393443	0.111588	ASPC_NT
ENSMUSG00000000693	2.58771	7.09374	26.2256	5.91414e-07	1.12756e-05	Loxl3	0.557377	0.223176	ASPC_NT
ENSMUSG00000024659	2.58695	11.0594	38.9065	1.43797e-09	4.90183e-08	Anxa1	0.95082	0.678112	ASPC_NT
ENSMUSG00000060639	2.57742	4.55642	27.4574	3.10569e-07	6.26488e-06	H4c9	0.442623	0.158798	ASPC_NT
ENSMUSG00000050737	2.57685	6.30757	10.7227	0.00118112	0.00885698	Ptges	0.590164	0.2103	ASPC_NT
ENSMUSG00000020326	2.5752	10.7141	20.3717	9.03331e-06	0.00012957	Ccng1	0.934426	0.596567	ASPC_NT
ENSMUSG00000051851	2.57376	4.34422	28.6034	2.9742e-07	6.04493e-06	Rtl8c	0.459016	0.137339	ASPC_NT
ENSMUSG00000031788	2.56481	4.62462	31.3493	5.37468e-08	1.28658e-06	Kifc3	0.295082	0.0901288	ASPC_NT
ENSMUSG00000039199	2.5641	4.3462	33.9558	1.44307e-08	4.02713e-07	Zdhhc1	0.262295	0.137339	ASPC_NT
ENSMUSG00000022223	2.56358	3.73903	26.5198	4.70976e-07	9.17425e-06	Sdr39u1	0.196721	0.0987124	ASPC_NT
ENSMUSG00000031586	2.5631	5.61716	20.5537	8.26195e-06	0.000119621	Rbpms	0.491803	0.240343	ASPC_NT
ENSMUSG00000025880	2.55825	5.82598	24.9552	1.01298e-06	1.8334e-05	Smad7	0.57377	0.223176	ASPC_NT
ENSMUSG00000019820	2.55787	5.66931	17.6815	3.44383e-05	0.000425991	Utrn	0.42623	0.197425	ASPC_NT
ENSMUSG00000026313	2.54598	5.64647	14.3524	0.000182896	0.00181749	Hdac4	0.459016	0.214592	ASPC_NT
ENSMUSG00000027309	2.54571	6.47541	16.6431	5.7763e-05	0.000669778	4930402H24Rik	0.557377	0.223176	ASPC_NT
ENSMUSG00000030691	2.52893	5.33727	12.522	0.000465372	0.0041035	Fchsd2	0.393443	0.141631	ASPC_NT
ENSMUSG00000073609	2.52742	3.78277	29.14	1.36302e-07	2.96018e-06	D2hgdh	0.163934	0.11588	ASPC_NT
ENSMUSG00000000753	2.52508	9.15256	18.8547	1.90667e-05	0.000250471	Serpinf1	0.819672	0.39485	ASPC_NT
ENSMUSG00000066113	2.51748	3.66404	41.2448	1.40094e-09	4.80892e-08	Adamtsl1	0.163934	0.0429185	ASPC_NT
ENSMUSG00000001025	2.51736	11.1694	94.8705	9.31127e-20	2.44637e-17	S100a6	1	0.914163	ASPC_NT
ENSMUSG00000008393	2.5169	7.98533	16.0958	7.5362e-05	0.000843866	Carhsp1	0.688525	0.369099	ASPC_NT
ENSMUSG00000004562	2.5117	5.87421	31.6545	4.19788e-08	1.03241e-06	Arhgef40	0.459016	0.248927	ASPC_NT
ENSMUSG00000041624	2.50405	3.47848	65.0005	2.73238e-14	2.58186e-12	Gucy1a2	0.229508	0.0686695	ASPC_NT
ENSMUSG00000036986	2.49856	6.31061	15.0959	0.000124703	0.00131182	Pml	0.491803	0.253219	ASPC_NT
ENSMUSG00000047777	2.4889	5.24105	31.2357	5.10358e-08	1.22714e-06	Phf13	0.262295	0.171674	ASPC_NT
ENSMUSG00000029664	2.48678	4.28772	30.8377	1.66005e-07	3.55507e-06	Tfpi2	0.196721	0.0686695	ASPC_NT
ENSMUSG00000087598	2.47983	5.09076	15.4631	0.000104369	0.0011208	Zfp111	0.196721	0.137339	ASPC_NT
ENSMUSG00000027907	2.4761	7.64759	52.0701	4.05998e-12	2.52798e-10	S100a11	0.983607	0.742489	ASPC_NT
ENSMUSG00000060981	2.466	3.1393	72.3063	2.46969e-15	2.80037e-13	H4c8	0.360656	0.0987124	ASPC_NT
ENSMUSG00000013698	2.46531	8.91765	22.5199	3.16603e-06	5.13622e-05	Pea15a	0.852459	0.467811	ASPC_NT
ENSMUSG00000029592	2.46181	4.97841	17.5558	3.66577e-05	0.000450403	Usp30	0.163934	0.103004	ASPC_NT
ENSMUSG00000001123	2.45832	6.81126	18.1994	2.63772e-05	0.000335064	Lgals9	0.721311	0.287554	ASPC_NT
ENSMUSG00000067780	2.45795	3.68606	58.0446	3.98143e-12	2.49348e-10	Pi15	0.180328	0.0643777	ASPC_NT
ENSMUSG00000075122	2.45652	3.30622	54.3545	1.82073e-11	9.66151e-10	Cd80	0.163934	0.0300429	ASPC_NT
ENSMUSG00000091955	2.42984	2.8956	95.5124	8.76329e-20	2.35995e-17	Gm9844	0.311475	0.0343348	ASPC_NT
ENSMUSG00000038702	2.41578	4.57792	24.1587	1.57108e-06	2.72524e-05	Dsel	0.262295	0.103004	ASPC_NT
ENSMUSG00000010830	2.41538	6.9207	14.1708	0.000201893	0.00197529	Kdelr3	0.590164	0.244635	ASPC_NT
ENSMUSG00000001665	2.41047	4.3863	15.2327	0.00011729	0.001246	Gstt3	0.42623	0.124464	ASPC_NT
ENSMUSG00000097028	2.41038	3.82011	16.8797	6.30082e-05	0.00072128	Ptgs2os	0.245902	0.0429185	ASPC_NT
ENSMUSG00000025484	2.40462	5.2524	21.8387	4.40968e-06	6.90422e-05	Bet1l	0.590164	0.240343	ASPC_NT
ENSMUSG00000003573	2.4009	5.58393	20.9784	6.79733e-06	0.000100855	Homer3	0.57377	0.214592	ASPC_NT
ENSMUSG00000034007	2.40018	4.80976	19.0408	1.73913e-05	0.000231569	Scaper	0.229508	0.0987124	ASPC_NT
ENSMUSG00000069306	2.39938	3.20732	63.8001	1.73706e-12	1.15504e-10	Hist1h4m	0.377049	0.0643777	ASPC_NT
ENSMUSG00000023905	2.39441	7.12748	13.4643	0.000285653	0.00267337	Tnfrsf12a	0.770492	0.386266	ASPC_NT
ENSMUSG00000029201	2.38997	10.1694	16.9263	4.97172e-05	0.000584028	Ugdh	0.836066	0.424893	ASPC_NT
ENSMUSG00000022708	2.38342	7.29291	18.0972	2.77485e-05	0.000351655	Zbtb20	0.655738	0.304721	ASPC_NT
ENSMUSG00000030790	2.37857	6.87668	9.49486	0.00225008	0.0149801	Adm	0.557377	0.197425	ASPC_NT
ENSMUSG00000075702	2.37683	6.99844	25.2023	8.83161e-07	1.62068e-05	Selenom	0.770492	0.433476	ASPC_NT
ENSMUSG00000036533	2.3582	5.71258	10.4619	0.00135354	0.00995241	Cdc42ep3	0.311475	0.158798	ASPC_NT
ENSMUSG00000092130	2.34849	3.30863	24.7675	1.63568e-06	2.81462e-05	D030025P21Rik	0.180328	0.0300429	ASPC_NT
ENSMUSG00000037628	2.34653	4.97974	12.9777	0.000368395	0.00334318	Cdkn3	0.147541	0.154506	ASPC_NT
ENSMUSG00000039050	2.34535	5.81108	24.8427	1.03097e-06	1.86024e-05	Osbpl2	0.459016	0.2103	ASPC_NT
ENSMUSG00000038871	2.34446	5.92091	14.2754	0.000188975	0.00187099	Bpgm	0.52459	0.193133	ASPC_NT
ENSMUSG00000002997	2.3435	5.09397	10.8344	0.00111	0.00842628	Prkar2b	0.245902	0.141631	ASPC_NT
ENSMUSG00000037868	2.34298	6.06136	6.67122	0.0102679	0.0496125	Egr2	0.245902	0.184549	ASPC_NT
ENSMUSG00000035064	2.34053	4.49922	8.75963	0.00335579	0.0205975	Eef2k	0.262295	0.107296	ASPC_NT
ENSMUSG00000060803	2.33729	7.36729	24.1636	1.45341e-06	2.55403e-05	Gstp1	0.770492	0.44206	ASPC_NT
ENSMUSG00000024426	2.33538	4.59095	31.4788	4.55628e-08	1.11041e-06	Atat1	0.409836	0.154506	ASPC_NT
ENSMUSG00000052605	2.3349	3.93842	35.9128	2.85626e-08	7.46787e-07	Isoc2b	0.213115	0.0686695	ASPC_NT
ENSMUSG00000020451	2.33483	6.71962	16.5735	5.98051e-05	0.000689006	Limk2	0.57377	0.291845	ASPC_NT
ENSMUSG00000054723	2.32847	4.69153	19.6758	1.30203e-05	0.000180508	Vmac	0.344262	0.0772532	ASPC_NT
ENSMUSG00000051343	2.32837	5.2744	18.2516	2.59592e-05	0.000330144	Rab11fip5	0.442623	0.167382	ASPC_NT
ENSMUSG00000038451	2.32027	4.33664	10.7237	0.00118051	0.00885698	Spsb2	0.344262	0.141631	ASPC_NT
ENSMUSG00000046879	2.31767	6.82355	10.4892	0.00132954	0.00980946	Irgm1	0.57377	0.23176	ASPC_NT
ENSMUSG00000025981	2.31577	6.19634	15.2181	0.000117236	0.001246	Coq10b	0.606557	0.266094	ASPC_NT
ENSMUSG00000039813	2.30591	4.20143	7.65951	0.00600883	0.0326575	Tbc1d2	0.278689	0.0901288	ASPC_NT
ENSMUSG00000016024	2.3058	4.89758	34.7349	3.63771e-08	9.2201e-07	Lbp	0.163934	0.0515021	ASPC_NT
ENSMUSG00000042751	2.30515	4.24409	33.8292	1.75791e-08	4.85544e-07	Nmnat2	0.229508	0.0987124	ASPC_NT
ENSMUSG00000070576	2.30469	3.63737	28.1022	2.72909e-07	5.59958e-06	Mn1	0.229508	0.0429185	ASPC_NT
ENSMUSG00000018405	2.30443	4.75973	20.7908	7.44918e-06	0.000109322	Mrm1	0.311475	0.133047	ASPC_NT
ENSMUSG00000034401	2.3038	6.25775	14.3435	0.000183717	0.00182396	Spata6	0.409836	0.197425	ASPC_NT
ENSMUSG00000045007	2.2993	3.58688	20.9678	6.83266e-06	0.00010124	Tubg2	0.196721	0.0343348	ASPC_NT
ENSMUSG00000023249	2.29584	6.64624	19.377	1.4733e-05	0.000200383	Parp3	0.606557	0.248927	ASPC_NT
ENSMUSG00000000184	2.28807	10.0236	18.2536	2.56766e-05	0.000327711	Ccnd2	0.868852	0.643777	ASPC_NT
ENSMUSG00000040433	2.28603	6.71283	17.2653	4.19769e-05	0.000502417	Zbtb38	0.704918	0.291845	ASPC_NT
ENSMUSG00000054612	2.27883	5.06175	7.73386	0.00574745	0.0314656	Mgmt	0.57377	0.188841	ASPC_NT
ENSMUSG00000028780	2.26962	5.70359	30.1542	9.47553e-08	2.14434e-06	Sema3c	0.393443	0.103004	ASPC_NT
ENSMUSG00000005575	2.26815	4.58812	13.3344	0.000305264	0.00283474	Ube2m	0.491803	0.253219	ASPC_NT
ENSMUSG00000045464	2.26233	4.06255	9.77978	0.00194279	0.0133383	2810002D19Rik	0.180328	0.0858369	ASPC_NT
ENSMUSG00000042628	2.26058	4.01005	8.62893	0.0035728	0.0217068	Zfyve1	0.213115	0.107296	ASPC_NT
ENSMUSG00000097039	2.25442	4.84484	14.7321	0.000150911	0.00154815	Pvt1	0.393443	0.16309	ASPC_NT
ENSMUSG00000060147	2.25404	9.29977	19.5132	1.37764e-05	0.000188563	Serpinb6a	0.836066	0.643777	ASPC_NT
ENSMUSG00000024190	2.24529	7.49414	16.1813	7.21968e-05	0.000811799	Dusp1	0.688525	0.287554	ASPC_NT
ENSMUSG00000074813	2.24527	4.01521	15.2996	0.000112516	0.00120002	Morrbid	0.491803	0.150215	ASPC_NT
ENSMUSG00000026421	2.24442	7.2822	16.3899	6.50235e-05	0.000740416	Csrp1	0.803279	0.39485	ASPC_NT
ENSMUSG00000023074	2.23768	5.80626	13.7728	0.000245497	0.00233638	Mospd1	0.52459	0.180258	ASPC_NT
ENSMUSG00000068735	2.23762	3.63999	29.7221	2.31052e-07	4.81411e-06	Trp53i11	0.180328	0.0300429	ASPC_NT
ENSMUSG00000010067	2.23555	5.59357	15.525	0.000101168	0.00109228	Rassf1	0.672131	0.240343	ASPC_NT
ENSMUSG00000029469	2.23305	4.77328	22.402	3.40142e-06	5.46052e-05	Ift81	0.295082	0.124464	ASPC_NT
ENSMUSG00000047371	2.22214	3.92871	17.8047	3.27269e-05	0.000408973	Zfp768	0.180328	0.0686695	ASPC_NT
ENSMUSG00000039159	2.21808	5.93049	17.8842	3.08465e-05	0.00038727	Ube2h	0.672131	0.360515	ASPC_NT
ENSMUSG00000039236	2.21746	4.84412	16.8522	5.15907e-05	0.000603404	Isg20	0.327869	0.137339	ASPC_NT
ENSMUSG00000034781	2.2085	6.06896	15.8839	8.44779e-05	0.000934288	Gna11	0.721311	0.296137	ASPC_NT
ENSMUSG00000018500	2.20294	5.23649	19.4806	1.64806e-05	0.000221083	Adora2b	0.377049	0.0858369	ASPC_NT
ENSMUSG00000032086	2.2008	5.8317	9.62146	0.00210463	0.0142049	Bace1	0.409836	0.236052	ASPC_NT
ENSMUSG00000056116	2.20002	5.61883	13.8795	0.000231128	0.00221505	H2-T22	0.557377	0.309013	ASPC_NT
ENSMUSG00000007837	2.19902	4.65111	26.3162	5.75209e-07	1.10252e-05	Prrg2	0.377049	0.154506	ASPC_NT
ENSMUSG00000036093	2.19416	5.6541	16.5999	5.85331e-05	0.000676636	Arl5a	0.639344	0.330472	ASPC_NT
ENSMUSG00000031431	2.19109	6.29197	20.4674	8.72496e-06	0.000125649	Tsc22d3	0.42623	0.180258	ASPC_NT
ENSMUSG00000096188	2.18915	4.78269	9.5245	0.00221512	0.0148023	Cmtm4	0.344262	0.180258	ASPC_NT
ENSMUSG00000049764	2.18727	7.49285	13.7191	0.000250815	0.00237832	Zfp280b	0.278689	0.158798	ASPC_NT
ENSMUSG00000030748	2.18502	7.57345	7.56546	0.0063083	0.0337977	Il4ra	0.57377	0.227468	ASPC_NT
ENSMUSG00000061887	2.18342	5.19333	21.9043	4.27107e-06	6.69693e-05	Ssbp3	0.491803	0.270386	ASPC_NT
ENSMUSG00000031983	2.18079	5.99125	16.5594	5.97313e-05	0.000688892	2310022B05Rik	0.754098	0.32618	ASPC_NT
ENSMUSG00000032657	2.18072	4.78019	8.06874	0.00480914	0.0275509	Fam189b	0.42623	0.141631	ASPC_NT
ENSMUSG00000022637	2.17774	5.6281	19.2725	1.56832e-05	0.000211483	Cblb	0.360656	0.218884	ASPC_NT
ENSMUSG00000062382	2.17771	6.55733	60.6547	1.00333e-13	8.25031e-12	Ftl1-ps1	1	0.643777	ASPC_NT
ENSMUSG00000022090	2.17167	6.59581	13.6206	0.000263739	0.0024921	Pdlim2	0.737705	0.351931	ASPC_NT
ENSMUSG00000079317	2.16384	4.39603	17.4403	3.88235e-05	0.000471484	Trappc2	0.459016	0.175966	ASPC_NT
ENSMUSG00000021775	2.16354	4.83831	15.1871	0.000119933	0.00126783	Nr1d2	0.344262	0.137339	ASPC_NT
ENSMUSG00000055862	2.15936	3.23423	22.4239	3.58195e-06	5.71195e-05	Izumo4	0.180328	0.0643777	ASPC_NT
ENSMUSG00000049421	2.15823	5.66357	9.07942	0.00280363	0.0177965	Zfp260	0.47541	0.175966	ASPC_NT
ENSMUSG00000021950	2.15745	4.5803	31.335	1.35338e-07	2.94518e-06	Anxa8	0.360656	0.0214592	ASPC_NT
ENSMUSG00000021143	2.15102	5.06903	12.2936	0.000523368	0.00452829	Pacs2	0.409836	0.193133	ASPC_NT
ENSMUSG00000028385	2.14754	4.9728	9.71096	0.0020013	0.0136356	Snx30	0.278689	0.206009	ASPC_NT
ENSMUSG00000071180	2.139	7.14048	14.4866	0.000169763	0.00170465	Smim15	0.754098	0.330472	ASPC_NT
ENSMUSG00000033306	2.13892	7.98233	17.5296	3.67958e-05	0.000450927	Lpp	0.852459	0.437768	ASPC_NT
ENSMUSG00000038217	2.1357	5.46245	10.2462	0.0015438	0.0110817	Tlcd2	0.409836	0.111588	ASPC_NT
ENSMUSG00000030409	2.13568	7.02404	10.9747	0.0010317	0.00794387	Dmpk	0.704918	0.257511	ASPC_NT
ENSMUSG00000025408	2.13473	6.31571	13.0707	0.000349374	0.00319674	Ddit3	0.655738	0.330472	ASPC_NT
ENSMUSG00000078861	2.1311	4.55608	7.30026	0.00728368	0.0379583	Zfp931	0.163934	0.103004	ASPC_NT
ENSMUSG00000027346	2.13002	5.74535	8.56998	0.00366761	0.0222145	Gpcpd1	0.229508	0.167382	ASPC_NT
ENSMUSG00000041298	2.12925	5.29039	15.1895	0.00011979	0.00126757	Katnal1	0.442623	0.158798	ASPC_NT
ENSMUSG00000032733	2.12758	5.72368	12.4255	0.000489053	0.00428299	Snx33	0.377049	0.16309	ASPC_NT
ENSMUSG00000031812	2.12671	8.91687	23.9395	1.59266e-06	2.7538e-05	Map1lc3b	0.852459	0.652361	ASPC_NT
ENSMUSG00000034403	2.12489	7.21982	12.0266	0.000600566	0.00506998	Pja1	0.590164	0.304721	ASPC_NT
ENSMUSG00000023067	2.11981	9.29552	21.9183	4.2419e-06	6.66089e-05	Cdkn1a	0.885246	0.652361	ASPC_NT
ENSMUSG00000045691	2.11371	5.25713	10.9539	0.00104295	0.00801327	Thtpa	0.262295	0.171674	ASPC_NT
ENSMUSG00000030793	2.11152	3.14503	15.9085	8.64343e-05	0.000951042	Pycard	0.163934	0.0343348	ASPC_NT
ENSMUSG00000025856	2.10518	5.52663	8.39521	0.00402708	0.0238612	Pdgfa	0.639344	0.236052	ASPC_NT
ENSMUSG00000015944	2.09739	4.2649	11.6623	0.000724945	0.00591151	Castor2	0.311475	0.150215	ASPC_NT
ENSMUSG00000057137	2.08862	3.22021	32.307	4.52157e-08	1.10445e-06	Tmem140	0.278689	0.0729614	ASPC_NT
ENSMUSG00000025888	2.07602	5.48352	22.8382	2.88045e-06	4.70125e-05	Casp1	0.180328	0.184549	ASPC_NT
ENSMUSG00000055707	2.07366	7.39345	11.4768	0.000794613	0.00638774	Klhl26	0.557377	0.296137	ASPC_NT
ENSMUSG00000048310	2.07357	5.33196	7.19831	0.00768447	0.0396243	Pskh1	0.360656	0.154506	ASPC_NT
ENSMUSG00000078878	2.07078	3.50835	17.7384	3.31649e-05	0.000413487	Gm14305	0.344262	0.120172	ASPC_NT
ENSMUSG00000027739	2.0566	6.21216	8.97587	0.00296209	0.0186692	Rab33b	0.508197	0.193133	ASPC_NT
ENSMUSG00000032387	2.05522	4.1933	22.6646	3.00358e-06	4.88739e-05	Rbpms2	0.229508	0.0686695	ASPC_NT
ENSMUSG00000040043	2.0533	7.03127	14.5625	0.000163354	0.00165226	Rbms2	0.737705	0.399142	ASPC_NT
ENSMUSG00000029762	2.05239	6.48187	11.849	0.000655272	0.00543693	Akr1b8	0.606557	0.291845	ASPC_NT
ENSMUSG00000024912	2.05051	7.16989	10.9195	0.00106182	0.00813504	Fosl1	0.672131	0.347639	ASPC_NT
ENSMUSG00000018398	2.05	6.53686	15.7999	8.81155e-05	0.000965595	Septin8	0.655738	0.296137	ASPC_NT
ENSMUSG00000038811	2.04236	3.98593	14.0165	0.000215562	0.00208441	Gngt2	0.311475	0.253219	ASPC_NT
ENSMUSG00000064264	2.04107	4.32594	11.0415	0.000996395	0.00772726	Zfp428	0.295082	0.111588	ASPC_NT
ENSMUSG00000040990	2.03663	7.83936	12.8187	0.000397569	0.00358078	Sh3kbp1	0.754098	0.407725	ASPC_NT
ENSMUSG00000051978	2.03054	4.767	9.569	0.00215706	0.0144772	Erich1	0.409836	0.193133	ASPC_NT
ENSMUSG00000031402	2.02922	8.21844	11.5754	0.000755014	0.00611965	Mpp1	0.655738	0.39485	ASPC_NT
ENSMUSG00000057315	2.02551	5.41187	9.57518	0.00215665	0.0144772	Arhgap24	0.409836	0.184549	ASPC_NT
ENSMUSG00000030084	2.0246	5.84655	8.57845	0.00365105	0.0221572	Plxna1	0.557377	0.248927	ASPC_NT
ENSMUSG00000062866	2.02228	3.61087	21.1925	8.77355e-06	0.000126021	Phactr2	0.262295	0.055794	ASPC_NT
ENSMUSG00000030717	2.02167	8.06994	15.7459	8.98558e-05	0.00098167	Nupr1	0.754098	0.364807	ASPC_NT
ENSMUSG00000083567	2.01772	3.01678	17.3248	4.11189e-05	0.000494418	Gm11451	0.229508	0.0772532	ASPC_NT
ENSMUSG00000024197	2.01678	6.8215	10.436	0.00136703	0.010038	Plin3	0.655738	0.266094	ASPC_NT
ENSMUSG00000022433	2.0138	5.25515	9.76176	0.0019546	0.0134022	Csnk1e	0.393443	0.193133	ASPC_NT
ENSMUSG00000055723	2.01205	6.50011	9.53669	0.00219421	0.0146899	Rras2	0.491803	0.274678	ASPC_NT
ENSMUSG00000047557	2.00917	6.69576	8.43485	0.00395218	0.0235861	Lxn	0.655738	0.283262	ASPC_NT
ENSMUSG00000109901	2.00334	6.4898	12.905	0.000380346	0.0034314	Chmp1b	0.590164	0.23176	ASPC_NT
ENSMUSG00000031799	2.00047	10.6682	28.4305	1.86228e-07	3.94892e-06	Tpm4	0.983607	0.763948	ASPC_NT
ENSMUSG00000026930	1.99143	4.47865	11.6798	0.000721804	0.00589036	Gpsm1	0.196721	0.0901288	ASPC_NT
ENSMUSG00000109336	1.98987	6.06795	11.5642	0.000759404	0.00614598	Samd4b	0.721311	0.390558	ASPC_NT
ENSMUSG00000068246	1.98341	3.87604	14.0932	0.00023967	0.00228877	Apol9b	0.229508	0.055794	ASPC_NT
ENSMUSG00000022307	1.9833	6.21738	10.7954	0.00113715	0.00857647	Oxr1	0.508197	0.283262	ASPC_NT
ENSMUSG00000025212	1.97969	6.71167	12.4344	0.000486801	0.0042737	Sfxn3	0.590164	0.270386	ASPC_NT
ENSMUSG00000078813	1.97607	5.15609	11.1957	0.000923338	0.00723886	Leng1	0.47541	0.171674	ASPC_NT
ENSMUSG00000083282	1.97536	4.87544	14.8709	0.000140683	0.00145856	Ctsf	0.327869	0.128755	ASPC_NT
ENSMUSG00000027175	1.97224	4.89516	11.2123	0.00092676	0.00726041	Tcp11l1	0.360656	0.218884	ASPC_NT
ENSMUSG00000027472	1.97112	7.86327	14.5177	0.0001671	0.00168539	Pdrg1	0.754098	0.467811	ASPC_NT
ENSMUSG00000036941	1.97074	4.84524	19.2706	1.62241e-05	0.000218092	Elac1	0.229508	0.0944206	ASPC_NT
ENSMUSG00000062929	1.96486	8.1247	13.123	0.00034199	0.00313525	Cfl2	0.770492	0.424893	ASPC_NT
ENSMUSG00000026781	1.96157	6.8111	10.8239	0.00111611	0.00846668	Acbd5	0.52459	0.309013	ASPC_NT
ENSMUSG00000075705	1.959	3.86301	19.6028	1.31816e-05	0.000181809	Msrb1	0.622951	0.317597	ASPC_NT
ENSMUSG00000030035	1.95704	5.77942	11.7992	0.000675383	0.00557062	Wbp1	0.557377	0.266094	ASPC_NT
ENSMUSG00000091337	1.95626	5.61825	8.28597	0.00426988	0.0249161	Eid1	0.42623	0.287554	ASPC_NT
ENSMUSG00000037104	1.93658	6.69806	12.974	0.000369101	0.00334567	Socs5	0.688525	0.313305	ASPC_NT
ENSMUSG00000034105	1.93584	4.29826	7.22807	0.0075751	0.0391738	Meak7	0.180328	0.0815451	ASPC_NT
ENSMUSG00000042078	1.93146	4.05776	14.7138	0.000157859	0.00160876	Svop	0.196721	0.0472103	ASPC_NT
ENSMUSG00000021996	1.9248	9.84599	26.8	4.04055e-07	7.98621e-06	Esd	0.967213	0.819742	ASPC_NT
ENSMUSG00000045211	1.92402	5.47995	9.66201	0.00205366	0.0139132	Nudt18	0.47541	0.188841	ASPC_NT
ENSMUSG00000026107	1.91643	5.75904	7.90415	0.00525432	0.0293718	Nabp1	0.344262	0.167382	ASPC_NT
ENSMUSG00000047205	1.91423	4.70145	15.5837	9.82276e-05	0.00106449	Dusp18	0.311475	0.120172	ASPC_NT
ENSMUSG00000042363	1.90998	6.13913	9.81815	0.00189131	0.0130681	Lgalsl	0.590164	0.240343	ASPC_NT
ENSMUSG00000020205	1.90716	4.6402	8.86742	0.0031295	0.0194748	Phlda1	0.655738	0.253219	ASPC_NT
ENSMUSG00000041598	1.90569	5.7197	8.79259	0.00325677	0.0200928	Cdc42ep4	0.409836	0.180258	ASPC_NT
ENSMUSG00000022139	1.90067	8.77824	14.0188	0.000215303	0.00208378	Mbnl2	0.819672	0.536481	ASPC_NT
ENSMUSG00000033111	1.89614	5.84203	9.61937	0.00210694	0.0142116	3830406C13Rik	0.47541	0.253219	ASPC_NT
ENSMUSG00000069094	1.88794	4.70605	7.88767	0.00528962	0.0295232	Pde7a	0.163934	0.167382	ASPC_NT
ENSMUSG00000050373	1.8868	5.0213	9.93962	0.00178625	0.0124644	Snx21	0.360656	0.175966	ASPC_NT
ENSMUSG00000005686	1.88224	6.85171	10.2321	0.00152134	0.0109765	Ampd3	0.508197	0.214592	ASPC_NT
ENSMUSG00000000594	1.87583	6.615	8.71534	0.00339373	0.0207937	Gm2a	0.557377	0.304721	ASPC_NT
ENSMUSG00000024048	1.87424	9.91933	48.8067	1.70028e-11	9.06704e-10	Myl12a	1	0.905579	ASPC_NT
ENSMUSG00000032231	1.87257	10.3959	24.6938	1.10747e-06	1.98497e-05	Anxa2	1	0.746781	ASPC_NT
ENSMUSG00000045980	1.87115	4.8426	12.0269	0.000600485	0.00506998	Tmem104	0.311475	0.145923	ASPC_NT
ENSMUSG00000026544	1.86559	3.24265	11.5402	0.000886235	0.00700405	Dusp23	0.180328	0.0600858	ASPC_NT
ENSMUSG00000017774	1.86383	8.23386	11.9491	0.000622228	0.00522012	Myo1c	0.852459	0.51073	ASPC_NT
ENSMUSG00000030423	1.86275	5.90625	9.7388	0.00197212	0.0134966	Pop4	0.606557	0.227468	ASPC_NT
ENSMUSG00000063382	1.86244	4.71963	20.9426	7.3316e-06	0.000108038	Bcl9l	0.360656	0.206009	ASPC_NT
ENSMUSG00000085604	1.86235	3.0251	38.3374	5.84307e-09	1.79321e-07	Dhx58os	0.180328	0.0343348	ASPC_NT
ENSMUSG00000036402	1.8602	8.63211	15.2475	0.00011551	0.00123074	Gng12	0.868852	0.570815	ASPC_NT
ENSMUSG00000023909	1.85932	3.87139	18.6839	2.09641e-05	0.000272406	Paqr4	0.180328	0.0944206	ASPC_NT
ENSMUSG00000036368	1.85532	4.7482	8.3289	0.00418274	0.0245761	Rmdn2	0.311475	0.133047	ASPC_NT
ENSMUSG00000061758	1.85316	5.61429	10.7137	0.00118669	0.00888947	Akr1b10	0.540984	0.223176	ASPC_NT
ENSMUSG00000019975	1.85115	6.77923	9.73205	0.00199219	0.0136253	Ikbip	0.606557	0.266094	ASPC_NT
ENSMUSG00000029135	1.84945	6.67625	11.3737	0.000838314	0.00668912	Fosl2	0.688525	0.369099	ASPC_NT
ENSMUSG00000056501	1.84739	5.31433	13.0695	0.000349587	0.00319674	Cebpb	0.393443	0.291845	ASPC_NT
ENSMUSG00000041741	1.84685	3.86268	25.2385	1.41856e-06	2.50915e-05	Pde3a	0.180328	0.0600858	ASPC_NT
ENSMUSG00000022474	1.84566	6.66445	11.8865	0.000645599	0.00537433	Pmm1	0.622951	0.364807	ASPC_NT
ENSMUSG00000031986	1.84447	4.07988	8.08385	0.0048287	0.0275794	Sprtn	0.262295	0.103004	ASPC_NT
ENSMUSG00000022217	1.8439	4.15373	22.4025	3.63185e-06	5.77025e-05	Emc9	0.393443	0.124464	ASPC_NT
ENSMUSG00000036214	1.8419	4.06582	9.02197	0.00289904	0.0183158	Znrd1as	0.278689	0.11588	ASPC_NT
ENSMUSG00000063065	1.84154	5.41549	7.99295	0.00499796	0.0283202	Mapk3	0.57377	0.266094	ASPC_NT
ENSMUSG00000024143	1.84089	5.52423	8.48781	0.00384186	0.0230554	Rhoq	0.557377	0.188841	ASPC_NT
ENSMUSG00000038987	1.83299	3.07515	14.3717	0.000192444	0.00189836	Cfap157	0.163934	0.055794	ASPC_NT
ENSMUSG00000040591	1.82725	5.18873	9.67764	0.00203679	0.013825	1110051M20Rik	0.42623	0.197425	ASPC_NT
ENSMUSG00000037822	1.82691	7.46782	10.5291	0.00130203	0.00965275	Smim14	0.754098	0.381974	ASPC_NT
ENSMUSG00000028007	1.8244	7.42418	10.7842	0.00114382	0.00861622	Snx7	0.688525	0.339056	ASPC_NT
ENSMUSG00000031925	1.82316	4.76788	7.56207	0.00631988	0.0338191	Maml2	0.377049	0.167382	ASPC_NT
ENSMUSG00000039693	1.82228	5.08271	8.38773	0.00405308	0.0239889	Msantd3	0.377049	0.145923	ASPC_NT
ENSMUSG00000028101	1.81881	5.58656	6.78013	0.00965666	0.0474334	Pias3	0.409836	0.193133	ASPC_NT
ENSMUSG00000039286	1.81802	7.1872	11.6776	0.000716063	0.00584794	Fndc3b	0.754098	0.386266	ASPC_NT
ENSMUSG00000085148	1.81162	5.40002	8.30329	0.0042405	0.0248119	Mir22hg	0.311475	0.16309	ASPC_NT
ENSMUSG00000039168	1.80944	10.1417	12.7812	0.000405299	0.00364127	Dap	0.918033	0.587983	ASPC_NT
ENSMUSG00000001891	1.80852	7.0857	9.02156	0.0028831	0.0182258	Ugp2	0.639344	0.347639	ASPC_NT
ENSMUSG00000023048	1.80713	8.0902	8.89674	0.00308102	0.0192622	Prr13	0.786885	0.476395	ASPC_NT
ENSMUSG00000020580	1.80583	8.33047	12.1215	0.000569205	0.00485358	Rock2	0.737705	0.472103	ASPC_NT
ENSMUSG00000035757	1.80296	4.30089	9.18909	0.00264521	0.0170216	Selenoo	0.262295	0.150215	ASPC_NT
ENSMUSG00000040435	1.80207	6.68061	10.0769	0.00165054	0.011728	Ppp1r15a	0.639344	0.287554	ASPC_NT
ENSMUSG00000090841	1.80102	8.05917	41.7836	3.90111e-10	1.51161e-08	Myl6	1	0.879828	ASPC_NT
ENSMUSG00000025083	1.78686	3.86225	30.0626	2.28565e-07	4.77152e-06	Afap1l2	0.213115	0.0214592	ASPC_NT
ENSMUSG00000032192	1.78571	5.48418	7.09736	0.0081337	0.0415119	Gnb5	0.42623	0.158798	ASPC_NT
ENSMUSG00000060002	1.78377	4.62764	7.91315	0.00521747	0.0292265	Chpt1	0.311475	0.180258	ASPC_NT
ENSMUSG00000028944	1.78011	5.15108	8.12805	0.00466986	0.0269157	Prkag2	0.393443	0.193133	ASPC_NT
ENSMUSG00000038366	1.77934	8.60493	14.7719	0.000146907	0.00151	Lasp1	0.885246	0.626609	ASPC_NT
ENSMUSG00000056204	1.77827	6.22918	8.86742	0.0031295	0.0194748	Pgpep1	0.590164	0.270386	ASPC_NT
ENSMUSG00000058761	1.77787	4.12433	8.37711	0.00406631	0.0240408	Rnf169	0.213115	0.120172	ASPC_NT
ENSMUSG00000074102	1.77314	4.50031	21.2035	6.09045e-06	9.13907e-05	Rbm15b	0.180328	0.137339	ASPC_NT
ENSMUSG00000023022	1.77113	7.65672	7.10534	0.00809843	0.0413638	Lima1	0.704918	0.339056	ASPC_NT
ENSMUSG00000008384	1.77092	6.08724	9.11296	0.00275418	0.0175447	Sertad1	0.606557	0.274678	ASPC_NT
ENSMUSG00000054277	1.76975	6.41656	9.29899	0.00248835	0.0161961	Arfgap3	0.540984	0.248927	ASPC_NT
ENSMUSG00000051319	1.76841	5.16602	10.8001	0.00113008	0.0085606	Mtln	0.540984	0.424893	ASPC_NT
ENSMUSG00000037752	1.76739	4.08784	8.21218	0.00445273	0.025871	Xkr8	0.196721	0.0858369	ASPC_NT
ENSMUSG00000008348	1.76466	8.61882	31.273	4.88398e-08	1.17696e-06	Ubc	0.967213	0.849785	ASPC_NT
ENSMUSG00000015709	1.76079	3.52898	25.1753	1.37663e-06	2.44302e-05	Arnt2	0.245902	0.0472103	ASPC_NT
ENSMUSG00000028621	1.75505	4.71334	7.41122	0.00685798	0.0361773	Cyb5rl	0.213115	0.120172	ASPC_NT
ENSMUSG00000026305	1.74855	8.08202	11.0327	0.00100098	0.00775166	Lrrfip1	0.819672	0.48927	ASPC_NT
ENSMUSG00000042712	1.74728	8.19189	13.6863	0.000255058	0.00241643	Tceal9	0.836066	0.536481	ASPC_NT
ENSMUSG00000005973	1.74569	8.34985	10.9196	0.00106177	0.00813504	Rcn1	0.803279	0.44206	ASPC_NT
ENSMUSG00000014470	1.74456	5.5405	7.02098	0.00847959	0.0428836	Rnf166	0.393443	0.188841	ASPC_NT
ENSMUSG00000003549	1.74295	6.0292	8.46672	0.00387583	0.0232033	Ercc1	0.622951	0.304721	ASPC_NT
ENSMUSG00000067925	1.73902	2.90511	69.7697	2.11559e-14	2.0429e-12	Rtl8a	0.196721	0.0686695	ASPC_NT
ENSMUSG00000022442	1.73678	5.43	8.36095	0.00412225	0.0242982	Ttll1	0.377049	0.175966	ASPC_NT
ENSMUSG00000034327	1.73323	5.2741	7.3398	0.0071153	0.0372799	Kctd9	0.278689	0.197425	ASPC_NT
ENSMUSG00000043190	1.73164	5.02241	9.42638	0.00233299	0.0154367	Rfesd	0.409836	0.175966	ASPC_NT
ENSMUSG00000054920	1.72214	5.42075	7.80502	0.00553079	0.0305196	Klhl5	0.377049	0.197425	ASPC_NT
ENSMUSG00000060600	1.71888	5.26799	6.71215	0.0100235	0.0488124	Eno3	0.229508	0.145923	ASPC_NT
ENSMUSG00000032418	1.7164	6.77347	9.37017	0.00240338	0.0158054	Me1	0.672131	0.386266	ASPC_NT
ENSMUSG00000027712	1.71548	10.4421	25.1465	8.91018e-07	1.62955e-05	Anxa5	0.934426	0.905579	ASPC_NT
ENSMUSG00000028745	1.71455	9.64718	20.3153	9.28643e-06	0.000132539	Capzb	0.918033	0.811159	ASPC_NT
ENSMUSG00000062825	1.71366	9.40102	42.0912	3.39587e-10	1.33994e-08	Actg1	0.967213	0.935622	ASPC_NT
ENSMUSG00000005417	1.71169	7.3586	8.62487	0.00357072	0.0217064	Mprip	0.704918	0.454936	ASPC_NT
ENSMUSG00000037411	1.71119	7.71042	10.2103	0.00153881	0.0110655	Serpine1	0.901639	0.433476	ASPC_NT
ENSMUSG00000026796	1.71049	9.67615	9.88749	0.00182347	0.0126807	Fam129b	0.852459	0.583691	ASPC_NT
ENSMUSG00000037071	1.71041	8.01269	7.62076	0.00610989	0.0330234	Scd1	0.606557	0.321888	ASPC_NT
ENSMUSG00000060166	1.70782	4.69837	7.43113	0.00677107	0.0358241	Zdhhc8	0.295082	0.180258	ASPC_NT
ENSMUSG00000030527	1.70547	4.51777	8.67229	0.00347259	0.0211936	Crtc3	0.295082	0.206009	ASPC_NT
ENSMUSG00000020458	1.70272	7.16615	9.24475	0.00256094	0.0165668	Rtn4	0.721311	0.515021	ASPC_NT
ENSMUSG00000017493	1.69936	8.5909	9.17964	0.00265091	0.0170482	Igfbp4	0.590164	0.480687	ASPC_NT
ENSMUSG00000000078	1.69737	7.50123	10.0237	0.00169731	0.0119891	Klf6	0.803279	0.450644	ASPC_NT
ENSMUSG00000045362	1.69727	5.85082	7.63438	0.00613184	0.0331217	Tnfrsf26	0.262295	0.16309	ASPC_NT
ENSMUSG00000046562	1.69669	6.95556	8.81433	0.00321926	0.0199069	Unc119b	0.52459	0.304721	ASPC_NT
ENSMUSG00000041959	1.69577	7.8672	15.7574	8.93344e-05	0.000976964	S100a10	0.868852	0.618026	ASPC_NT
ENSMUSG00000025171	1.69471	6.12324	6.76629	0.0097302	0.0477294	Ubtd1	0.57377	0.270386	ASPC_NT
ENSMUSG00000007872	1.69336	8.75789	14.8786	0.000139182	0.00144577	Id3	0.885246	0.600858	ASPC_NT
ENSMUSG00000073639	1.69254	8.83252	11.2341	0.00090139	0.00709779	Rab18	0.754098	0.502146	ASPC_NT
ENSMUSG00000068744	1.68693	6.45615	7.96377	0.00507712	0.0286134	Psrc1	0.639344	0.309013	ASPC_NT
ENSMUSG00000040158	1.68438	5.13871	7.95458	0.00510231	0.0287008	Tax1bp3	0.622951	0.369099	ASPC_NT
ENSMUSG00000029001	1.67985	4.14546	10.0389	0.00171063	0.0120618	Fbxo44	0.213115	0.0858369	ASPC_NT
ENSMUSG00000049526	1.67926	3.23259	23.1529	3.60446e-06	5.7352e-05	Tmem202	0.163934	0.0386266	ASPC_NT
ENSMUSG00000056708	1.67633	5.49597	7.08934	0.00816936	0.0415684	Ier5	0.278689	0.171674	ASPC_NT
ENSMUSG00000005413	1.67362	11.0858	7.36255	0.00702787	0.0368929	Hmox1	0.885246	0.678112	ASPC_NT
ENSMUSG00000051339	1.66823	5.6651	10.6027	0.00125752	0.00935498	2900026A02Rik	0.327869	0.300429	ASPC_NT
ENSMUSG00000020315	1.66356	8.3511	10.5038	0.00132416	0.00977648	Sptbn1	0.836066	0.437768	ASPC_NT
ENSMUSG00000054452	1.65756	7.16693	11.6926	0.000710533	0.00580718	Tle5	0.803279	0.536481	ASPC_NT
ENSMUSG00000038936	1.65629	6.53325	7.42327	0.0068	0.0359243	Sccpdh	0.557377	0.270386	ASPC_NT
ENSMUSG00000059195	1.65386	3.07411	20.2225	9.71912e-06	0.000138302	Gm12715	0.360656	0.0901288	ASPC_NT
ENSMUSG00000030122	1.65331	6.43437	10.2263	0.00152594	0.0109876	Ptms	0.803279	0.532189	ASPC_NT
ENSMUSG00000058756	1.65081	4.83679	7.77739	0.00561391	0.0308853	Thra	0.442623	0.16309	ASPC_NT
ENSMUSG00000057778	1.64997	5.09929	9.52297	0.00221692	0.0148051	Cyb5d2	0.278689	0.154506	ASPC_NT
ENSMUSG00000000439	1.64894	4.64963	7.83659	0.0054617	0.0302486	Mkrn2	0.229508	0.145923	ASPC_NT
ENSMUSG00000002332	1.64866	6.37966	7.0122	0.00852032	0.0430694	Dhrs1	0.639344	0.266094	ASPC_NT
ENSMUSG00000097145	1.63131	4.98869	8.044	0.0048735	0.0277764	9230114K14Rik	0.42623	0.154506	ASPC_NT
ENSMUSG00000024012	1.63063	6.37527	9.58801	0.0021355	0.0143694	Mtch1	0.672131	0.44206	ASPC_NT
ENSMUSG00000001098	1.63005	8.62293	9.71469	0.00199736	0.0136347	Kctd10	0.770492	0.446352	ASPC_NT
ENSMUSG00000027983	1.63001	3.51635	8.71255	0.00344841	0.0210699	Cyp2u1	0.163934	0.0815451	ASPC_NT
ENSMUSG00000022911	1.62872	4.94348	14.4305	0.000175796	0.00175665	Arl13b	0.262295	0.171674	ASPC_NT
ENSMUSG00000026159	1.62626	5.67606	8.85578	0.00314896	0.0195508	Agfg1	0.409836	0.296137	ASPC_NT
ENSMUSG00000068335	1.62418	6.31179	7.85577	0.00539305	0.0299762	Dok1	0.52459	0.257511	ASPC_NT
ENSMUSG00000021508	1.62334	7.28962	7.18406	0.00780196	0.040135	Cxcl14	0.245902	0.459227	ASPC_NT
ENSMUSG00000030522	1.62078	5.49766	7.55942	0.00632895	0.033834	Mtmr10	0.344262	0.150215	ASPC_NT
ENSMUSG00000032194	1.61943	6.72359	7.1318	0.0079982	0.0409101	Kank2	0.590164	0.266094	ASPC_NT
ENSMUSG00000021069	1.61661	5.39185	23.6833	2.12841e-06	3.58238e-05	Pygl	0.295082	0.0901288	ASPC_NT
ENSMUSG00000001794	1.61562	6.73938	9.14654	0.0026979	0.0172895	Capns1	0.786885	0.48927	ASPC_NT
ENSMUSG00000053119	1.6048	7.82761	8.94734	0.00299916	0.0188599	Chmp3	0.721311	0.55794	ASPC_NT
ENSMUSG00000037643	1.60477	5.67509	8.14457	0.00461721	0.0266827	Prkci	0.344262	0.236052	ASPC_NT
ENSMUSG00000035342	1.59346	7.04584	8.0376	0.00487929	0.0277947	Lzts2	0.655738	0.32618	ASPC_NT
ENSMUSG00000042312	1.59136	5.62449	9.47675	0.00226486	0.0150692	S100a13	0.803279	0.463519	ASPC_NT
ENSMUSG00000041571	1.58709	7.4084	13.8056	0.000239997	0.00228985	Selenow	0.901639	0.656652	ASPC_NT
ENSMUSG00000041025	1.58583	4.08894	9.02823	0.00288085	0.0182223	Iffo2	0.213115	0.107296	ASPC_NT
ENSMUSG00000003348	1.58333	4.6086	6.72451	0.00997212	0.0486282	Mob3a	0.442623	0.175966	ASPC_NT
ENSMUSG00000022677	1.57965	7.12373	7.36672	0.00701198	0.0368274	Fopnl	0.672131	0.403433	ASPC_NT
ENSMUSG00000028329	1.57802	4.74603	6.74793	0.00982867	0.048081	Xpa	0.360656	0.184549	ASPC_NT
ENSMUSG00000018042	1.57749	10.4861	7.53839	0.00638853	0.0340511	Cyb5r3	0.786885	0.669528	ASPC_NT
ENSMUSG00000024594	1.56785	6.97697	7.27223	0.00738151	0.0384124	Prrc1	0.639344	0.39485	ASPC_NT
ENSMUSG00000039745	1.56747	6.20314	11.6233	0.000736486	0.00598591	Htatip2	0.52459	0.257511	ASPC_NT
ENSMUSG00000021876	1.56717	8.0141	7.95617	0.00509794	0.0286912	Rnase4	0.672131	0.381974	ASPC_NT
ENSMUSG00000015305	1.56164	5.88371	7.30974	0.00723247	0.0377797	Sash1	0.47541	0.32618	ASPC_NT
ENSMUSG00000038648	1.56106	5.86808	7.15485	0.00788297	0.0404393	Creb3l2	0.590164	0.218884	ASPC_NT
ENSMUSG00000032905	1.55939	7.19667	7.11523	0.00804031	0.0411059	Atg12	0.590164	0.304721	ASPC_NT
ENSMUSG00000045664	1.5582	6.35063	6.82144	0.0094405	0.0466268	Cdc42ep2	0.42623	0.23176	ASPC_NT
ENSMUSG00000020184	1.55543	9.02975	6.79595	0.00957329	0.0471098	Mdm2	0.754098	0.48927	ASPC_NT
ENSMUSG00000000378	1.54944	6.86532	6.91994	0.00894505	0.044796	Ccm2	0.672131	0.356223	ASPC_NT
ENSMUSG00000025499	1.54929	5.91816	7.62718	0.00608869	0.0329489	Hras	0.655738	0.369099	ASPC_NT
ENSMUSG00000029064	1.53967	8.39036	18.4256	2.3578e-05	0.00030236	Gnb1	0.885246	0.828326	ASPC_NT
ENSMUSG00000034341	1.53948	7.50683	9.86455	0.00184563	0.0128229	Wbp2	0.655738	0.502146	ASPC_NT
ENSMUSG00000015143	1.5394	6.07216	9.27626	0.00251851	0.0163233	Actn1	0.819672	0.519313	ASPC_NT
ENSMUSG00000021877	1.5382	9.63303	11.9552	0.00062025	0.00520759	Arf4	0.868852	0.686695	ASPC_NT
ENSMUSG00000027012	1.53326	7.19079	7.74908	0.00570038	0.0313128	Dync1i2	0.688525	0.433476	ASPC_NT
ENSMUSG00000030753	1.53061	5.75742	6.75375	0.0097973	0.0479836	Thap12	0.622951	0.369099	ASPC_NT
ENSMUSG00000042428	1.52384	3.37722	30.8968	1.20758e-07	2.67107e-06	Mgat3	0.163934	0.0343348	ASPC_NT
ENSMUSG00000026078	1.52243	7.35925	9.09764	0.00276887	0.0176174	Pdcl3	0.754098	0.476395	ASPC_NT
ENSMUSG00000006476	1.52181	5.91626	15.8869	0.00421795	0.0247028	Nsmf	0.344262	0.223176	ASPC_NT
ENSMUSG00000026718	1.51885	5.69217	6.72546	0.00995055	0.048545	Stam	0.42623	0.257511	ASPC_NT
ENSMUSG00000024962	1.50976	4.49158	7.71637	0.00581419	0.0317116	Vegfb	0.327869	0.167382	ASPC_NT
ENSMUSG00000053617	1.50957	6.22352	8.90424	0.00306874	0.0192077	Sh3pxd2a	0.655738	0.351931	ASPC_NT
ENSMUSG00000026701	1.50545	11.4473	13.5093	0.000279167	0.0026195	Prdx6	0.918033	0.7897	ASPC_NT
ENSMUSG00000001020	1.50469	6.86037	32.2256	3.12891e-08	8.10207e-07	S100a4	1	0.914163	ASPC_NT
ENSMUSG00000001036	1.48805	5.79306	10.5762	0.00127499	0.00947839	Epn2	0.459016	0.223176	ASPC_NT
ENSMUSG00000026670	1.48766	7.82236	6.67493	0.010247	0.0495562	Uap1	0.639344	0.330472	ASPC_NT
ENSMUSG00000024535	1.48721	5.00729	13.3129	0.000310369	0.00287472	Snx24	0.344262	0.141631	ASPC_NT
ENSMUSG00000020284	1.48312	5.4406	6.82363	0.00944515	0.0466284	Cfap410	0.442623	0.180258	ASPC_NT
ENSMUSG00000066026	1.48156	8.11504	7.71823	0.00579619	0.0316616	Dhrs3	0.639344	0.472103	ASPC_NT
ENSMUSG00000047459	1.4798	8.43233	11.4385	0.000810556	0.00649168	Dynlrb1	0.852459	0.729614	ASPC_NT
ENSMUSG00000024845	1.47523	6.3227	7.31129	0.00722639	0.0377694	Tmem134	0.737705	0.424893	ASPC_NT
ENSMUSG00000107283	1.47515	6.50709	6.8866	0.00912533	0.0454662	Mpv17	0.622951	0.317597	ASPC_NT
ENSMUSG00000031149	1.47201	5.99095	8.2558	0.00433955	0.0252952	Praf2	0.721311	0.44206	ASPC_NT
ENSMUSG00000033429	1.47135	4.21552	6.67147	0.0102498	0.0495562	Mcee	0.409836	0.223176	ASPC_NT
ENSMUSG00000018819	1.46576	7.43179	10.3458	0.00143327	0.0104409	Lsp1	0.57377	0.502146	ASPC_NT
ENSMUSG00000005103	1.45783	9.30635	11.7847	0.000677443	0.00558334	Wdr1	0.885246	0.695279	ASPC_NT
ENSMUSG00000025283	1.45687	7.86108	10.9384	0.00105143	0.00806695	Sat1	0.803279	0.626609	ASPC_NT
ENSMUSG00000037395	1.4547	4.72321	11.1249	0.000954082	0.00744198	Rcor3	0.295082	0.171674	ASPC_NT
ENSMUSG00000027868	1.45287	5.76514	7.08025	0.0082099	0.0417353	Tbx15	0.344262	0.240343	ASPC_NT
ENSMUSG00000044734	1.44704	4.18383	22.3687	5.61417e-06	8.52974e-05	Serpinb1a	0.180328	0.0600858	ASPC_NT
ENSMUSG00000026970	1.4458	8.02988	6.86406	0.00922278	0.0458669	Rbms1	0.754098	0.506438	ASPC_NT
ENSMUSG00000029840	1.43823	9.61735	10.8436	0.00110471	0.00839796	Mtpn	0.868852	0.72103	ASPC_NT
ENSMUSG00000104861	1.41049	3.25778	23.3128	2.79091e-06	4.56895e-05	3110039M20Rik	0.245902	0.0944206	ASPC_NT
ENSMUSG00000062081	1.40311	3.24205	11.0392	0.000997614	0.00773115	Gm6055	0.47541	0.171674	ASPC_NT
ENSMUSG00000030161	1.39521	7.70441	7.08978	0.00815267	0.0415227	Gabarapl1	0.688525	0.463519	ASPC_NT
ENSMUSG00000035392	1.39345	4.16649	8.29967	0.00424873	0.0248196	Dennd1a	0.245902	0.120172	ASPC_NT
ENSMUSG00000001576	1.37139	7.82583	8.92201	0.00303986	0.0190601	Ergic1	0.803279	0.613734	ASPC_NT
ENSMUSG00000051154	1.36878	7.88691	7.54332	0.00637149	0.0340261	Commd3	0.786885	0.55794	ASPC_NT
ENSMUSG00000032652	1.34508	3.56822	14.8451	0.000156411	0.00159702	Crebl2	0.163934	0.0987124	ASPC_NT
ENSMUSG00000095362	1.31217	4.00735	7.79264	0.00559255	0.0307991	Gm14325	0.508197	0.180258	ASPC_NT
ENSMUSG00000052698	1.29569	5.33422	6.74401	0.00984982	0.0481408	Tln2	0.377049	0.214592	ASPC_NT
ENSMUSG00000032026	1.28677	8.52351	10.732	0.00117098	0.00880236	Rexo2	0.868852	0.751073	ASPC_NT
ENSMUSG00000018567	1.283	9.05159	11.0496	0.000992198	0.00770581	Gabarap	0.95082	0.785408	ASPC_NT
ENSMUSG00000050708	1.27507	12.5309	51.4446	5.33636e-12	3.24764e-10	Ftl1	1	1	ASPC_NT
ENSMUSG00000024900	1.27125	6.20058	9.71269	0.00199946	0.0136356	Cpt1a	0.360656	0.287554	ASPC_NT
ENSMUSG00000054808	1.27061	9.15606	7.38931	0.00692649	0.0364673	Actn4	0.885246	0.669528	ASPC_NT
ENSMUSG00000055485	1.26588	4.54749	8.70139	0.00342796	0.0209687	Soga1	0.180328	0.133047	ASPC_NT
ENSMUSG00000043633	1.26562	4.22208	12.3804	0.000498067	0.00435485	Fam221b	0.754098	0.480687	ASPC_NT
ENSMUSG00000073471	1.26323	3.37535	7.20813	0.00765772	0.0395251	Rsph3a	0.245902	0.150215	ASPC_NT
ENSMUSG00000100863	1.26084	3.49059	8.67061	0.00347571	0.0212006	Gm12669	0.540984	0.334764	ASPC_NT
ENSMUSG00000031337	1.25832	4.98363	10.4263	0.00144846	0.0105353	Mtm1	0.295082	0.11588	ASPC_NT
ENSMUSG00000029580	1.20832	13.9082	51.6513	4.87519e-12	3.00089e-10	Actb	1	1	ASPC_NT
ENSMUSG00000024121	1.19597	5.69671	7.05319	0.00831704	0.0422003	Atp6v0c	0.754098	0.682403	ASPC_NT
ENSMUSG00000110545	1.19238	3.02118	9.34191	0.00243241	0.0159476	Gm7730	0.180328	0.0858369	ASPC_NT
ENSMUSG00000029838	1.18939	8.13852	16.2326	8.04637e-05	0.000894484	Ptn	0.114754	0.158798	ASPC_NT
ENSMUSG00000028063	1.18749	10.246	8.29526	0.00424866	0.0248196	Lmna	0.95082	0.785408	ASPC_NT
ENSMUSG00000078974	1.18108	3.90635	7.94542	0.00512754	0.028813	Sec61g	0.622951	0.386266	ASPC_NT
ENSMUSG00000030921	1.18032	5.82204	12.3515	0.00050802	0.00441517	Trim30a	0.295082	0.16309	ASPC_NT
ENSMUSG00000042207	1.15686	5.31381	10.4433	0.00143582	0.0104504	Kdm5b	0.278689	0.150215	ASPC_NT
ENSMUSG00000110631	1.1477	4.97979	17.6365	3.6218e-05	0.000445875	Gm42047	0.442623	0.39485	ASPC_NT
ENSMUSG00000031839	1.13855	8.05289	6.82197	0.00943777	0.0466268	Hsbp1	0.803279	0.729614	ASPC_NT
ENSMUSG00000028945	1.12058	8.52053	6.76368	0.00974415	0.0477543	Rheb	0.770492	0.699571	ASPC_NT
ENSMUSG00000020149	1.11598	8.7747	7.41797	0.00681958	0.0359924	Rab1a	0.852459	0.781116	ASPC_NT
ENSMUSG00000037493	1.1145	3.80694	7.34345	0.00733546	0.0381912	Cib2	0.163934	0.055794	ASPC_NT
ENSMUSG00000019577	1.0987	4.39183	19.7934	1.71148e-05	0.000228452	Pdk4	0.213115	0.107296	ASPC_NT
ENSMUSG00000020108	1.09868	4.57547	8.38776	0.00405301	0.0239889	Ddit4	0.459016	0.218884	ASPC_NT
ENSMUSG00000036565	1.08005	4.18894	6.68253	0.0102043	0.0494472	Ttyh3	0.213115	0.184549	ASPC_NT
ENSMUSG00000021963	1.06071	7.08011	8.88358	0.00310267	0.0193639	Sap18	0.885246	0.854077	ASPC_NT
ENSMUSG00000019822	1.05484	4.95262	8.24756	0.00436906	0.0254397	Smpd2	0.245902	0.145923	ASPC_NT
ENSMUSG00000110841	1.00322	5.46391	7.45686	0.0066772	0.0353797	Gpx4-ps2	0.901639	0.738197	ASPC_NT
ENSMUSG00000096544	-1.00282	4.52414	8.91332	0.00305395	0.0191374	Gm4617	0.52459	0.811159	ASPC_NT
ENSMUSG00000067161	-1.01857	2.98652	6.73124	0.00991904	0.0484132	Gm5560	0.0491803	0.180258	ASPC_NT
ENSMUSG00000064363	-1.02612	11.1607	9.03068	0.00286915	0.0181589	mt-Nd4	0.868852	0.95279	ASPC_NT
ENSMUSG00000062070	-1.05431	9.32647	11.5022	0.000784216	0.00632777	Pgk1	0.901639	0.944206	ASPC_NT
ENSMUSG00000064345	-1.08836	10.1584	8.06125	0.00481761	0.0275599	mt-Nd2	0.868852	0.922747	ASPC_NT
ENSMUSG00000073737	-1.09173	3.12747	7.93436	0.00669158	0.0354384	Gm10566	0.0819672	0.274678	ASPC_NT
ENSMUSG00000057113	-1.10907	11.1958	29.8331	9.60351e-08	2.16421e-06	Npm1	0.918033	1	ASPC_NT
ENSMUSG00000004980	-1.11203	10.4392	14.2276	0.000193619	0.00190497	Hnrnpa2b1	0.885246	0.957082	ASPC_NT
ENSMUSG00000020267	-1.11912	9.25602	14.6542	0.000155932	0.0015939	Hint1	0.819672	0.965665	ASPC_NT
ENSMUSG00000036371	-1.13944	10.3424	11.926	0.000629684	0.00526219	Serbp1	0.885246	0.939914	ASPC_NT
ENSMUSG00000064368	-1.14541	8.88722	6.88772	0.00910411	0.0454025	mt-Nd6	0.754098	0.901288	ASPC_NT
ENSMUSG00000003814	-1.15708	10.6855	9.03216	0.00286689	0.0181553	Calr	0.901639	0.918455	ASPC_NT
ENSMUSG00000020358	-1.16098	7.7136	9.80423	0.00190524	0.0131391	Hnrnpab	0.754098	0.909871	ASPC_NT
ENSMUSG00000025428	-1.16874	11.489	9.41106	0.00234496	0.0154969	Atp5a1	0.803279	0.935622	ASPC_NT
ENSMUSG00000064367	-1.17096	12.101	12.0395	0.000593836	0.00502894	mt-Nd5	0.868852	0.965665	ASPC_NT
ENSMUSG00000020048	-1.19239	10.4543	7.56198	0.00630742	0.0337977	Hsp90b1	0.803279	0.875536	ASPC_NT
ENSMUSG00000059005	-1.19686	7.05112	8.83071	0.00319128	0.0197566	Hnrnpa3	0.672131	0.858369	ASPC_NT
ENSMUSG00000043192	-1.20538	4.67151	8.29605	0.00424685	0.0248196	Gpi-ps	0.459016	0.682403	ASPC_NT
ENSMUSG00000064341	-1.21162	12.9916	12.1596	0.000558132	0.00478298	mt-Nd1	0.868852	0.982833	ASPC_NT
ENSMUSG00000064370	-1.21189	12.912	14.2273	0.000193645	0.00190497	mt-Cytb	0.95082	0.978541	ASPC_NT
ENSMUSG00000025980	-1.22746	10.1831	10.914	0.00106488	0.00814697	Hspd1	0.819672	0.914163	ASPC_NT
ENSMUSG00000064351	-1.22746	12.8435	14.9943	0.000131271	0.0013734	mt-Co1	0.918033	0.974249	ASPC_NT
ENSMUSG00000023106	-1.25388	8.02501	6.84081	0.00934089	0.0462196	Denr	0.655738	0.755365	ASPC_NT
ENSMUSG00000025130	-1.26271	10.5804	7.15794	0.0078553	0.0403324	P4hb	0.852459	0.854077	ASPC_NT
ENSMUSG00000058809	-1.27481	3.60777	9.89453	0.00181672	0.012642	Hspd1-ps3	0.245902	0.497854	ASPC_NT
ENSMUSG00000004264	-1.27492	8.5085	8.41474	0.00398518	0.0237042	Phb2	0.672131	0.841202	ASPC_NT
ENSMUSG00000083563	-1.27564	3.65132	8.77932	0.00327989	0.0201891	Gm13340	0.295082	0.429185	ASPC_NT
ENSMUSG00000067608	-1.29277	3.76692	7.65531	0.00599673	0.0326082	Pcna-ps2	0.163934	0.373391	ASPC_NT
ENSMUSG00000038374	-1.3266	7.78993	8.84022	0.00317516	0.0196908	Rbm8a	0.704918	0.811159	ASPC_NT
ENSMUSG00000046341	-1.33419	2.98995	9.82706	0.00188246	0.0130153	Gm11223	0.0163934	0.201717	ASPC_NT
ENSMUSG00000022858	-1.3347	7.44332	6.66464	0.0102884	0.0496756	Tra2b	0.557377	0.712446	ASPC_NT
ENSMUSG00000082706	-1.34437	3.31993	7.29252	0.00730048	0.0380275	Gm11663	0.0819672	0.23176	ASPC_NT
ENSMUSG00000038612	-1.34729	7.77259	6.81835	0.00945651	0.0466631	Mcl1	0.639344	0.716738	ASPC_NT
ENSMUSG00000091478	-1.35455	5.02978	9.21134	0.00260671	0.0168342	Gm10039	0.262295	0.618026	ASPC_NT
ENSMUSG00000022698	-1.3961	9.27691	7.00178	0.00855379	0.0431778	Naa50	0.639344	0.819742	ASPC_NT
ENSMUSG00000027447	-1.41129	10.5946	15.6469	9.44449e-05	0.00102453	Cst3	0.819672	0.948498	ASPC_NT
ENSMUSG00000020571	-1.41788	9.9249	8.81146	0.00322419	0.019926	Pdia6	0.721311	0.798283	ASPC_NT
ENSMUSG00000044408	-1.42475	7.70778	6.69995	0.0100908	0.0490073	Sptssa	0.540984	0.665236	ASPC_NT
ENSMUSG00000026558	-1.42899	8.16616	8.51913	0.00376867	0.0227557	Uck2	0.47541	0.755365	ASPC_NT
ENSMUSG00000044155	-1.44256	6.70118	6.78338	0.00963949	0.0473707	Lsm8	0.606557	0.630901	ASPC_NT
ENSMUSG00000015176	-1.44517	8.96377	8.63964	0.00353365	0.0215054	Nolc1	0.557377	0.776824	ASPC_NT
ENSMUSG00000027342	-1.46575	7.7535	9.35967	0.00240963	0.0158293	Pcna	0.57377	0.7897	ASPC_NT
ENSMUSG00000091952	-1.47133	2.96337	14.5799	0.000161916	0.00164389	Gm17709	0.0163934	0.154506	ASPC_NT
ENSMUSG00000006818	-1.51422	8.87741	10.9669	0.00103591	0.00797058	Sod2	0.688525	0.815451	ASPC_NT
ENSMUSG00000003038	-1.51876	8.54607	16.9222	4.98183e-05	0.000584578	Hmgn2	0.688525	0.918455	ASPC_NT
ENSMUSG00000069899	-1.5205	3.78436	6.97413	0.00868399	0.043753	Gm12166	0.196721	0.373391	ASPC_NT
ENSMUSG00000032412	-1.52115	8.7791	7.97219	0.00505413	0.0285491	Atp1b3	0.639344	0.781116	ASPC_NT
ENSMUSG00000011179	-1.5276	9.36361	10.503	0.00131997	0.00975218	Odc1	0.639344	0.759657	ASPC_NT
ENSMUSG00000083019	-1.53433	3.16905	15.7108	0.00108902	0.00830212	Gm6222	0.0163934	0.309013	ASPC_NT
ENSMUSG00000104126	-1.54626	3.21797	11.241	0.000898162	0.00707755	Gm37486	0.0983607	0.27897	ASPC_NT
ENSMUSG00000046753	-1.56291	5.04984	6.97219	0.00870844	0.0438557	Ccdc66	0.163934	0.120172	ASPC_NT
ENSMUSG00000074479	-1.56615	3.30877	12.2128	0.00366856	0.0222145	Rtraf-ps	0	0.180258	ASPC_NT
ENSMUSG00000024055	-1.58745	4.743	7.99347	0.00499655	0.0283202	Cyp4f13	0.196721	0.145923	ASPC_NT
ENSMUSG00000036550	-1.59514	6.49266	6.85138	0.00928701	0.0460588	Cnot1	0.409836	0.540773	ASPC_NT
ENSMUSG00000011148	-1.60219	6.72241	7.2463	0.00748637	0.0388081	Adssl1	0.229508	0.373391	ASPC_NT
ENSMUSG00000071793	-1.60279	3.11522	11.6392	0.000730458	0.00594297	2610005L07Rik	0.0819672	0.223176	ASPC_NT
ENSMUSG00000064337	-1.60644	10.4334	18.9049	1.85991e-05	0.000244926	mt-Rnr1	0.868852	0.95279	ASPC_NT
ENSMUSG00000021311	-1.60919	4.63392	6.79663	0.00958577	0.0471282	Mtr	0.0655738	0.16309	ASPC_NT
ENSMUSG00000028333	-1.60981	9.37026	16.2821	6.86349e-05	0.000774985	Anp32b	0.704918	0.927039	ASPC_NT
ENSMUSG00000021939	-1.62403	11.4049	9.92631	0.00178658	0.0124644	Ctsb	0.737705	0.862661	ASPC_NT
ENSMUSG00000027203	-1.62719	7.56462	8.32523	0.00418093	0.0245761	Dut	0.42623	0.67382	ASPC_NT
ENSMUSG00000023025	-1.63025	6.90588	7.34114	0.00711011	0.0372799	Larp4	0.377049	0.596567	ASPC_NT
ENSMUSG00000061024	-1.64127	7.80644	6.6733	0.0102396	0.0495562	Rrs1	0.42623	0.575107	ASPC_NT
ENSMUSG00000003660	-1.64528	7.00078	8.02919	0.00490141	0.0278912	Snrnp200	0.47541	0.648069	ASPC_NT
ENSMUSG00000026234	-1.65806	11.7245	32.6231	2.59959e-08	6.88029e-07	Ncl	0.885246	0.978541	ASPC_NT
ENSMUSG00000020075	-1.65882	8.31088	7.99783	0.00498484	0.0282912	Ddx21	0.557377	0.729614	ASPC_NT
ENSMUSG00000103847	-1.65928	3.23996	9.982	0.00174074	0.0122237	Gm20056	0.0655738	0.158798	ASPC_NT
ENSMUSG00000039630	-1.66632	9.15872	13.2071	0.000325806	0.00299708	Hnrnpu	0.672131	0.832618	ASPC_NT
ENSMUSG00000025289	-1.67704	7.59142	7.1673	0.00781536	0.0401464	Prdx4	0.52459	0.652361	ASPC_NT
ENSMUSG00000003848	-1.69368	6.88917	6.91377	0.00897527	0.0448847	Nob1	0.42623	0.51073	ASPC_NT
ENSMUSG00000024974	-1.69421	7.64927	7.49707	0.0065332	0.034697	Smc3	0.52459	0.519313	ASPC_NT
ENSMUSG00000040225	-1.69635	8.66318	10.526	0.00130414	0.0096606	Prrc2c	0.622951	0.738197	ASPC_NT
ENSMUSG00000003316	-1.70432	7.7796	7.86565	0.0053528	0.0298449	Glg1	0.393443	0.609442	ASPC_NT
ENSMUSG00000058301	-1.7067	4.97915	7.61442	0.00614344	0.0331217	Upf1	0.147541	0.270386	ASPC_NT
ENSMUSG00000024981	-1.70784	8.05166	7.25175	0.00746417	0.0387303	Acsl5	0.590164	0.635193	ASPC_NT
ENSMUSG00000041846	-1.70966	9.80762	7.82184	0.0054808	0.0303387	Ppp4r3a	0.245902	0.502146	ASPC_NT
ENSMUSG00000090083	-1.71131	3.60414	7.43017	0.00678786	0.0358777	Rnf8	0.163934	0.214592	ASPC_NT
ENSMUSG00000034111	-1.7203	4.34438	6.69246	0.0101489	0.0492481	Tmed8	0.147541	0.167382	ASPC_NT
ENSMUSG00000027405	-1.72156	8.39826	10.1543	0.00158476	0.0113128	Nop56	0.508197	0.72103	ASPC_NT
ENSMUSG00000020929	-1.72656	7.94301	7.51572	0.00646749	0.0344039	Eftud2	0.508197	0.587983	ASPC_NT
ENSMUSG00000029505	-1.73549	6.58415	7.44728	0.00671199	0.035529	Ep400	0.377049	0.506438	ASPC_NT
ENSMUSG00000024073	-1.74577	7.41264	8.51154	0.00378401	0.0228099	Birc6	0.508197	0.618026	ASPC_NT
ENSMUSG00000064372	-1.75096	4.65451	9.31299	0.00246996	0.0160996	mt-Tp	0.377049	0.420601	ASPC_NT
ENSMUSG00000040274	-1.76782	7.54146	6.9282	0.00890474	0.0446802	Cdk6	0.47541	0.600858	ASPC_NT
ENSMUSG00000021000	-1.7682	7.04629	7.69884	0.00585723	0.031914	Mia2	0.52459	0.519313	ASPC_NT
ENSMUSG00000037894	-1.77006	9.05877	30.1988	8.08542e-08	1.86501e-06	H2az1	0.721311	0.957082	ASPC_NT
ENSMUSG00000090399	-1.77016	3.58854	8.32824	0.00418423	0.0245761	NA	0.0983607	0.150215	ASPC_NT
ENSMUSG00000031822	-1.77234	3.90128	9.6267	0.00209231	0.0141573	Gse1	0.180328	0.150215	ASPC_NT
ENSMUSG00000100975	-1.78976	4.03692	7.85638	0.00539128	0.0299762	Gm28875	0.114754	0.171674	ASPC_NT
ENSMUSG00000063870	-1.79223	7.97659	11.0822	0.000975515	0.00758719	Chd4	0.540984	0.72103	ASPC_NT
ENSMUSG00000001016	-1.7927	7.50198	7.63199	0.00607285	0.0329058	Ilf2	0.42623	0.570815	ASPC_NT
ENSMUSG00000052533	-1.79453	6.058	7.18093	0.00775755	0.0399447	Nup188	0.213115	0.416309	ASPC_NT
ENSMUSG00000096727	-1.79682	5.02427	7.25059	0.00746889	0.0387361	Psmb9	0.114754	0.321888	ASPC_NT
ENSMUSG00000028649	-1.80958	7.40195	7.342	0.00710679	0.0372799	Macf1	0.393443	0.55794	ASPC_NT
ENSMUSG00000024002	-1.82024	6.85656	9.70687	0.00200561	0.0136478	Brd4	0.459016	0.656652	ASPC_NT
ENSMUSG00000054770	-1.83306	4.12938	6.7563	0.00979985	0.0479836	Kctd18	0.163934	0.103004	ASPC_NT
ENSMUSG00000032245	-1.83807	5.33933	6.85138	0.00930282	0.0461159	Cln6	0.180328	0.257511	ASPC_NT
ENSMUSG00000070738	-1.84108	6.79585	7.61226	0.00613805	0.0331217	Dgkd	0.180328	0.433476	ASPC_NT
ENSMUSG00000022673	-1.85014	8.04712	7.64766	0.00602159	0.0326938	Mcm4	0.262295	0.497854	ASPC_NT
ENSMUSG00000042462	-1.85219	5.90021	8.86973	0.00312564	0.0194733	Dctpp1	0.295082	0.545064	ASPC_NT
ENSMUSG00000041308	-1.85255	5.87078	7.41946	0.00681408	0.035981	Sntb2	0.393443	0.253219	ASPC_NT
ENSMUSG00000028889	-1.85321	5.63824	7.26712	0.00740204	0.0384449	Yrdc	0.196721	0.356223	ASPC_NT
ENSMUSG00000061482	-1.85384	4.39295	10.2291	0.00152367	0.0109786	H4c4	0.0983607	0.27897	ASPC_NT
ENSMUSG00000041133	-1.85535	7.59091	7.32252	0.0071824	0.0375577	Smc1a	0.42623	0.549356	ASPC_NT
ENSMUSG00000081603	-1.85595	5.2973	27.0149	3.64732e-07	7.26229e-06	Gm14681	0.327869	0.806867	ASPC_NT
ENSMUSG00000015749	-1.85794	8.59996	11.8225	0.000664302	0.00548775	Anp32e	0.459016	0.738197	ASPC_NT
ENSMUSG00000030062	-1.86078	9.34413	12.3041	0.000518056	0.00449678	Rpn1	0.491803	0.785408	ASPC_NT
ENSMUSG00000010277	-1.86854	7.54107	7.33441	0.00713617	0.0373341	2610507B11Rik	0.540984	0.579399	ASPC_NT
ENSMUSG00000020850	-1.87279	7.11456	8.49065	0.00382652	0.0230017	Prpf8	0.47541	0.592275	ASPC_NT
ENSMUSG00000020715	-1.8774	4.5477	6.71332	0.0100335	0.0488388	Ern1	0.131148	0.184549	ASPC_NT
ENSMUSG00000079487	-1.87877	5.48173	7.14426	0.00792857	0.0406311	Med12	0.147541	0.291845	ASPC_NT
ENSMUSG00000022265	-1.88142	9.96824	7.82977	0.00545739	0.0302486	Ank	0.442623	0.639485	ASPC_NT
ENSMUSG00000039318	-1.88578	6.88934	7.61184	0.00613943	0.0331217	Rab3gap2	0.360656	0.476395	ASPC_NT
ENSMUSG00000028970	-1.88649	5.79619	6.67447	0.0102496	0.0495562	Abcb1b	0.196721	0.313305	ASPC_NT
ENSMUSG00000036833	-1.89304	4.54785	7.03862	0.00838344	0.042488	Pnpla7	0.114754	0.171674	ASPC_NT
ENSMUSG00000067017	-1.89597	4.1388	14.2349	0.000192899	0.0019011	Capza1-ps1	0.0655738	0.283262	ASPC_NT
ENSMUSG00000057406	-1.90098	6.39594	6.90269	0.00902985	0.0451362	Nsd2	0.262295	0.429185	ASPC_NT
ENSMUSG00000056763	-1.90437	5.27863	7.19748	0.00768796	0.0396243	Cspp1	0.196721	0.223176	ASPC_NT
ENSMUSG00000031584	-1.9055	7.71012	9.43935	0.00231011	0.0153136	Gsr	0.360656	0.587983	ASPC_NT
ENSMUSG00000060657	-1.90695	5.32568	8.05111	0.00484395	0.0276519	Marf1	0.377049	0.399142	ASPC_NT
ENSMUSG00000051220	-1.90963	5.56242	6.88255	0.00914554	0.0455459	Ercc6l	0.0655738	0.150215	ASPC_NT
ENSMUSG00000020544	-1.91074	3.66774	8.49871	0.00381954	0.0229727	Cox11	0.196721	0.214592	ASPC_NT
ENSMUSG00000024030	-1.91523	6.07816	7.30459	0.00725273	0.037852	Abcg1	0.131148	0.334764	ASPC_NT
ENSMUSG00000028010	-1.91681	6.22252	9.96146	0.00175383	0.0122916	Gar1	0.196721	0.566524	ASPC_NT
ENSMUSG00000047098	-1.91747	4.80557	7.61334	0.006147	0.0331243	Rnf31	0.180328	0.167382	ASPC_NT
ENSMUSG00000027774	-1.91784	6.79204	8.26181	0.00432557	0.0252274	Gfm1	0.327869	0.527897	ASPC_NT
ENSMUSG00000031388	-1.91934	6.14696	10.7871	0.00113774	0.00857647	Naa10	0.360656	0.609442	ASPC_NT
ENSMUSG00000054717	-1.92276	8.25537	20.33	9.21968e-06	0.000131892	Hmgb2	0.344262	0.824034	ASPC_NT
ENSMUSG00000071451	-1.9252	4.74396	9.94957	0.00176484	0.0123527	Psmg4	0.262295	0.506438	ASPC_NT
ENSMUSG00000020277	-1.92736	9.0744	9.61819	0.00210173	0.0141942	Pfkl	0.590164	0.669528	ASPC_NT
ENSMUSG00000020303	-1.92996	4.5682	7.14453	0.0079129	0.0405701	Stc2	0.0655738	0.23176	ASPC_NT
ENSMUSG00000031826	-1.93272	7.18778	8.36634	0.00408983	0.0241533	Usp10	0.508197	0.493562	ASPC_NT
ENSMUSG00000020392	-1.94067	7.41814	8.66321	0.00348945	0.0212724	Cdkn2aipnl	0.278689	0.519313	ASPC_NT
ENSMUSG00000048109	-1.94294	6.44569	8.04003	0.00487291	0.0277764	Rbm15	0.311475	0.437768	ASPC_NT
ENSMUSG00000042699	-1.94529	6.70799	9.92715	0.00178579	0.0124644	Dhx9	0.360656	0.549356	ASPC_NT
ENSMUSG00000034297	-1.95035	5.59023	7.21273	0.00762439	0.0393909	Med13	0.196721	0.32618	ASPC_NT
ENSMUSG00000034203	-1.95159	6.94436	9.31689	0.00246486	0.0160996	Chchd4	0.360656	0.583691	ASPC_NT
ENSMUSG00000037344	-1.95353	4.49301	6.71188	0.0100414	0.0488493	Slc12a9	0.0819672	0.154506	ASPC_NT
ENSMUSG00000049881	-1.95372	5.93352	8.98575	0.00293851	0.0185434	2810025M15Rik	0.229508	0.472103	ASPC_NT
ENSMUSG00000026960	-1.95497	6.60947	7.73348	0.00574864	0.0314656	Arl6ip6	0.311475	0.373391	ASPC_NT
ENSMUSG00000027878	-1.95825	7.22959	8.7183	0.00338836	0.0207856	Notch2	0.327869	0.515021	ASPC_NT
ENSMUSG00000054414	-1.95998	6.35013	6.74536	0.00984251	0.0481269	Slc30a7	0.344262	0.424893	ASPC_NT
ENSMUSG00000031133	-1.96058	6.89228	7.07408	0.00822277	0.041781	Arhgef6	0.0983607	0.463519	ASPC_NT
ENSMUSG00000013662	-1.96076	7.61465	7.38744	0.00693352	0.0364865	Atad1	0.442623	0.48927	ASPC_NT
ENSMUSG00000004642	-1.9638	7.45392	9.20624	0.00261377	0.0168515	Slbp	0.409836	0.592275	ASPC_NT
ENSMUSG00000031781	-1.97315	7.33983	8.93238	0.00302313	0.0189774	Ciapin1	0.377049	0.566524	ASPC_NT
ENSMUSG00000072640	-1.97469	4.79426	9.12386	0.00273059	0.0174253	Lyrm9	0.196721	0.270386	ASPC_NT
ENSMUSG00000002949	-1.97677	6.80811	7.77061	0.0056345	0.0309825	Timm44	0.360656	0.476395	ASPC_NT
ENSMUSG00000022752	-1.97702	7.91882	11.7184	0.000701075	0.00574295	Tomm70a	0.606557	0.716738	ASPC_NT
ENSMUSG00000024339	-1.97742	5.41025	6.70821	0.0100617	0.0489098	Tap2	0.295082	0.317597	ASPC_NT
ENSMUSG00000026496	-1.97835	7.46953	8.98122	0.0029456	0.0185773	Parp1	0.311475	0.540773	ASPC_NT
ENSMUSG00000037419	-1.97855	4.82826	10.4265	0.00137388	0.0100676	Endod1	0.147541	0.180258	ASPC_NT
ENSMUSG00000028420	-1.98079	8.03013	7.83563	0.00544018	0.0301914	Tmem38b	0.377049	0.55794	ASPC_NT
ENSMUSG00000026404	-1.98092	4.67434	7.38465	0.00694403	0.036524	Ddx59	0.180328	0.16309	ASPC_NT
ENSMUSG00000074746	-1.98252	5.60022	7.03586	0.00841103	0.0425769	Pdzd8	0.196721	0.347639	ASPC_NT
ENSMUSG00000048277	-1.98697	7.66839	7.1041	0.00808924	0.0413365	Syngr2	0.409836	0.566524	ASPC_NT
ENSMUSG00000048154	-1.98794	6.62765	10.3233	0.00145022	0.010541	Kmt2d	0.42623	0.575107	ASPC_NT
ENSMUSG00000041057	-1.98884	8.32003	10.8491	0.00110155	0.00837989	Wdr43	0.47541	0.630901	ASPC_NT
ENSMUSG00000025574	-1.98905	7.01863	6.99793	0.00857181	0.0432485	Tk1	0.0983607	0.493562	ASPC_NT
ENSMUSG00000022353	-1.99369	4.92949	8.67627	0.00346522	0.0211606	Mtss1	0.0327869	0.193133	ASPC_NT
ENSMUSG00000053158	-1.9948	5.99226	6.9597	0.008768	0.0440938	Fes	0.163934	0.23176	ASPC_NT
ENSMUSG00000037936	-2.00175	6.86873	8.0903	0.00474292	0.0272484	Scarb1	0.278689	0.420601	ASPC_NT
ENSMUSG00000062646	-2.00315	4.17645	8.78577	0.00327727	0.0201891	Ganc	0.180328	0.124464	ASPC_NT
ENSMUSG00000014907	-2.00415	4.399	8.8903	0.0030916	0.0193059	Naf1	0.0819672	0.150215	ASPC_NT
ENSMUSG00000019943	-2.006	7.75532	8.86452	0.00313433	0.0194824	Atp2b1	0.393443	0.536481	ASPC_NT
ENSMUSG00000060519	-2.00641	7.10301	6.85439	0.00927169	0.0460217	Tor3a	0.377049	0.390558	ASPC_NT
ENSMUSG00000036980	-2.01438	5.82092	7.34329	0.00711544	0.0372799	Taf6	0.377049	0.360515	ASPC_NT
ENSMUSG00000032114	-2.01973	5.23209	7.05475	0.00830995	0.0421842	Slc37a4	0.114754	0.171674	ASPC_NT
ENSMUSG00000021432	-2.02046	4.78723	6.76804	0.00973705	0.0477412	Slc35b3	0.147541	0.150215	ASPC_NT
ENSMUSG00000040263	-2.02115	6.85679	7.08717	0.00816426	0.0415621	Klhdc4	0.360656	0.480687	ASPC_NT
ENSMUSG00000032002	-2.02628	6.81116	7.85827	0.00537414	0.0299234	Dcun1d5	0.377049	0.48927	ASPC_NT
ENSMUSG00000025403	-2.02708	8.69502	11.9447	0.000623636	0.0052209	Shmt2	0.508197	0.686695	ASPC_NT
ENSMUSG00000046994	-2.02732	5.35533	6.84886	0.00931564	0.0461583	Mars2	0.0983607	0.193133	ASPC_NT
ENSMUSG00000031862	-2.02757	6.63753	8.34148	0.00414467	0.0243902	Atp13a1	0.245902	0.416309	ASPC_NT
ENSMUSG00000027752	-2.02879	6.71229	10.1675	0.00157381	0.011257	Exosc8	0.409836	0.549356	ASPC_NT
ENSMUSG00000020330	-2.02961	6.55803	7.4622	0.0066579	0.0352947	Hmmr	0.131148	0.330472	ASPC_NT
ENSMUSG00000029434	-2.02999	6.69111	6.94874	0.00880533	0.0442609	Vps33a	0.393443	0.44206	ASPC_NT
ENSMUSG00000034708	-2.03386	9.1644	13.0344	0.000355945	0.0032466	Grn	0.622951	0.751073	ASPC_NT
ENSMUSG00000024188	-2.03608	6.76008	7.48377	0.00658048	0.0349015	Luc7l	0.377049	0.51073	ASPC_NT
ENSMUSG00000041685	-2.03704	4.94468	6.87407	0.00917238	0.0456585	Fcho2	0.245902	0.244635	ASPC_NT
ENSMUSG00000059851	-2.03981	4.38209	6.92701	0.008926	0.0447213	Kmt5c	0.114754	0.154506	ASPC_NT
ENSMUSG00000021733	-2.04266	6.45348	7.82873	0.00546048	0.0302486	Slc4a7	0.114754	0.309013	ASPC_NT
ENSMUSG00000058706	-2.04586	4.8415	7.00598	0.00853419	0.0431193	0610030E20Rik	0.196721	0.206009	ASPC_NT
ENSMUSG00000028527	-2.04598	6.2618	7.22335	0.00758045	0.0391826	Ak4	0.278689	0.351931	ASPC_NT
ENSMUSG00000039357	-2.04838	4.90281	8.57414	0.00366873	0.0222145	Fut11	0.147541	0.188841	ASPC_NT
ENSMUSG00000029208	-2.0527	5.50964	7.04142	0.00838559	0.042488	Guf1	0.0983607	0.218884	ASPC_NT
ENSMUSG00000005470	-2.05582	6.64712	8.2013	0.00446834	0.0259337	Asf1b	0.131148	0.339056	ASPC_NT
ENSMUSG00000069539	-2.05628	5.64864	7.05004	0.00833137	0.0422531	Scyl2	0.311475	0.257511	ASPC_NT
ENSMUSG00000023088	-2.0574	7.45257	10.2037	0.00154416	0.0110817	Abcc1	0.409836	0.583691	ASPC_NT
ENSMUSG00000014074	-2.05989	5.65413	7.40147	0.00688091	0.0362806	Rnf168	0.262295	0.274678	ASPC_NT
ENSMUSG00000026816	-2.06175	5.95749	7.63058	0.00608999	0.0329489	Gtf3c5	0.213115	0.283262	ASPC_NT
ENSMUSG00000032175	-2.06622	5.23551	7.37505	0.00698034	0.036697	Tyk2	0.229508	0.236052	ASPC_NT
ENSMUSG00000024556	-2.06787	7.5043	8.35607	0.00411239	0.02426	Me2	0.42623	0.540773	ASPC_NT
ENSMUSG00000017802	-2.06803	4.27763	9.94055	0.00177908	0.0124362	Retreg3	0.196721	0.150215	ASPC_NT
ENSMUSG00000020962	-2.06881	6.06042	7.81243	0.00550871	0.0304307	Gtf2a1	0.377049	0.459227	ASPC_NT
ENSMUSG00000032369	-2.072	5.97211	6.92563	0.00891724	0.0446982	Plscr1	0.262295	0.39485	ASPC_NT
ENSMUSG00000026864	-2.07354	11.1973	16.9117	5.00812e-05	0.000587023	Hspa5	0.819672	0.862661	ASPC_NT
ENSMUSG00000018449	-2.07618	4.89851	6.81928	0.00946763	0.0466966	Rpain	0.213115	0.266094	ASPC_NT
ENSMUSG00000026687	-2.07727	7.41283	10.1621	0.00157827	0.0112815	Aldh9a1	0.344262	0.519313	ASPC_NT
ENSMUSG00000079685	-2.08093	4.61798	6.79842	0.00957638	0.0471098	Ulbp1	0.0655738	0.197425	ASPC_NT
ENSMUSG00000022701	-2.08552	4.70257	6.98789	0.00863411	0.0435221	Ccdc191	0.163934	0.158798	ASPC_NT
ENSMUSG00000019088	-2.09151	4.4462	8.39672	0.00402381	0.023855	Dnase1l1	0.0983607	0.158798	ASPC_NT
ENSMUSG00000040795	-2.09258	4.7326	7.53493	0.00641338	0.0341329	Iqcc	0.196721	0.201717	ASPC_NT
ENSMUSG00000035726	-2.0976	7.57989	10.0917	0.00163774	0.0116601	Supt16	0.360656	0.540773	ASPC_NT
ENSMUSG00000053286	-2.0988	6.24831	6.80408	0.00953075	0.0469649	Trmt1l	0.344262	0.339056	ASPC_NT
ENSMUSG00000025785	-2.09912	6.66621	7.95737	0.00509464	0.0286876	Exosc7	0.311475	0.480687	ASPC_NT
ENSMUSG00000034801	-2.10156	4.47253	7.03324	0.00842308	0.0426178	Sos2	0.0655738	0.158798	ASPC_NT
ENSMUSG00000028634	-2.10203	5.94896	8.09383	0.00473394	0.0272113	Hivep3	0.163934	0.304721	ASPC_NT
ENSMUSG00000081434	-2.10291	5.34137	31.4416	4.51331e-08	1.10445e-06	Gm14165	0.213115	0.72103	ASPC_NT
ENSMUSG00000034854	-2.10441	5.24342	8.47065	0.00387726	0.0232033	Mfsd12	0.163934	0.248927	ASPC_NT
ENSMUSG00000017631	-2.10458	7.63115	11.4592	0.000801895	0.00643188	Abr	0.393443	0.600858	ASPC_NT
ENSMUSG00000004356	-2.10572	6.14286	8.42289	0.00396782	0.0236401	Utp20	0.229508	0.39485	ASPC_NT
ENSMUSG00000029550	-2.10886	4.23402	7.89202	0.00527724	0.0294847	Sppl3	0.114754	0.23176	ASPC_NT
ENSMUSG00000031976	-2.11128	4.69226	7.27379	0.00738919	0.0384152	Urb2	0.131148	0.175966	ASPC_NT
ENSMUSG00000035351	-2.11285	6.46359	6.86051	0.00925643	0.0459706	Nup37	0.245902	0.364807	ASPC_NT
ENSMUSG00000027433	-2.114	7.77503	9.13062	0.00272079	0.0173834	Xrn2	0.491803	0.570815	ASPC_NT
ENSMUSG00000041355	-2.11423	8.2061	18.7845	1.97404e-05	0.000257629	Ssr2	0.622951	0.815451	ASPC_NT
ENSMUSG00000035545	-2.11611	6.12979	6.73548	0.00989597	0.0483444	Leng8	0.278689	0.304721	ASPC_NT
ENSMUSG00000024158	-2.12007	6.27504	8.16064	0.00456699	0.0264635	Hagh	0.491803	0.433476	ASPC_NT
ENSMUSG00000022895	-2.12762	7.57247	11.2612	0.000888756	0.00701883	Ets2	0.295082	0.55794	ASPC_NT
ENSMUSG00000010095	-2.12952	8.83537	14.0363	0.000213401	0.00207095	Slc3a2	0.590164	0.708155	ASPC_NT
ENSMUSG00000025200	-2.1386	4.52395	7.13713	0.00795941	0.0407697	Cwf19l1	0.131148	0.150215	ASPC_NT
ENSMUSG00000075415	-2.13925	6.74126	10.2221	0.00152933	0.0110046	Fnbp1	0.360656	0.493562	ASPC_NT
ENSMUSG00000052566	-2.13951	4.92836	9.41212	0.00235065	0.0155155	Hook2	0.131148	0.16309	ASPC_NT
ENSMUSG00000070327	-2.13962	7.03059	8.75083	0.0033301	0.0204631	Rnf213	0.229508	0.390558	ASPC_NT
ENSMUSG00000049658	-2.14069	6.13838	7.9919	0.00500077	0.0283202	Bdp1	0.180328	0.351931	ASPC_NT
ENSMUSG00000038608	-2.14352	5.24182	9.31522	0.00246704	0.0160996	Dock10	0.0327869	0.16309	ASPC_NT
ENSMUSG00000036992	-2.14395	6.79978	11.4459	0.000807468	0.00647176	Nxt1	0.377049	0.579399	ASPC_NT
ENSMUSG00000107383	-2.14665	6.10003	45.6778	6.80631e-11	3.07187e-09	Gm4366	0.57377	0.871245	ASPC_NT
ENSMUSG00000035790	-2.14959	5.71129	9.08594	0.00279394	0.0177455	Cep19	0.245902	0.201717	ASPC_NT
ENSMUSG00000033323	-2.15101	5.69029	7.98492	0.0050196	0.0283838	Ctdp1	0.147541	0.244635	ASPC_NT
ENSMUSG00000061950	-2.15121	5.95661	7.81075	0.00551372	0.0304428	Ppp4r1	0.311475	0.313305	ASPC_NT
ENSMUSG00000026958	-2.15172	6.54584	7.53406	0.00640351	0.0341049	Dpp7	0.459016	0.386266	ASPC_NT
ENSMUSG00000051367	-2.15709	5.55764	9.5963	0.00213275	0.0143677	Six1	0.262295	0.223176	ASPC_NT
ENSMUSG00000038252	-2.16128	6.94987	9.60265	0.00211906	0.0142844	Ncapd2	0.147541	0.446352	ASPC_NT
ENSMUSG00000019841	-2.16442	5.04493	7.72765	0.00577887	0.031599	Rev3l	0.131148	0.193133	ASPC_NT
ENSMUSG00000002897	-2.16521	6.413	7.9316	0.00516585	0.0289977	Il17ra	0.245902	0.356223	ASPC_NT
ENSMUSG00000020994	-2.16524	7.47914	8.92944	0.00302786	0.018996	Pnn	0.442623	0.55794	ASPC_NT
ENSMUSG00000024338	-2.16533	6.21722	11.4876	0.00079018	0.0063616	Psmb8	0.278689	0.467811	ASPC_NT
ENSMUSG00000020740	-2.16678	4.75278	7.66852	0.00596641	0.0324597	Gga3	0.131148	0.240343	ASPC_NT
ENSMUSG00000021190	-2.16729	8.59385	11.0838	0.000974708	0.00758638	Lgmn	0.491803	0.609442	ASPC_NT
ENSMUSG00000002763	-2.17012	4.96432	6.71877	0.0099871	0.0486572	Pex6	0.131148	0.180258	ASPC_NT
ENSMUSG00000024781	-2.17209	9.39194	12.15	0.000560884	0.00479892	Lipa	0.344262	0.665236	ASPC_NT
ENSMUSG00000056069	-2.1726	4.83887	11.0155	0.00101403	0.00783017	Otulinl	0.0327869	0.167382	ASPC_NT
ENSMUSG00000021965	-2.17292	5.95987	8.30808	0.00421956	0.0247028	Ska3	0.114754	0.197425	ASPC_NT
ENSMUSG00000030678	-2.17588	5.53519	8.07151	0.0047911	0.0274666	Maz	0.245902	0.390558	ASPC_NT
ENSMUSG00000029863	-2.17779	5.5153	7.64988	0.00601439	0.0326712	Casp2	0.131148	0.2103	ASPC_NT
ENSMUSG00000059474	-2.17986	4.59154	7.17664	0.00779003	0.0400928	Mbtd1	0.0819672	0.158798	ASPC_NT
ENSMUSG00000027865	-2.18284	6.13137	6.70194	0.0100798	0.0489758	Gdap2	0.344262	0.27897	ASPC_NT
ENSMUSG00000038344	-2.18406	4.5711	7.67604	0.00592989	0.0322773	Txlng	0.147541	0.201717	ASPC_NT
ENSMUSG00000036478	-2.18452	6.67256	12.1926	0.000548694	0.00471711	Btg1	0.327869	0.549356	ASPC_NT
ENSMUSG00000037519	-2.18584	4.78484	8.48375	0.0038502	0.0230926	Ppfia1	0.295082	0.2103	ASPC_NT
ENSMUSG00000022100	-2.18592	6.15003	7.83764	0.00543429	0.0301743	Xpo7	0.245902	0.360515	ASPC_NT
ENSMUSG00000039982	-2.18736	5.61873	6.89436	0.0090711	0.0453008	Dtx4	0.196721	0.309013	ASPC_NT
ENSMUSG00000095891	-2.19256	5.95902	9.14642	0.00269807	0.0172895	Gm10717	0.0163934	0.167382	ASPC_NT
ENSMUSG00000073643	-2.19315	5.79067	9.2438	0.00256222	0.0165668	Wdfy1	0.163934	0.351931	ASPC_NT
ENSMUSG00000058392	-2.19417	7.17101	9.66229	0.00205336	0.0139132	Rrp1b	0.147541	0.463519	ASPC_NT
ENSMUSG00000022742	-2.19671	4.48852	10.4304	0.00137107	0.0100539	Cpox	0.213115	0.214592	ASPC_NT
ENSMUSG00000022142	-2.19671	5.93434	8.41577	0.00399273	0.023736	Nup155	0.180328	0.296137	ASPC_NT
ENSMUSG00000020572	-2.20567	7.5774	10.1579	0.00158171	0.0112985	Nampt	0.377049	0.519313	ASPC_NT
ENSMUSG00000037572	-2.20894	5.94936	8.54215	0.00372259	0.0225153	Wdhd1	0.0491803	0.2103	ASPC_NT
ENSMUSG00000059834	-2.21518	5.62883	6.84245	0.00933251	0.0461994	Sclt1	0.180328	0.248927	ASPC_NT
ENSMUSG00000027340	-2.21584	6.21749	7.68013	0.00592908	0.0322773	Slc23a2	0.311475	0.356223	ASPC_NT
ENSMUSG00000042389	-2.21772	5.24898	7.64078	0.00605652	0.0328338	Tsen2	0.180328	0.266094	ASPC_NT
ENSMUSG00000033386	-2.22525	7.75538	9.81059	0.00189887	0.0131053	Frrs1	0.393443	0.553648	ASPC_NT
ENSMUSG00000030815	-2.22569	4.75641	10.612	0.00124676	0.00928136	Phkg2	0.344262	0.214592	ASPC_NT
ENSMUSG00000050244	-2.22814	5.95509	7.97333	0.00505103	0.0285465	Heatr1	0.278689	0.330472	ASPC_NT
ENSMUSG00000047789	-2.23027	4.80498	7.85761	0.0053877	0.0299762	Slc38a9	0.131148	0.184549	ASPC_NT
ENSMUSG00000032745	-2.23058	7.47451	10.2904	0.00147545	0.0106883	Gpbp1	0.47541	0.527897	ASPC_NT
ENSMUSG00000038658	-2.23185	4.81072	7.17183	0.00781046	0.0401464	Ric1	0.213115	0.227468	ASPC_NT
ENSMUSG00000033628	-2.23251	5.56024	7.56865	0.00628467	0.0337311	Pik3c3	0.213115	0.300429	ASPC_NT
ENSMUSG00000078681	-2.23583	5.78422	7.62131	0.00610805	0.0330234	Tm2d3	0.311475	0.32618	ASPC_NT
ENSMUSG00000049624	-2.2362	5.1948	8.04723	0.00485407	0.0276949	Slc17a5	0.196721	0.193133	ASPC_NT
ENSMUSG00000041720	-2.24322	5.71764	8.4634	0.00388272	0.023223	Pi4ka	0.311475	0.373391	ASPC_NT
ENSMUSG00000019979	-2.24408	5.02142	9.37239	0.00239346	0.0157594	Apaf1	0.180328	0.197425	ASPC_NT
ENSMUSG00000033326	-2.24896	4.20631	10.2619	0.00149772	0.0108133	Kdm4a	0.0819672	0.16309	ASPC_NT
ENSMUSG00000021072	-2.25149	8.23734	11.2012	0.000916956	0.00720456	Tmx1	0.459016	0.592275	ASPC_NT
ENSMUSG00000026743	-2.253	5.00562	7.2006	0.00767488	0.0395948	Mllt10	0.0983607	0.240343	ASPC_NT
ENSMUSG00000041219	-2.26094	6.17199	7.26504	0.00741044	0.03847	Arhgap11a	0.295082	0.300429	ASPC_NT
ENSMUSG00000028060	-2.26245	6.03444	9.15276	0.002689	0.0172622	Khdc4	0.278689	0.433476	ASPC_NT
ENSMUSG00000039182	-2.26366	5.29495	7.92788	0.00518761	0.0291047	AW209491	0.262295	0.180258	ASPC_NT
ENSMUSG00000050567	-2.26534	4.31908	9.71443	0.00200394	0.0136451	Maml1	0.180328	0.167382	ASPC_NT
ENSMUSG00000029920	-2.26577	5.56143	8.88117	0.00310666	0.0193775	Smarcad1	0.295082	0.351931	ASPC_NT
ENSMUSG00000055024	-2.26599	5.70792	9.28232	0.00251043	0.0162936	Ep300	0.213115	0.334764	ASPC_NT
ENSMUSG00000001157	-2.26699	5.0225	6.91833	0.00896842	0.0448713	Gmcl1	0.196721	0.16309	ASPC_NT
ENSMUSG00000073490	-2.26893	5.91964	8.59332	0.00362215	0.0219943	Ifi207	0.131148	0.227468	ASPC_NT
ENSMUSG00000024807	-2.26983	5.37298	9.52681	0.0022057	0.0147485	Syvn1	0.278689	0.369099	ASPC_NT
ENSMUSG00000036099	-2.27125	5.55757	7.5627	0.00631771	0.0338191	Vezt	0.196721	0.240343	ASPC_NT
ENSMUSG00000025138	-2.27132	5.6791	6.68089	0.0102135	0.0494694	Sirt7	0.278689	0.261803	ASPC_NT
ENSMUSG00000001569	-2.27136	6.04151	8.49426	0.00382863	0.0230017	Nom1	0.311475	0.347639	ASPC_NT
ENSMUSG00000031644	-2.27435	4.63097	7.71815	0.00580858	0.0316974	Nek1	0.0819672	0.193133	ASPC_NT
ENSMUSG00000026972	-2.27453	4.74706	8.73965	0.00335	0.0205737	Arrdc1	0.131148	0.171674	ASPC_NT
ENSMUSG00000007080	-2.27456	5.2425	7.70838	0.00582711	0.031766	Pole	0.0983607	0.274678	ASPC_NT
ENSMUSG00000031262	-2.27502	5.35852	7.09392	0.00814898	0.0415227	Cenpi	0.0983607	0.184549	ASPC_NT
ENSMUSG00000037266	-2.27521	8.14496	8.79938	0.003245	0.0200316	Rsrp1	0.491803	0.450644	ASPC_NT
ENSMUSG00000054693	-2.28177	7.2768	10.2298	0.00152318	0.0109786	Adam10	0.377049	0.600858	ASPC_NT
ENSMUSG00000025086	-2.28213	5.45746	8.41714	0.00398005	0.0236868	Trub1	0.196721	0.257511	ASPC_NT
ENSMUSG00000015697	-2.28476	5.90455	9.81643	0.00189913	0.0131053	Setdb1	0.262295	0.399142	ASPC_NT
ENSMUSG00000033161	-2.2859	7.56323	11.9443	0.000623774	0.0052209	Atp1a1	0.393443	0.665236	ASPC_NT
ENSMUSG00000039270	-2.28696	6.59132	10.0602	0.00166505	0.0118077	Megf9	0.327869	0.433476	ASPC_NT
ENSMUSG00000026333	-2.28811	4.75647	7.49821	0.00652915	0.034697	Gin1	0.0819672	0.223176	ASPC_NT
ENSMUSG00000041341	-2.29015	5.57439	7.8579	0.00537521	0.0299234	Atg2b	0.213115	0.296137	ASPC_NT
ENSMUSG00000039942	-2.2906	4.82496	12.4568	0.000481231	0.00423515	Ptger4	0.163934	0.124464	ASPC_NT
ENSMUSG00000036223	-2.29758	5.00854	8.13613	0.00462752	0.0267279	Ska1	0.0655738	0.214592	ASPC_NT
ENSMUSG00000027365	-2.29946	7.10602	11.41	0.000826119	0.0066016	Trpm7	0.393443	0.540773	ASPC_NT
ENSMUSG00000015880	-2.30184	6.6643	9.20954	0.0026092	0.0168402	Ncapg	0.114754	0.300429	ASPC_NT
ENSMUSG00000031381	-2.30211	4.73529	8.58052	0.00365625	0.0221763	Piga	0.131148	0.154506	ASPC_NT
ENSMUSG00000040396	-2.30213	4.8744	8.08011	0.00477985	0.0274167	Abhd13	0.147541	0.150215	ASPC_NT
ENSMUSG00000042349	-2.30501	6.19315	9.71662	0.00199533	0.0136295	Ikbke	0.147541	0.274678	ASPC_NT
ENSMUSG00000032743	-2.30512	6.10928	7.74421	0.0057154	0.0313474	D430042O09Rik	0.114754	0.167382	ASPC_NT
ENSMUSG00000001829	-2.30988	7.1523	9.12871	0.00272356	0.0173907	Clpb	0.360656	0.497854	ASPC_NT
ENSMUSG00000023143	-2.3099	7.02708	8.91588	0.00305806	0.019152	Nagpa	0.327869	0.450644	ASPC_NT
ENSMUSG00000042228	-2.31014	7.23364	11.1382	0.000947502	0.00739601	Lyn	0.213115	0.437768	ASPC_NT
ENSMUSG00000025050	-2.31598	5.46765	7.81817	0.00549167	0.0303677	Pcgf6	0.114754	0.23176	ASPC_NT
ENSMUSG00000018428	-2.31665	5.37716	8.85582	0.00314888	0.0195508	Akap1	0.147541	0.253219	ASPC_NT
ENSMUSG00000024833	-2.31682	6.27289	10.0086	0.00171091	0.0120618	Pola2	0.262295	0.429185	ASPC_NT
ENSMUSG00000020220	-2.31702	5.31641	7.82083	0.00548381	0.0303398	Vps13d	0.196721	0.270386	ASPC_NT
ENSMUSG00000061607	-2.31703	5.84115	10.8732	0.00108779	0.0082986	Mdc1	0.163934	0.351931	ASPC_NT
ENSMUSG00000033222	-2.31964	6.00678	8.42507	0.0039632	0.0236257	Ttf2	0.262295	0.309013	ASPC_NT
ENSMUSG00000024472	-2.32076	6.16385	9.80553	0.00191006	0.0131555	Dcp2	0.262295	0.356223	ASPC_NT
ENSMUSG00000032478	-2.32143	5.3474	8.32624	0.0041887	0.0245889	Nme6	0.180328	0.244635	ASPC_NT
ENSMUSG00000057069	-2.32263	5.04032	7.96862	0.00507509	0.0286134	Ero1lb	0.114754	0.180258	ASPC_NT
ENSMUSG00000024069	-2.32808	5.32891	9.30981	0.00248137	0.0161604	Slc30a6	0.180328	0.261803	ASPC_NT
ENSMUSG00000029534	-2.32883	4.80703	8.14629	0.00461296	0.0266725	St7	0.163934	0.197425	ASPC_NT
ENSMUSG00000004895	-2.33025	4.28094	9.44021	0.00230907	0.0153136	Prcc	0.0983607	0.236052	ASPC_NT
ENSMUSG00000060121	-2.33333	5.67812	7.62735	0.00608814	0.0329489	Gemin2	0.196721	0.236052	ASPC_NT
ENSMUSG00000060681	-2.33355	5.06994	7.96478	0.00507435	0.0286134	Slc9a6	0.131148	0.201717	ASPC_NT
ENSMUSG00000035234	-2.33743	4.88256	6.93763	0.00887436	0.0445663	Abraxas1	0.0983607	0.154506	ASPC_NT
ENSMUSG00000097906	-2.33764	7.07681	56.0419	7.2417e-13	5.2005e-11	Gm9625	0.459016	0.866953	ASPC_NT
ENSMUSG00000035133	-2.34049	6.55646	8.97489	0.00296364	0.0186692	Arhgap5	0.245902	0.433476	ASPC_NT
ENSMUSG00000056459	-2.34082	4.91041	8.00847	0.00495638	0.0281594	Zbtb25	0.0655738	0.16309	ASPC_NT
ENSMUSG00000039976	-2.34579	4.56025	10.1938	0.00155223	0.0111248	Tbc1d16	0.0655738	0.167382	ASPC_NT
ENSMUSG00000026355	-2.34619	9.00791	13.2171	0.000324138	0.00298428	Mcm6	0.180328	0.583691	ASPC_NT
ENSMUSG00000020899	-2.34846	6.2256	12.9465	0.000372338	0.00336481	Pfas	0.245902	0.536481	ASPC_NT
ENSMUSG00000003166	-2.35074	5.53584	9.27377	0.00252918	0.0163826	Dgcr2	0.229508	0.32618	ASPC_NT
ENSMUSG00000036327	-2.35154	4.94394	8.08321	0.00477188	0.0273856	Qsox2	0.147541	0.197425	ASPC_NT
ENSMUSG00000038759	-2.35389	6.71989	9.91606	0.00179625	0.0125075	Nup205	0.262295	0.463519	ASPC_NT
ENSMUSG00000050812	-2.35879	7.03918	10.8046	0.00113174	0.00856715	Ecpas	0.491803	0.55794	ASPC_NT
ENSMUSG00000029722	-2.36082	6.00533	7.30113	0.00726641	0.0378866	Agfg2	0.213115	0.296137	ASPC_NT
ENSMUSG00000003824	-2.36084	7.78414	15.9038	8.29948e-05	0.000920721	Syce2	0.114754	0.545064	ASPC_NT
ENSMUSG00000039715	-2.3612	5.44103	7.89294	0.00528612	0.0295189	Wdr34	0.180328	0.266094	ASPC_NT
ENSMUSG00000034329	-2.36202	5.40222	7.96582	0.00507151	0.0286134	Brip1	0.0491803	0.154506	ASPC_NT
ENSMUSG00000020988	-2.3627	4.77221	7.75126	0.00570571	0.0313261	L2hgdh	0.114754	0.201717	ASPC_NT
ENSMUSG00000020634	-2.36363	6.95009	9.18776	0.00263953	0.0169952	Ubxn2a	0.295082	0.429185	ASPC_NT
ENSMUSG00000042029	-2.36513	6.44977	9.9762	0.00174028	0.0122237	Ncapg2	0.0819672	0.351931	ASPC_NT
ENSMUSG00000047036	-2.36719	5.37254	9.96188	0.00175344	0.0122916	Zfp445	0.278689	0.274678	ASPC_NT
ENSMUSG00000039156	-2.36731	5.60259	8.51744	0.00377209	0.0227636	Stim2	0.131148	0.257511	ASPC_NT
ENSMUSG00000033671	-2.36744	5.29264	7.74461	0.00571417	0.0313474	Cep350	0.180328	0.214592	ASPC_NT
ENSMUSG00000025925	-2.37165	5.14165	8.11944	0.00466921	0.0269157	Terf1	0.163934	0.23176	ASPC_NT
ENSMUSG00000030279	-2.37232	4.59592	8.88405	0.00311026	0.0193887	C2cd5	0.0819672	0.175966	ASPC_NT
ENSMUSG00000039842	-2.3725	5.7957	7.49471	0.00654156	0.0347122	Mcph1	0.147541	0.266094	ASPC_NT
ENSMUSG00000033253	-2.37442	5.20857	8.08411	0.00476958	0.0273856	Szt2	0.131148	0.175966	ASPC_NT
ENSMUSG00000062210	-2.37643	5.4787	8.5095	0.00379759	0.0228662	Tnfaip8	0.163934	0.23176	ASPC_NT
ENSMUSG00000024791	-2.37747	5.48153	8.32162	0.00419908	0.024623	Cdca5	0.0819672	0.184549	ASPC_NT
ENSMUSG00000100622	-2.37829	3.11948	48.4287	2.33615e-08	6.24441e-07	Gm20379	0	0.154506	ASPC_NT
ENSMUSG00000031901	-2.37862	5.3613	8.37845	0.00406338	0.0240366	Dus2	0.147541	0.184549	ASPC_NT
ENSMUSG00000049232	-2.38229	5.05279	8.71544	0.00339354	0.0207937	Tigd2	0.180328	0.244635	ASPC_NT
ENSMUSG00000031060	-2.38294	6.27272	10.6192	0.00124207	0.00925279	Rbm10	0.196721	0.424893	ASPC_NT
ENSMUSG00000038437	-2.38432	4.56557	11.188	0.000923234	0.00723886	Mllt6	0.180328	0.261803	ASPC_NT
ENSMUSG00000028104	-2.38449	5.12256	9.32299	0.00245691	0.0160887	Polr3gl	0.213115	0.309013	ASPC_NT
ENSMUSG00000064340	-2.38523	3.53816	25.0744	9.22391e-07	1.68122e-05	mt-Tl1	0.0491803	0.270386	ASPC_NT
ENSMUSG00000033016	-2.38978	6.56395	9.35091	0.00242084	0.0158814	Nfatc1	0.180328	0.420601	ASPC_NT
ENSMUSG00000040749	-2.39083	5.07997	7.60239	0.00618351	0.0332711	Siah1b	0.0983607	0.150215	ASPC_NT
ENSMUSG00000036916	-2.39385	5.10101	8.47545	0.00386733	0.0231696	Zfp280c	0.147541	0.227468	ASPC_NT
ENSMUSG00000074238	-2.39715	5.3901	8.82429	0.00320222	0.0198129	Ap1ar	0.180328	0.274678	ASPC_NT
ENSMUSG00000029816	-2.39774	8.95786	14.3953	0.000177809	0.00177513	Gpnmb	0.459016	0.579399	ASPC_NT
ENSMUSG00000033066	-2.39965	7.61198	10.5249	0.00130488	0.0096606	Gas7	0.344262	0.527897	ASPC_NT
ENSMUSG00000034442	-2.40205	5.54994	7.55643	0.00632639	0.033834	Trmt5	0.163934	0.223176	ASPC_NT
ENSMUSG00000042524	-2.40249	5.92295	9.1421	0.00270427	0.0173086	Sun2	0.213115	0.343348	ASPC_NT
ENSMUSG00000031134	-2.40448	5.93258	9.28124	0.00251187	0.0162936	Rbmx	0.131148	0.248927	ASPC_NT
ENSMUSG00000029780	-2.405	5.92874	8.40903	0.00400714	0.0237759	Nt5c3	0.229508	0.283262	ASPC_NT
ENSMUSG00000044768	-2.40913	6.49563	11.5297	0.000773122	0.0062523	D1Ertd622e	0.0655738	0.356223	ASPC_NT
ENSMUSG00000027905	-2.41052	5.9423	8.65171	0.00351094	0.0213792	Ddx20	0.163934	0.296137	ASPC_NT
ENSMUSG00000021938	-2.41071	6.18052	9.94564	0.00176849	0.0123703	Pspc1	0.213115	0.424893	ASPC_NT
ENSMUSG00000058748	-2.41468	5.12931	12.473	0.00544892	0.0302244	Zfp958	0.245902	0.16309	ASPC_NT
ENSMUSG00000024056	-2.42127	5.42977	8.71593	0.0034015	0.0208187	Ndc80	0.0983607	0.206009	ASPC_NT
ENSMUSG00000052446	-2.4219	4.93289	9.17576	0.00265639	0.0170732	Zfp961	0.0491803	0.158798	ASPC_NT
ENSMUSG00000018239	-2.42539	5.3846	7.22644	0.00756771	0.0391544	Zcchc10	0.163934	0.201717	ASPC_NT
ENSMUSG00000026034	-2.42594	6.56032	9.31255	0.00247053	0.0160996	Clk1	0.360656	0.39485	ASPC_NT
ENSMUSG00000022529	-2.42703	5.9551	8.43685	0.00393828	0.0235292	Zfp263	0.229508	0.23176	ASPC_NT
ENSMUSG00000021175	-2.43004	6.54475	9.79488	0.00191465	0.0131787	Cdca7l	0.0655738	0.291845	ASPC_NT
ENSMUSG00000024906	-2.43559	5.5063	8.40839	0.00399876	0.0237588	Mus81	0.262295	0.223176	ASPC_NT
ENSMUSG00000035069	-2.43757	5.00096	8.71925	0.00339548	0.0207937	Oma1	0.163934	0.2103	ASPC_NT
ENSMUSG00000036285	-2.43818	6.19409	8.95926	0.0029802	0.0187516	Noa1	0.229508	0.356223	ASPC_NT
ENSMUSG00000075704	-2.4393	4.83637	10.7896	0.00113627	0.00857647	Txnrd2	0.0983607	0.223176	ASPC_NT
ENSMUSG00000031295	-2.44401	5.15618	9.18854	0.00263844	0.0169952	Phka2	0.0819672	0.193133	ASPC_NT
ENSMUSG00000021215	-2.44463	6.17032	9.85686	0.00185313	0.0128538	Net1	0.213115	0.407725	ASPC_NT
ENSMUSG00000028397	-2.45106	4.84059	10.0148	0.00171096	0.0120618	Kdm4c	0.180328	0.158798	ASPC_NT
ENSMUSG00000005899	-2.45535	6.25115	9.58786	0.00213567	0.0143694	Smpd4	0.245902	0.309013	ASPC_NT
ENSMUSG00000020329	-2.45655	5.46792	8.40396	0.00400826	0.0237759	Polrmt	0.131148	0.223176	ASPC_NT
ENSMUSG00000036932	-2.45855	7.1729	10.1162	0.00162228	0.0115653	Aifm1	0.262295	0.433476	ASPC_NT
ENSMUSG00000027164	-2.46033	4.89242	10.2868	0.00147825	0.0106943	Traf6	0.131148	0.240343	ASPC_NT
ENSMUSG00000019303	-2.46666	5.23955	9.44231	0.00231343	0.0153261	Psmc3ip	0.0983607	0.253219	ASPC_NT
ENSMUSG00000040250	-2.47061	6.39452	11.1583	0.000937624	0.00732953	Ints13	0.311475	0.454936	ASPC_NT
ENSMUSG00000006850	-2.47338	4.31374	10.9877	0.00102474	0.00789595	Tmco6	0.131148	0.158798	ASPC_NT
ENSMUSG00000071454	-2.47976	5.30718	8.12607	0.00465261	0.0268585	Dtnb	0.163934	0.244635	ASPC_NT
ENSMUSG00000024212	-2.48005	4.52774	9.32066	0.00246717	0.0160996	Mllt1	0.180328	0.128755	ASPC_NT
ENSMUSG00000035266	-2.48059	4.47054	10.9466	0.00105104	0.00806695	Helq	0.0819672	0.158798	ASPC_NT
ENSMUSG00000029246	-2.48269	7.22434	12.6936	0.000426134	0.00381256	Ppat	0.163934	0.463519	ASPC_NT
ENSMUSG00000019952	-2.48297	4.88388	9.14551	0.00270704	0.0173161	Poc1b	0.0983607	0.188841	ASPC_NT
ENSMUSG00000028134	-2.48841	5.29383	7.00486	0.0085394	0.0431254	Ptbp2	0.147541	0.223176	ASPC_NT
ENSMUSG00000020534	-2.49	5.42082	7.3125	0.00723539	0.0377797	Shmt1	0.0491803	0.214592	ASPC_NT
ENSMUSG00000021936	-2.49014	4.40857	10.8958	0.00107921	0.00825069	Mapk8	0.0983607	0.158798	ASPC_NT
ENSMUSG00000037275	-2.49432	6.35384	11.312	0.00086563	0.00686134	Gemin5	0.180328	0.351931	ASPC_NT
ENSMUSG00000073406	-2.49438	3.00779	56.4566	1.90917e-05	0.000250494	H2-Bl	0	0.236052	ASPC_NT
ENSMUSG00000036552	-2.49735	4.2404	10.8423	0.00110974	0.00842628	Ermard	0.0983607	0.16309	ASPC_NT
ENSMUSG00000020272	-2.49921	5.78783	11.3694	0.000840184	0.00669909	Stk10	0.131148	0.291845	ASPC_NT
ENSMUSG00000022881	-2.5042	6.60495	11.8316	0.000664178	0.00548775	Rfc4	0.180328	0.407725	ASPC_NT
ENSMUSG00000021993	-2.50706	5.55963	11.8312	0.000664318	0.00548775	Mipep	0.131148	0.253219	ASPC_NT
ENSMUSG00000022797	-2.50743	8.62769	18.4959	2.27717e-05	0.000293067	Tfrc	0.409836	0.733906	ASPC_NT
ENSMUSG00000002210	-2.51166	4.71039	9.62111	0.0020985	0.0141813	Smg9	0.147541	0.175966	ASPC_NT
ENSMUSG00000020661	-2.51399	6.15088	9.56691	0.00216609	0.0145287	Dnmt3a	0.114754	0.296137	ASPC_NT
ENSMUSG00000032044	-2.51508	6.02742	9.52826	0.002204	0.0147463	Rpusd4	0.180328	0.330472	ASPC_NT
ENSMUSG00000029475	-2.51638	4.82699	10.004	0.00172074	0.0121149	Kdm2b	0.163934	0.223176	ASPC_NT
ENSMUSG00000039100	-2.51739	6.13116	10.408	0.00138726	0.0101442	Marchf6	0.147541	0.32618	ASPC_NT
ENSMUSG00000027845	-2.5182	5.32707	10.4713	0.00134688	0.00991021	Dclre1b	0.0819672	0.287554	ASPC_NT
ENSMUSG00000021666	-2.51825	5.65629	10.2795	0.00148392	0.010728	Gfm2	0.245902	0.283262	ASPC_NT
ENSMUSG00000023977	-2.52592	6.36611	10.4318	0.00137006	0.0100533	Ubr2	0.278689	0.377682	ASPC_NT
ENSMUSG00000033364	-2.52706	6.07294	9.70179	0.002011	0.0136672	Usp37	0.163934	0.390558	ASPC_NT
ENSMUSG00000027615	-2.53046	5.31624	7.98557	0.00501787	0.0283838	Hps3	0.114754	0.23176	ASPC_NT
ENSMUSG00000055660	-2.53923	4.42333	12.1607	0.000557797	0.00478298	Mettl4	0.131148	0.184549	ASPC_NT
ENSMUSG00000025358	-2.53996	6.31337	8.89969	0.00308451	0.0192728	Cdk2	0.213115	0.32618	ASPC_NT
ENSMUSG00000025384	-2.54057	4.92661	10.2985	0.00147436	0.0106877	Faap100	0.0819672	0.158798	ASPC_NT
ENSMUSG00000027185	-2.54067	6.64372	10.1789	0.00156437	0.0111969	Nat10	0.163934	0.381974	ASPC_NT
ENSMUSG00000059791	-2.54393	5.34662	10.6356	0.00123605	0.00922071	Nrm	0.0655738	0.291845	ASPC_NT
ENSMUSG00000052056	-2.54583	4.02065	11.2221	0.000910763	0.00716635	Zfp217	0.0655738	0.180258	ASPC_NT
ENSMUSG00000026634	-2.5473	6.58104	9.43982	0.00230954	0.0153136	Angel2	0.327869	0.364807	ASPC_NT
ENSMUSG00000045039	-2.54777	5.3013	10.5717	0.001278	0.00949418	Megf8	0.360656	0.27897	ASPC_NT
ENSMUSG00000041215	-2.5481	5.23643	9.10622	0.00276405	0.0175971	Yeats2	0.163934	0.240343	ASPC_NT
ENSMUSG00000046675	-2.54813	5.5546	9.40423	0.00235345	0.0155244	Tmem251	0.213115	0.321888	ASPC_NT
ENSMUSG00000049553	-2.54946	6.11115	11.9723	0.000614801	0.00517394	Polr1a	0.229508	0.360515	ASPC_NT
ENSMUSG00000029253	-2.55019	5.45561	8.83331	0.00318687	0.019752	Cenpc1	0.163934	0.283262	ASPC_NT
ENSMUSG00000070939	-2.55195	4.10557	12.3843	0.000499508	0.00436038	Tgfbrap1	0.0655738	0.158798	ASPC_NT
ENSMUSG00000032370	-2.5526	4.80514	9.20602	0.00261407	0.0168515	Lactb	0.114754	0.171674	ASPC_NT
ENSMUSG00000035021	-2.55336	6.45284	13.2968	0.000311189	0.00287796	Baz1a	0.180328	0.450644	ASPC_NT
ENSMUSG00000028560	-2.55497	6.59581	12.4448	0.000481844	0.00423708	Usp1	0.114754	0.39485	ASPC_NT
ENSMUSG00000042331	-2.56196	6.3345	9.14889	0.00269454	0.0172874	Specc1	0.262295	0.339056	ASPC_NT
ENSMUSG00000028688	-2.56631	4.92139	10.0729	0.00165399	0.0117444	Toe1	0.147541	0.227468	ASPC_NT
ENSMUSG00000026821	-2.56659	6.22569	10.0509	0.00167327	0.0118582	Ralgds	0.245902	0.304721	ASPC_NT
ENSMUSG00000029782	-2.57013	5.83578	10.4069	0.0013881	0.0101442	Tmem209	0.196721	0.334764	ASPC_NT
ENSMUSG00000011158	-2.5735	5.79639	9.084	0.002789	0.0177246	Brf1	0.131148	0.253219	ASPC_NT
ENSMUSG00000055805	-2.57381	6.7152	9.97829	0.00173836	0.012223	Fmnl1	0.0163934	0.433476	ASPC_NT
ENSMUSG00000004099	-2.57429	7.76558	13.5381	0.000275092	0.00258577	Dnmt1	0.327869	0.579399	ASPC_NT
ENSMUSG00000050627	-2.5792	6.05605	9.74438	0.00196632	0.0134654	Gpd1l	0.229508	0.257511	ASPC_NT
ENSMUSG00000032261	-2.57921	5.67534	9.43355	0.00231722	0.0153418	Sh3bgrl2	0.131148	0.223176	ASPC_NT
ENSMUSG00000032253	-2.58232	6.89178	10.5065	0.00131752	0.00974076	Phip	0.245902	0.424893	ASPC_NT
ENSMUSG00000027508	-2.5826	3.92471	16.2456	7.04662e-05	0.000793998	Pag1	0.0327869	0.16309	ASPC_NT
ENSMUSG00000004018	-2.58355	5.49105	9.35126	0.00242038	0.0158814	Fancl	0.0655738	0.171674	ASPC_NT
ENSMUSG00000063317	-2.58375	4.41768	9.11387	0.00275284	0.0175447	Usp31	0.0819672	0.171674	ASPC_NT
ENSMUSG00000017561	-2.58556	6.49593	11.9341	0.000627066	0.00524437	Crlf3	0.245902	0.343348	ASPC_NT
ENSMUSG00000021470	-2.58862	5.64928	9.47219	0.00227033	0.0150963	Ercc6l2	0.213115	0.227468	ASPC_NT
ENSMUSG00000068015	-2.59009	4.85496	10.4401	0.00136412	0.0100234	Lrch1	0.131148	0.158798	ASPC_NT
ENSMUSG00000025854	-2.59217	7.54728	11.6454	0.000728115	0.00592839	Fam20c	0.229508	0.493562	ASPC_NT
ENSMUSG00000041153	-2.59323	6.17261	8.5137	0.00377965	0.0227964	Osgin2	0.0983607	0.23176	ASPC_NT
ENSMUSG00000050890	-2.59455	5.82322	8.6881	0.00344342	0.0210514	Pdik1l	0.131148	0.248927	ASPC_NT
ENSMUSG00000038070	-2.5993	4.90714	9.28628	0.00250516	0.016276	Cntln	0.163934	0.206009	ASPC_NT
ENSMUSG00000003208	-2.59979	4.69059	11.6485	0.000726952	0.00592339	Yju2	0.0983607	0.201717	ASPC_NT
ENSMUSG00000034154	-2.59987	5.21403	7.92084	0.0052073	0.0291874	Ino80	0.131148	0.193133	ASPC_NT
ENSMUSG00000038126	-2.60289	5.5948	9.84738	0.00186844	0.0129433	Mphosph9	0.114754	0.180258	ASPC_NT
ENSMUSG00000038507	-2.60527	5.56051	9.39432	0.00236582	0.0155965	Parp12	0.114754	0.23176	ASPC_NT
ENSMUSG00000021615	-2.60705	4.79033	12.2259	0.000539372	0.00464438	Xrcc4	0.196721	0.201717	ASPC_NT
ENSMUSG00000000028	-2.60705	6.18639	10.0717	0.00165504	0.0117444	Cdc45	0.147541	0.304721	ASPC_NT
ENSMUSG00000023923	-2.6077	5.41342	9.67762	0.00204321	0.0138599	Tbc1d5	0.213115	0.261803	ASPC_NT
ENSMUSG00000032249	-2.60869	5.65058	15.8528	8.51489e-05	0.000939778	Anp32a	0.262295	0.519313	ASPC_NT
ENSMUSG00000034021	-2.61005	6.07966	12.5325	0.000460566	0.00407325	Pds5b	0.262295	0.356223	ASPC_NT
ENSMUSG00000030357	-2.61197	9.12192	18.3572	2.43918e-05	0.000312424	Fkbp4	0.540984	0.759657	ASPC_NT
ENSMUSG00000028629	-2.61297	5.23742	13.9937	0.00021807	0.00210489	Exo5	0.311475	0.223176	ASPC_NT
ENSMUSG00000028613	-2.61501	4.57444	9.00777	0.00291233	0.018389	Lrp8	0.0163934	0.158798	ASPC_NT
ENSMUSG00000058126	-2.6197	8.22319	52.2627	3.7326e-12	2.37914e-10	Tpm3-rs7	0.622951	0.83691	ASPC_NT
ENSMUSG00000005374	-2.63437	6.05962	11.9847	0.000613701	0.00516872	Tbl2	0.163934	0.334764	ASPC_NT
ENSMUSG00000105461	-2.63521	3.60151	63.5355	4.22232e-08	1.03605e-06	Gm4742	0	0.364807	ASPC_NT
ENSMUSG00000039994	-2.64012	6.23667	9.54915	0.0021798	0.0146025	Timeless	0.0819672	0.300429	ASPC_NT
ENSMUSG00000031333	-2.64087	5.60629	9.77337	0.00193648	0.0133145	Abcb7	0.114754	0.266094	ASPC_NT
ENSMUSG00000092274	-2.64125	8.35763	8.22348	0.00442582	0.0257411	Neat1	0.196721	0.300429	ASPC_NT
ENSMUSG00000062232	-2.64787	4.60868	10.7896	0.00113627	0.00857647	Rapgef2	0.114754	0.223176	ASPC_NT
ENSMUSG00000044934	-2.64955	4.98896	12.0349	0.000598002	0.00505626	Zfp367	0.114754	0.317597	ASPC_NT
ENSMUSG00000001918	-2.64962	8.47916	16.6163	5.80522e-05	0.000672407	Slc1a5	0.344262	0.613734	ASPC_NT
ENSMUSG00000040010	-2.65055	6.48032	13.9215	0.000226245	0.00217405	Slc7a5	0.114754	0.399142	ASPC_NT
ENSMUSG00000069516	-2.65167	11.8805	18.2454	2.57812e-05	0.000328269	Lyz2	0.245902	0.613734	ASPC_NT
ENSMUSG00000004043	-2.66144	5.46204	10.8029	0.00113277	0.00856899	Stat5a	0.131148	0.214592	ASPC_NT
ENSMUSG00000025395	-2.66228	6.14345	13.1174	0.000342978	0.00314163	Prim1	0.163934	0.351931	ASPC_NT
ENSMUSG00000041859	-2.66675	8.0666	15.4926	0.000102081	0.00110071	Mcm3	0.196721	0.55794	ASPC_NT
ENSMUSG00000034292	-2.66742	4.38574	11.8122	0.000667863	0.00551281	Traf3ip1	0.0983607	0.171674	ASPC_NT
ENSMUSG00000021822	-2.66916	9.12158	16.3317	6.69497e-05	0.000759139	Plau	0.327869	0.583691	ASPC_NT
ENSMUSG00000031256	-2.67229	6.52465	13.1502	0.000335444	0.00308048	Cstf2	0.278689	0.454936	ASPC_NT
ENSMUSG00000026429	-2.67238	4.98774	9.91864	0.0017938	0.0124986	Ube2t	0.0983607	0.218884	ASPC_NT
ENSMUSG00000035828	-2.67411	6.03929	9.76323	0.00195308	0.0134004	Pim3	0.131148	0.291845	ASPC_NT
ENSMUSG00000026640	-2.67971	5.07	12.2889	0.000522125	0.00452335	Plxna2	0.0983607	0.253219	ASPC_NT
ENSMUSG00000042082	-2.68021	7.21542	13.5745	0.000270026	0.00254037	Arsb	0.278689	0.532189	ASPC_NT
ENSMUSG00000029202	-2.68289	6.12219	13.2964	0.000311254	0.00287796	Pds5a	0.262295	0.429185	ASPC_NT
ENSMUSG00000035455	-2.68296	5.87867	9.13136	0.00271972	0.0173834	Fignl1	0.0491803	0.2103	ASPC_NT
ENSMUSG00000036281	-2.68702	4.96729	11.3528	0.000847469	0.00674718	Snapc4	0.0983607	0.180258	ASPC_NT
ENSMUSG00000028540	-2.68802	4.88318	10.2619	0.00149772	0.0108133	Dph2	0.0655738	0.150215	ASPC_NT
ENSMUSG00000030528	-2.69456	4.78123	11.7484	0.00069336	0.00569708	Blm	0.0819672	0.184549	ASPC_NT
ENSMUSG00000058773	-2.69599	4.15846	16.8982	5.04185e-05	0.000590335	H1f5	0.0819672	0.218884	ASPC_NT
ENSMUSG00000020400	-2.69702	7.37868	13.6131	0.000264761	0.00249738	Tnip1	0.278689	0.493562	ASPC_NT
ENSMUSG00000021665	-2.69829	7.41525	14.2485	0.00019157	0.00189321	Hexb	0.409836	0.566524	ASPC_NT
ENSMUSG00000079036	-2.69987	5.97485	10.3131	0.00145803	0.0105884	Alkbh1	0.229508	0.321888	ASPC_NT
ENSMUSG00000035024	-2.70126	5.92886	9.7172	0.00200103	0.0136356	Ncapd3	0.0983607	0.300429	ASPC_NT
ENSMUSG00000038240	-2.70461	4.93495	10.3525	0.00142821	0.0104162	Pdss2	0.180328	0.175966	ASPC_NT
ENSMUSG00000046111	-2.70512	4.44388	10.6939	0.00119451	0.00893787	Cep295	0.0819672	0.223176	ASPC_NT
ENSMUSG00000022394	-2.70614	6.03347	10.512	0.00131373	0.00971941	L3mbtl2	0.180328	0.313305	ASPC_NT
ENSMUSG00000036622	-2.70696	7.11142	11.288	0.000876474	0.00693709	Atp13a2	0.131148	0.39485	ASPC_NT
ENSMUSG00000033705	-2.70872	4.95148	11.2147	0.000914258	0.00718861	Stard9	0.0491803	0.171674	ASPC_NT
ENSMUSG00000021025	-2.71377	9.09742	23.4508	2.01668e-06	3.40497e-05	Nfkbia	0.491803	0.733906	ASPC_NT
ENSMUSG00000039697	-2.71638	4.41142	16.0114	7.92438e-05	0.000883659	Ncoa7	0.0655738	0.16309	ASPC_NT
ENSMUSG00000027635	-2.71698	5.27515	8.05913	0.00482309	0.027562	Dsn1	0.0819672	0.175966	ASPC_NT
ENSMUSG00000069910	-2.71915	6.19808	9.28746	0.00250359	0.0162756	Spdl1	0.114754	0.236052	ASPC_NT
ENSMUSG00000020464	-2.72306	6.43335	12.5194	0.000463696	0.00409756	Pnpt1	0.229508	0.360515	ASPC_NT
ENSMUSG00000019518	-2.72847	4.43135	13.4024	0.000296505	0.00276054	Ap4m1	0.0819672	0.158798	ASPC_NT
ENSMUSG00000015568	-2.72874	9.20409	13.732	0.000249178	0.00236698	Lpl	0.327869	0.587983	ASPC_NT
ENSMUSG00000025001	-2.73257	7.13867	13.9464	0.000223394	0.00215049	Hells	0.114754	0.480687	ASPC_NT
ENSMUSG00000021068	-2.73334	6.47518	13.6139	0.000264648	0.00249738	Nin	0.163934	0.377682	ASPC_NT
ENSMUSG00000073542	-2.73416	4.69179	11.3375	0.000857791	0.00681928	Cep76	0.147541	0.150215	ASPC_NT
ENSMUSG00000041483	-2.7362	5.63867	10.923	0.00106404	0.00814627	Zfp281	0.327869	0.2103	ASPC_NT
ENSMUSG00000078249	-2.74013	6.14278	32.8725	2.31447e-08	6.21734e-07	Hmga1b	0.344262	0.755365	ASPC_NT
ENSMUSG00000027510	-2.74271	5.11698	12.5437	0.000460217	0.00407325	Rbm38	0.131148	0.32618	ASPC_NT
ENSMUSG00000038644	-2.74726	6.55101	11.2748	0.000882532	0.00697991	Pold1	0.114754	0.351931	ASPC_NT
ENSMUSG00000024170	-2.74911	5.29079	12.0962	0.000579408	0.0049339	Telo2	0.114754	0.300429	ASPC_NT
ENSMUSG00000040359	-2.75043	6.34172	10.7644	0.00115135	0.0086669	Ufl1	0.213115	0.330472	ASPC_NT
ENSMUSG00000024843	-2.75163	5.34872	9.37604	0.00238884	0.0157386	Chka	0.131148	0.206009	ASPC_NT
ENSMUSG00000028614	-2.75747	7.13865	14.4934	0.000169177	0.00170315	Ndc1	0.262295	0.506438	ASPC_NT
ENSMUSG00000056666	-2.75873	5.97629	13.3203	0.000307478	0.00285039	Retsat	0.196721	0.364807	ASPC_NT
ENSMUSG00000074802	-2.76034	5.61923	12.9555	0.00037063	0.00335498	Gas2l3	0.0655738	0.244635	ASPC_NT
ENSMUSG00000031993	-2.76143	5.52353	12.4301	0.000487883	0.00427942	Snx19	0.295082	0.248927	ASPC_NT
ENSMUSG00000079043	-2.76353	4.02463	17.8049	3.23915e-05	0.000405251	Fastkd5	0.114754	0.16309	ASPC_NT
ENSMUSG00000018796	-2.76631	5.9609	10.4663	0.00134554	0.00991021	Acsl1	0.114754	0.236052	ASPC_NT
ENSMUSG00000024308	-2.76791	8.17684	17.52	3.69735e-05	0.00045259	Tapbp	0.409836	0.665236	ASPC_NT
ENSMUSG00000059040	-2.76951	7.82413	77.5186	9.08134e-17	1.33271e-14	Eno1b	0.672131	0.961373	ASPC_NT
ENSMUSG00000037902	-2.77005	7.17063	12.5774	0.000450065	0.00400008	Sirpa	0.278689	0.44206	ASPC_NT
ENSMUSG00000015214	-2.77125	5.57568	10.721	0.00117773	0.00884696	Mtmr1	0.180328	0.261803	ASPC_NT
ENSMUSG00000021179	-2.77157	5.01724	12.147	0.000564415	0.00481765	Nrde2	0.0819672	0.150215	ASPC_NT
ENSMUSG00000039987	-2.7751	5.57086	13.4683	0.000285076	0.0026703	Phtf2	0.114754	0.253219	ASPC_NT
ENSMUSG00000001415	-2.7767	6.96384	12.9319	0.000377128	0.00340522	Smg5	0.327869	0.44206	ASPC_NT
ENSMUSG00000026974	-2.77685	4.15575	13.8304	0.000238413	0.00227878	Zmynd19	0.0655738	0.23176	ASPC_NT
ENSMUSG00000027115	-2.77761	5.15661	11.3987	0.000831002	0.0066357	Kif18a	0.114754	0.171674	ASPC_NT
ENSMUSG00000073412	-2.77764	3.60488	39.3422	1.94481e-05	0.000254241	Lst1	0	0.197425	ASPC_NT
ENSMUSG00000028164	-2.79017	5.59428	11.3202	0.000865516	0.00686134	Manba	0.131148	0.240343	ASPC_NT
ENSMUSG00000021707	-2.79046	6.60181	15.0935	0.000125732	0.00132007	Dhfr	0.163934	0.467811	ASPC_NT
ENSMUSG00000001228	-2.79481	7.15409	15.4991	0.000102495	0.00110352	Uhrf1	0.114754	0.416309	ASPC_NT
ENSMUSG00000038332	-2.79492	6.02502	10.8844	0.00108566	0.00828826	Sesn1	0.196721	0.261803	ASPC_NT
ENSMUSG00000040658	-2.79613	5.8466	12.6421	0.000435338	0.003882	Dnph1	0.180328	0.407725	ASPC_NT
ENSMUSG00000040648	-2.79826	6.2312	10.8793	0.00108434	0.00828403	Ppip5k2	0.163934	0.317597	ASPC_NT
ENSMUSG00000026626	-2.79991	5.58012	14.0277	0.000214335	0.00207628	Ppp2r5a	0.180328	0.343348	ASPC_NT
ENSMUSG00000078671	-2.80187	5.12016	12.0099	0.000602956	0.00508617	Chd2	0.147541	0.248927	ASPC_NT
ENSMUSG00000069793	-2.8041	5.43529	11.0283	0.00100725	0.00779465	Slfn9	0.0819672	0.23176	ASPC_NT
ENSMUSG00000034218	-2.80633	5.12977	11.0031	0.00102057	0.00787507	Atm	0.0983607	0.223176	ASPC_NT
ENSMUSG00000020472	-2.8067	5.68953	12.3531	0.000505119	0.00439866	Zkscan17	0.196721	0.283262	ASPC_NT
ENSMUSG00000081476	-2.80898	3.98205	24.913	1.01439e-06	1.8334e-05	Itpa-ps1	0.0491803	0.296137	ASPC_NT
ENSMUSG00000039656	-2.81388	5.63264	11.6308	0.000736846	0.00598591	Rxrb	0.163934	0.291845	ASPC_NT
ENSMUSG00000060733	-2.81809	4.91746	11.8831	0.000643803	0.00536353	Ipmk	0.147541	0.214592	ASPC_NT
ENSMUSG00000032902	-2.82119	7.48333	13.6496	0.000259876	0.00245992	Slc16a1	0.229508	0.463519	ASPC_NT
ENSMUSG00000003360	-2.82226	5.74063	12.7591	0.000409925	0.00367364	Ddx23	0.213115	0.339056	ASPC_NT
ENSMUSG00000035206	-2.82507	5.4488	12.0359	0.000594932	0.00503426	Sppl2b	0.180328	0.206009	ASPC_NT
ENSMUSG00000097971	-2.82546	13.7143	11.2565	0.000890947	0.00703097	NA	0.311475	0.785408	ASPC_NT
ENSMUSG00000019139	-2.82822	8.41888	19.0647	1.71879e-05	0.000229143	Isyna1	0.393443	0.660944	ASPC_NT
ENSMUSG00000047454	-2.83047	6.11523	11.9108	0.00063465	0.00529547	Gphn	0.180328	0.334764	ASPC_NT
ENSMUSG00000003847	-2.83231	7.3266	16.7614	5.39869e-05	0.000630062	Nfat5	0.344262	0.592275	ASPC_NT
ENSMUSG00000005142	-2.83234	6.96632	11.8366	0.000659492	0.00546045	Man2b1	0.262295	0.386266	ASPC_NT
ENSMUSG00000107092	-2.83885	4.16407	40.157	8.14376e-10	2.95369e-08	Gm7993	0	0.506438	ASPC_NT
ENSMUSG00000029501	-2.83984	5.88404	11.4742	0.000799093	0.00641418	Ankle2	0.131148	0.300429	ASPC_NT
ENSMUSG00000020387	-2.84059	5.59588	11.3428	0.000851887	0.00677734	Jade2	0.163934	0.270386	ASPC_NT
ENSMUSG00000026080	-2.84521	5.70427	10.3189	0.00145871	0.0105884	Chst10	0.0327869	0.180258	ASPC_NT
ENSMUSG00000022148	-2.8468	7.12198	19.9277	1.1234e-05	0.000158394	Fyb	0.0983607	0.450644	ASPC_NT
ENSMUSG00000034160	-2.84734	7.04222	12.3419	0.00050805	0.00441517	Ogt	0.344262	0.407725	ASPC_NT
ENSMUSG00000025758	-2.84879	6.57076	11.4318	0.000813419	0.00650673	Plk4	0.147541	0.304721	ASPC_NT
ENSMUSG00000021670	-2.85787	7.3292	16.3021	6.7951e-05	0.000768874	Hmgcr	0.327869	0.523605	ASPC_NT
ENSMUSG00000032560	-2.86392	5.86246	15.2015	0.000119069	0.00126117	Dnajc13	0.344262	0.287554	ASPC_NT
ENSMUSG00000039967	-2.86708	5.74589	9.83965	0.00187001	0.0129458	Zfp292	0.0983607	0.300429	ASPC_NT
ENSMUSG00000026605	-2.87375	6.50494	12.0634	0.000586523	0.00497901	Cenpf	0.0655738	0.283262	ASPC_NT
ENSMUSG00000032376	-2.87398	5.68754	13.1769	0.000330892	0.00304127	Usp3	0.262295	0.240343	ASPC_NT
ENSMUSG00000015501	-2.8743	5.23127	12.0809	0.000581273	0.00494587	Hivep2	0.0819672	0.287554	ASPC_NT
ENSMUSG00000071350	-2.87583	4.81891	13.2461	0.000319376	0.00294548	Setdb2	0.114754	0.175966	ASPC_NT
ENSMUSG00000038766	-2.8767	5.41602	15.3642	0.000109697	0.00117228	Gabpb2	0.131148	0.300429	ASPC_NT
ENSMUSG00000038331	-2.87811	5.06116	11.1914	0.000921605	0.00723581	Satb2	0.0491803	0.236052	ASPC_NT
ENSMUSG00000031592	-2.88018	6.50446	16.3035	6.84555e-05	0.00077377	Pcm1	0.344262	0.429185	ASPC_NT
ENSMUSG00000061232	-2.8817	8.83698	24.9144	9.96044e-07	1.80639e-05	H2-K1	0.393443	0.824034	ASPC_NT
ENSMUSG00000022322	-2.88503	6.15445	11.5672	0.000758207	0.00614091	Shcbp1	0.0655738	0.236052	ASPC_NT
ENSMUSG00000033554	-2.89173	5.84246	12.1455	0.000562212	0.00480647	Dph5	0.213115	0.347639	ASPC_NT
ENSMUSG00000035678	-2.89484	6.15036	14.0864	0.000208032	0.00202799	Tnfsf9	0.163934	0.339056	ASPC_NT
ENSMUSG00000039145	-2.89775	5.04011	12.0571	0.000588463	0.00499128	Camk1d	0.0819672	0.188841	ASPC_NT
ENSMUSG00000058006	-2.89871	6.88702	13.761	0.000245524	0.00233638	Mdn1	0.229508	0.429185	ASPC_NT
ENSMUSG00000021754	-2.90006	4.48968	15.7877	8.79839e-05	0.000965348	Map3k1	0.0655738	0.244635	ASPC_NT
ENSMUSG00000029916	-2.90235	4.64311	13.047	0.000355556	0.0032458	Agk	0.114754	0.244635	ASPC_NT
ENSMUSG00000037533	-2.90321	6.07998	11.7402	0.000693215	0.00569708	Rapgef6	0.147541	0.32618	ASPC_NT
ENSMUSG00000018068	-2.90467	5.63393	11.5947	0.000747481	0.00606315	Ints2	0.147541	0.261803	ASPC_NT
ENSMUSG00000073411	-2.90612	9.44408	28.2266	2.05111e-07	4.32379e-06	H2-D1	0.540984	0.849785	ASPC_NT
ENSMUSG00000035722	-2.90823	5.01136	13.3968	0.000295687	0.00275531	Abca7	0.163934	0.193133	ASPC_NT
ENSMUSG00000001436	-2.9095	6.61101	15.5391	9.97128e-05	0.0010795	Slc19a1	0.180328	0.373391	ASPC_NT
ENSMUSG00000028080	-2.91897	4.43864	14.5329	0.000165817	0.00167402	Lrba	0.0983607	0.180258	ASPC_NT
ENSMUSG00000038388	-2.92121	6.24328	19.2898	1.53803e-05	0.000208398	Mpp6	0.229508	0.549356	ASPC_NT
ENSMUSG00000050310	-2.92761	5.11892	14.1066	0.000207181	0.00202151	Rictor	0.163934	0.287554	ASPC_NT
ENSMUSG00000046230	-2.9313	5.35118	15.4373	0.000104967	0.00112396	Vps13a	0.131148	0.334764	ASPC_NT
ENSMUSG00000023072	-2.93235	5.35352	12.2454	0.000536539	0.00462738	Cep89	0.180328	0.171674	ASPC_NT
ENSMUSG00000035365	-2.93265	5.25443	10.6845	0.00120038	0.0089733	Parpbp	0.0327869	0.154506	ASPC_NT
ENSMUSG00000049313	-2.93764	5.82575	15.8955	8.39864e-05	0.000929806	Sorl1	0.0327869	0.180258	ASPC_NT
ENSMUSG00000000631	-2.94681	5.62144	12.6634	0.000430586	0.00384599	Myo18a	0.180328	0.257511	ASPC_NT
ENSMUSG00000027079	-2.9476	5.1575	14.3538	0.000181593	0.00180621	Clp1	0.114754	0.23176	ASPC_NT
ENSMUSG00000040697	-2.9524	4.53915	14.6502	0.000157291	0.00160449	Dnajc16	0.163934	0.167382	ASPC_NT
ENSMUSG00000006585	-2.95388	7.32159	17.6726	3.42686e-05	0.000424789	Cdt1	0.163934	0.51073	ASPC_NT
ENSMUSG00000035378	-2.95598	5.22151	12.1884	0.000552517	0.00474618	Shq1	0.147541	0.206009	ASPC_NT
ENSMUSG00000039934	-2.96923	5.85503	17.2656	4.23474e-05	0.000505728	Gsap	0.131148	0.214592	ASPC_NT
ENSMUSG00000035158	-2.97036	5.62166	11.2511	0.000893436	0.00704546	Mitf	0.213115	0.270386	ASPC_NT
ENSMUSG00000017499	-2.97414	5.79831	12.9729	0.000369291	0.00334567	Cdc6	0.0655738	0.23176	ASPC_NT
ENSMUSG00000027395	-2.9776	5.99647	15.1112	0.000123743	0.00130299	Polr1b	0.114754	0.32618	ASPC_NT
ENSMUSG00000051316	-2.98171	4.71204	14.2111	0.000195246	0.00191374	Taf7	0.0491803	0.193133	ASPC_NT
ENSMUSG00000032122	-2.98412	5.6108	15.1002	0.00012531	0.00131692	Slc37a2	0.0983607	0.253219	ASPC_NT
ENSMUSG00000028018	-2.98507	4.44438	16.191	7.24199e-05	0.000813458	Gstcd	0.114754	0.236052	ASPC_NT
ENSMUSG00000033767	-2.98735	5.43169	14.0046	0.000216868	0.00209516	Tmem131l	0.0491803	0.236052	ASPC_NT
ENSMUSG00000002396	-2.98878	5.05434	13.8316	0.000236844	0.0022658	Ocel1	0.0819672	0.309013	ASPC_NT
ENSMUSG00000024298	-2.99531	5.76265	14.2708	0.000190617	0.00188552	Zfp871	0.262295	0.304721	ASPC_NT
ENSMUSG00000022498	-2.99579	5.75111	12.4191	0.000488248	0.00427942	Txndc11	0.163934	0.274678	ASPC_NT
ENSMUSG00000021629	-3.00753	6.92028	14.3641	0.000180646	0.00179845	Slc30a5	0.229508	0.476395	ASPC_NT
ENSMUSG00000013629	-3.01495	7.47797	17.1247	4.50272e-05	0.000534721	Cad	0.245902	0.540773	ASPC_NT
ENSMUSG00000006715	-3.01983	6.29476	17.4765	3.77817e-05	0.000459757	Gmnn	0.180328	0.484979	ASPC_NT
ENSMUSG00000092417	-3.02062	4.36938	14.3727	0.000179859	0.00179393	Gpank1	0.0819672	0.206009	ASPC_NT
ENSMUSG00000038215	-3.02692	5.35285	13.386	0.000299006	0.00278143	Cep44	0.163934	0.223176	ASPC_NT
ENSMUSG00000026622	-3.03373	5.69264	11.3058	0.000868419	0.00687839	Nek2	0.0655738	0.193133	ASPC_NT
ENSMUSG00000059363	-3.03547	5.46605	16.5104	6.12146e-05	0.000702989	Fxn	0.196721	0.407725	ASPC_NT
ENSMUSG00000037926	-3.03778	6.5862	14.717	0.000151049	0.00154815	Ssh2	0.196721	0.356223	ASPC_NT
ENSMUSG00000020228	-3.05053	4.59149	16.4036	6.51109e-05	0.000740628	Helb	0.0327869	0.171674	ASPC_NT
ENSMUSG00000044700	-3.06351	5.9139	13.9016	0.00022993	0.00220553	Tmem201	0.213115	0.347639	ASPC_NT
ENSMUSG00000034893	-3.07744	5.31163	14.1657	0.000201058	0.00196891	Cog3	0.114754	0.197425	ASPC_NT
ENSMUSG00000024201	-3.08766	5.11093	13.4096	0.000293753	0.00274204	Kdm4b	0.114754	0.188841	ASPC_NT
ENSMUSG00000034773	-3.09002	4.54129	13.302	0.000312101	0.00288332	Hrob	0.0163934	0.150215	ASPC_NT
ENSMUSG00000095597	-3.09142	6.22635	81.9451	1.52245e-17	2.52305e-15	Rps7-ps3	0.229508	0.875536	ASPC_NT
ENSMUSG00000040943	-3.09803	5.52427	14.0775	0.000208973	0.00203348	Tet2	0.0983607	0.283262	ASPC_NT
ENSMUSG00000018774	-3.10436	8.24066	27.8586	2.44224e-07	5.06895e-06	Cd68	0.131148	0.562232	ASPC_NT
ENSMUSG00000031004	-3.11526	7.87342	19.1044	1.68542e-05	0.000225533	Mki67	0.147541	0.493562	ASPC_NT
ENSMUSG00000034126	-3.12178	4.79029	17.8739	3.10034e-05	0.000388787	Pomt2	0.196721	0.206009	ASPC_NT
ENSMUSG00000031467	-3.14305	7.14705	15.8658	8.45951e-05	0.000934625	Agpat5	0.278689	0.484979	ASPC_NT
ENSMUSG00000006378	-3.14851	6.20365	14.3212	0.00018463	0.00183134	Gcat	0.213115	0.317597	ASPC_NT
ENSMUSG00000032263	-3.1565	5.62735	13.7358	0.000248699	0.0023645	Bckdhb	0.180328	0.257511	ASPC_NT
ENSMUSG00000030987	-3.16738	5.45734	14.2223	0.000194138	0.00190634	Stim1	0.180328	0.257511	ASPC_NT
ENSMUSG00000033909	-3.16957	5.474	14.5733	0.000162462	0.00164741	Usp36	0.229508	0.32618	ASPC_NT
ENSMUSG00000015217	-3.17792	4.61871	18.8337	1.9266e-05	0.000252225	Hmgb3	0.0983607	0.274678	ASPC_NT
ENSMUSG00000063445	-3.17947	5.13147	15.1394	0.000121994	0.00128709	Nmral1	0.0327869	0.248927	ASPC_NT
ENSMUSG00000024542	-3.18188	5.21148	12.7843	0.00040676	0.00365135	Cep192	0.0983607	0.270386	ASPC_NT
ENSMUSG00000023942	-3.18507	7.1986	17.3911	3.94254e-05	0.00047718	Slc29a1	0.245902	0.476395	ASPC_NT
ENSMUSG00000038174	-3.19584	4.66652	14.4865	0.000169771	0.00170465	Fam126b	0.114754	0.16309	ASPC_NT
ENSMUSG00000048897	-3.20014	5.14051	22.4602	3.30683e-06	5.33251e-05	Zfp710	0.0655738	0.300429	ASPC_NT
ENSMUSG00000026116	-3.20601	5.83139	13.6014	0.000266345	0.00250871	Tmem131	0.131148	0.321888	ASPC_NT
ENSMUSG00000046897	-3.20602	4.89009	14.9007	0.00013858	0.00144091	Zfp740	0.0819672	0.2103	ASPC_NT
ENSMUSG00000032409	-3.20768	4.94671	14.0461	0.000212338	0.00206249	Atr	0.0655738	0.206009	ASPC_NT
ENSMUSG00000040479	-3.21158	6.98422	19.979	1.09545e-05	0.000154655	Dgkz	0.0983607	0.480687	ASPC_NT
ENSMUSG00000046962	-3.21324	5.17833	13.5041	0.000279909	0.00262417	Zbtb21	0.147541	0.2103	ASPC_NT
ENSMUSG00000025059	-3.21558	5.89498	15.4613	0.000104463	0.0011208	Gk	0.163934	0.23176	ASPC_NT
ENSMUSG00000025161	-3.21595	8.22354	19.2672	1.55529e-05	0.000210458	Slc16a3	0.229508	0.570815	ASPC_NT
ENSMUSG00000033952	-3.23524	5.48382	16.4865	6.24652e-05	0.000715825	Aspm	0.0491803	0.201717	ASPC_NT
ENSMUSG00000033096	-3.23694	5.3562	15.6955	9.21641e-05	0.00100188	Apmap	0.114754	0.274678	ASPC_NT
ENSMUSG00000008496	-3.25046	5.07671	25.8216	5.09406e-06	7.82785e-05	Pou2f2	0	0.167382	ASPC_NT
ENSMUSG00000042557	-3.25085	5.90077	15.9043	8.29715e-05	0.000920721	Sin3a	0.196721	0.351931	ASPC_NT
ENSMUSG00000035284	-3.26364	6.07773	16.5515	5.99676e-05	0.00069014	Vps13c	0.114754	0.360515	ASPC_NT
ENSMUSG00000038056	-3.273	5.69833	14.4798	0.000170345	0.00170853	Kmt2c	0.163934	0.304721	ASPC_NT
ENSMUSG00000028906	-3.27303	6.03306	16.9851	4.82759e-05	0.000568958	Epb41	0.131148	0.343348	ASPC_NT
ENSMUSG00000001750	-3.2778	7.79265	20.5652	8.21535e-06	0.000119266	Tcirg1	0.213115	0.480687	ASPC_NT
ENSMUSG00000027737	-3.28336	6.42346	19.993	1.0879e-05	0.000153993	Slc7a11	0.0655738	0.433476	ASPC_NT
ENSMUSG00000026627	-3.30666	4.66151	21.648	4.90524e-06	7.55926e-05	Pacc1	0.0983607	0.180258	ASPC_NT
ENSMUSG00000062353	-3.32264	6.72241	90.4409	5.23879e-19	1.17567e-16	Gm15772	0.311475	0.875536	ASPC_NT
ENSMUSG00000027367	-3.3307	7.57439	18.0059	2.90365e-05	0.000366683	Stard7	0.163934	0.506438	ASPC_NT
ENSMUSG00000026708	-3.33108	4.9856	17.4068	3.91171e-05	0.000474516	Cenpl	0.0491803	0.154506	ASPC_NT
ENSMUSG00000110537	-3.3344	4.76527	53.2019	3.72597e-10	1.45421e-08	Gm4316	0.0327869	0.540773	ASPC_NT
ENSMUSG00000004558	-3.34226	9.29933	20.6147	8.01863e-06	0.000116568	Ndrg2	0.229508	0.39485	ASPC_NT
ENSMUSG00000034610	-3.34878	5.85995	15.2128	0.000117554	0.00124736	Tut4	0.0983607	0.27897	ASPC_NT
ENSMUSG00000073274	-3.34946	5.29514	16.6431	5.72799e-05	0.000665608	Gm14636	0.0491803	0.16309	ASPC_NT
ENSMUSG00000035376	-3.35034	6.25663	24.0285	1.5257e-06	2.66367e-05	Hacd2	0.278689	0.575107	ASPC_NT
ENSMUSG00000025025	-3.35568	5.26165	13.4308	0.000290592	0.00271488	Mxi1	0.0983607	0.167382	ASPC_NT
ENSMUSG00000052593	-3.3565	8.20574	23.9789	1.5627e-06	2.71507e-05	Adam17	0.262295	0.587983	ASPC_NT
ENSMUSG00000023947	-3.36316	5.68049	18.2996	2.50977e-05	0.000320702	Nfkbie	0.180328	0.188841	ASPC_NT
ENSMUSG00000032413	-3.39011	6.03716	14.091	0.000208832	0.00203348	Rasa2	0.0655738	0.27897	ASPC_NT
ENSMUSG00000056091	-3.39364	6.99043	17.9601	2.97045e-05	0.00037468	St3gal5	0.163934	0.369099	ASPC_NT
ENSMUSG00000009585	-3.39719	5.4549	17.5166	3.73779e-05	0.000456503	Apobec3	0.0819672	0.223176	ASPC_NT
ENSMUSG00000027884	-3.39761	6.53841	16.9412	4.93484e-05	0.000580328	Clcc1	0.180328	0.381974	ASPC_NT
ENSMUSG00000026384	-3.39943	4.8278	16.0031	7.89563e-05	0.000881365	Ptpn4	0.0327869	0.171674	ASPC_NT
ENSMUSG00000110126	-3.40083	4.16239	58.652	1.69498e-05	0.00022653	Gm9347	0	0.497854	ASPC_NT
ENSMUSG00000022020	-3.40954	6.69854	14.6539	0.000155957	0.0015939	Naa16	0.180328	0.266094	ASPC_NT
ENSMUSG00000021713	-3.41616	4.93339	16.3047	6.78617e-05	0.000768672	Ppwd1	0.114754	0.167382	ASPC_NT
ENSMUSG00000021583	-3.42467	6.4996	19.4511	1.42044e-05	0.000193929	Erap1	0.196721	0.334764	ASPC_NT
ENSMUSG00000036825	-3.43071	4.85962	16.4038	6.45748e-05	0.00073616	Ssx2ip	0.0327869	0.175966	ASPC_NT
ENSMUSG00000032849	-3.43874	5.4917	17.6578	3.45218e-05	0.000426455	Abcc4	0.114754	0.283262	ASPC_NT
ENSMUSG00000063696	-3.44371	7.79609	101.678	6.79875e-21	2.22109e-18	Gm8730	0.262295	0.854077	ASPC_NT
ENSMUSG00000039738	-3.45233	5.22169	14.6144	0.000160161	0.00162913	Slx4	0.0819672	0.180258	ASPC_NT
ENSMUSG00000021952	-3.45627	5.24265	15.0741	0.000126084	0.00132247	Xpo4	0.0819672	0.218884	ASPC_NT
ENSMUSG00000031403	-3.47197	7.84603	24.176	1.42101e-06	2.50936e-05	Dkc1	0.278689	0.618026	ASPC_NT
ENSMUSG00000038352	-3.47638	4.98559	27.8475	2.45511e-07	5.08586e-06	Arl5c	0.0491803	0.261803	ASPC_NT
ENSMUSG00000090386	-3.50963	4.32628	23.7207	1.79869e-06	3.0706e-05	Mir99ahg	0.0327869	0.150215	ASPC_NT
ENSMUSG00000022094	-3.51217	5.4547	17.2215	4.32891e-05	0.000515447	Slc39a14	0.0655738	0.244635	ASPC_NT
ENSMUSG00000030123	-3.51671	5.5323	20.2612	9.53633e-06	0.00013588	Plxnd1	0.0983607	0.309013	ASPC_NT
ENSMUSG00000002803	-3.5192	4.77014	22.2338	3.69048e-06	5.85477e-05	Btbd6	0.0983607	0.150215	ASPC_NT
ENSMUSG00000021608	-3.53101	5.84186	16.5151	6.15788e-05	0.000706418	Lpcat1	0.131148	0.274678	ASPC_NT
ENSMUSG00000030720	-3.5418	5.10209	23.7245	1.76679e-06	3.0285e-05	Cln3	0.0983607	0.206009	ASPC_NT
ENSMUSG00000027130	-3.55482	4.73962	20.7245	7.69437e-06	0.000112461	Slc12a6	0.0983607	0.223176	ASPC_NT
ENSMUSG00000025969	-3.56844	8.7833	27.3016	3.18218e-07	6.4072e-06	Nrp2	0.245902	0.622318	ASPC_NT
ENSMUSG00000111394	-3.57603	4.61041	21.2031	6.09158e-06	9.13907e-05	Gm49759	0.0491803	0.175966	ASPC_NT
ENSMUSG00000053333	-3.57658	4.87383	19.2338	1.59848e-05	0.000215235	Dis3l2	0.0983607	0.154506	ASPC_NT
ENSMUSG00000061175	-3.57906	5.68652	20.8751	7.05854e-06	0.000104443	Fnip2	0.0655738	0.309013	ASPC_NT
ENSMUSG00000034330	-3.58912	6.55219	24.133	1.45077e-06	2.55355e-05	Plcg2	0.0655738	0.296137	ASPC_NT
ENSMUSG00000027326	-3.59707	6.12648	17.6623	3.44447e-05	0.000425991	Knl1	0.0327869	0.270386	ASPC_NT
ENSMUSG00000004233	-3.59827	5.08373	18.9859	1.78699e-05	0.000237354	Wars2	0.196721	0.193133	ASPC_NT
ENSMUSG00000024222	-3.61738	5.23436	17.3969	3.93116e-05	0.000476338	Fkbp5	0.0655738	0.201717	ASPC_NT
ENSMUSG00000022636	-3.62414	7.25254	26.4209	4.8414e-07	9.37977e-06	Alcam	0.0983607	0.527897	ASPC_NT
ENSMUSG00000032913	-3.64656	4.43842	18.7752	2.00397e-05	0.000261025	Lrig2	0.0491803	0.150215	ASPC_NT
ENSMUSG00000032264	-3.65406	6.88455	19.3287	1.50881e-05	0.000204696	Zw10	0.229508	0.313305	ASPC_NT
ENSMUSG00000041912	-3.65821	5.44208	19.6894	1.26317e-05	0.000176026	Tdrkh	0.0327869	0.257511	ASPC_NT
ENSMUSG00000036120	-3.66175	4.20225	25.1588	8.85753e-07	1.62268e-05	Rfxank	0.0491803	0.154506	ASPC_NT
ENSMUSG00000060550	-3.66497	3.48721	65.6513	2.12407e-14	2.0429e-12	H2-Q7	0	0.261803	ASPC_NT
ENSMUSG00000022672	-3.68999	5.44337	19.6937	1.27493e-05	0.000177022	Prkdc	0.0655738	0.188841	ASPC_NT
ENSMUSG00000030322	-3.70126	4.66693	17.9689	2.98608e-05	0.000375772	Mbd4	0.0327869	0.158798	ASPC_NT
ENSMUSG00000054115	-3.70174	6.49127	21.5936	4.96912e-06	7.64677e-05	Skp2	0.0983607	0.390558	ASPC_NT
ENSMUSG00000026360	-3.74324	5.7547	19.536	1.36224e-05	0.000186692	Rgs2	0.0491803	0.248927	ASPC_NT
ENSMUSG00000031609	-3.76849	6.87274	28.5145	1.78966e-07	3.80242e-06	Sap30	0.0983607	0.472103	ASPC_NT
ENSMUSG00000031904	-3.78487	6.06245	24.6957	1.10646e-06	1.98497e-05	Slc7a6	0.180328	0.476395	ASPC_NT
ENSMUSG00000046324	-3.79093	5.38502	21.1733	6.18076e-06	9.2471e-05	Ermp1	0.114754	0.270386	ASPC_NT
ENSMUSG00000054626	-3.80963	6.58864	32.4946	2.76006e-08	7.25155e-07	Xlr	0.0163934	0.321888	ASPC_NT
ENSMUSG00000002870	-3.81089	7.95434	26.4334	4.81251e-07	9.35747e-06	Mcm2	0.213115	0.549356	ASPC_NT
ENSMUSG00000031608	-3.82467	7.35264	25.9789	5.97983e-07	1.13807e-05	Galnt7	0.114754	0.523605	ASPC_NT
ENSMUSG00000054199	-3.83186	4.24688	26.9365	3.86337e-07	7.67828e-06	Gon4l	0.0655738	0.244635	ASPC_NT
ENSMUSG00000021457	-3.83725	4.75766	24.4469	1.24718e-06	2.22797e-05	Syk	0.0327869	0.214592	ASPC_NT
ENSMUSG00000035929	-3.83764	4.9579	56.5071	5.92563e-13	4.3129e-11	H2-Q4	0.0327869	0.660944	ASPC_NT
ENSMUSG00000040026	-3.84299	7.70743	28.8695	1.51308e-07	3.2639e-06	Saa3	0.0163934	0.248927	ASPC_NT
ENSMUSG00000004880	-3.84551	7.13187	22.7505	2.83093e-06	4.62743e-05	Lbr	0.147541	0.416309	ASPC_NT
ENSMUSG00000039735	-3.88206	6.2368	27.5123	2.87883e-07	5.87325e-06	Fnbp1l	0.0819672	0.424893	ASPC_NT
ENSMUSG00000031669	-3.90932	5.47652	19.5651	1.35806e-05	0.000186357	Gins3	0.0327869	0.167382	ASPC_NT
ENSMUSG00000036931	-3.92799	5.11818	32.382	5.64121e-06	8.55874e-05	Nfkbid	0	0.218884	ASPC_NT
ENSMUSG00000042489	-3.94747	5.42215	23.9945	1.55099e-06	2.69908e-05	Clspn	0.0491803	0.270386	ASPC_NT
ENSMUSG00000017057	-3.96383	6.07215	22.9349	2.58874e-06	4.27698e-05	Il13ra1	0.163934	0.248927	ASPC_NT
ENSMUSG00000004151	-3.96403	5.47401	30.0147	8.81686e-08	2.0037e-06	Etv1	0.0327869	0.32618	ASPC_NT
ENSMUSG00000076617	-3.96679	6.74828	19.7212	1.24355e-05	0.000173517	Ighm	0.0163934	0.218884	ASPC_NT
ENSMUSG00000097908	-3.97676	5.01898	22.5904	3.05954e-06	4.97094e-05	4933404O12Rik	0.0655738	0.184549	ASPC_NT
ENSMUSG00000001151	-3.9948	6.10309	21.7058	4.70471e-06	7.31301e-05	Pcnt	0.147541	0.283262	ASPC_NT
ENSMUSG00000037443	-4.02666	6.05619	23.9076	1.61736e-06	2.78756e-05	Cep85	0.196721	0.300429	ASPC_NT
ENSMUSG00000003812	-4.02724	5.60655	28.5149	1.78936e-07	3.80242e-06	Dnase2a	0.114754	0.356223	ASPC_NT
ENSMUSG00000030287	-4.03275	6.33751	22.8314	2.72194e-06	4.47645e-05	Itpr2	0.0819672	0.32618	ASPC_NT
ENSMUSG00000016206	-4.03577	6.0491	26.7445	4.14893e-07	8.14067e-06	H2-M3	0.0655738	0.291845	ASPC_NT
ENSMUSG00000034311	-4.0507	5.79879	22.3075	3.51025e-06	5.61849e-05	Kif4	0.0655738	0.206009	ASPC_NT
ENSMUSG00000004319	-4.06901	6.63945	24.9143	9.96099e-07	1.80639e-05	Clcn3	0.0655738	0.399142	ASPC_NT
ENSMUSG00000020275	-4.09187	6.01958	24.0217	1.53074e-06	2.66814e-05	Rel	0.0655738	0.309013	ASPC_NT
ENSMUSG00000021466	-4.09511	4.63569	25.9464	6.07352e-07	1.14981e-05	Ptch1	0.0491803	0.193133	ASPC_NT
ENSMUSG00000052397	-4.10138	6.94417	24.8236	1.04048e-06	1.87425e-05	Ezr	0.0819672	0.377682	ASPC_NT
ENSMUSG00000036202	-4.11737	5.96561	24.7914	1.05671e-06	1.90031e-05	Rif1	0.0491803	0.287554	ASPC_NT
ENSMUSG00000051212	-4.12169	6.36614	31.8412	5.86897e-07	1.12093e-05	Gpr183	0	0.253219	ASPC_NT
ENSMUSG00000035711	-4.1223	5.7218	32.92	2.26387e-08	6.09661e-07	Dok3	0.0327869	0.23176	ASPC_NT
ENSMUSG00000019122	-4.26482	9.51206	33.9486	1.40389e-08	3.93561e-07	Ccl9	0.0655738	0.407725	ASPC_NT
ENSMUSG00000049504	-4.27039	4.89375	30.5692	6.96913e-08	1.62141e-06	Proser1	0.0655738	0.223176	ASPC_NT
ENSMUSG00000035183	-4.34168	5.07454	40.0298	1.99674e-07	4.22572e-06	Slc24a5	0	0.167382	ASPC_NT
ENSMUSG00000031808	-4.34849	7.21497	31.2744	4.88094e-08	1.17696e-06	Slc27a1	0.163934	0.467811	ASPC_NT
ENSMUSG00000065922	-4.39119	6.40231	35.7126	6.21238e-09	1.90113e-07	n-R5-8s1	0.0819672	0.540773	ASPC_NT
ENSMUSG00000046808	-4.41401	4.58051	32.4908	2.8447e-08	7.45575e-07	Atp10d	0.0327869	0.154506	ASPC_NT
ENSMUSG00000005682	-4.4802	4.82326	25.5305	7.54862e-07	1.40438e-05	Pan2	0.0163934	0.150215	ASPC_NT
ENSMUSG00000030144	-4.4818	6.91633	42.2436	5.65724e-07	1.08627e-05	Clec4d	0	0.433476	ASPC_NT
ENSMUSG00000051439	-4.494	10.1021	50.3331	8.68581e-12	5.05749e-10	Cd14	0.0983607	0.579399	ASPC_NT
ENSMUSG00000033808	-4.5088	5.57578	28.6542	1.67521e-07	3.58044e-06	Tmem87a	0.0491803	0.270386	ASPC_NT
ENSMUSG00000035042	-4.60838	7.49708	52.7173	4.4843e-12	2.77614e-10	Ccl5	0	0.188841	ASPC_NT
ENSMUSG00000001128	-4.66349	6.13527	39.229	1.24151e-09	4.32801e-08	Cfp	0.0327869	0.300429	ASPC_NT
ENSMUSG00000030707	-4.66469	8.61831	62.2024	5.20031e-14	4.62956e-12	Coro1a	0.0491803	0.549356	ASPC_NT
ENSMUSG00000032344	-4.66761	5.95131	26.8815	3.9657e-07	7.85266e-06	Cgas	0.0491803	0.253219	ASPC_NT
ENSMUSG00000059412	-4.71993	8.16165	47.6957	1.67513e-06	2.8779e-05	Fxyd2	0.0163934	0.592275	ASPC_NT
ENSMUSG00000029591	-4.73397	5.89696	29.2555	1.29094e-07	2.82069e-06	Ung	0.0655738	0.240343	ASPC_NT
ENSMUSG00000035004	-4.79794	6.51739	36.6145	2.93557e-08	7.63816e-07	Igsf6	0	0.197425	ASPC_NT
ENSMUSG00000032020	-4.81632	5.78521	30.052	8.66328e-08	1.97714e-06	Ubash3b	0.0491803	0.227468	ASPC_NT
ENSMUSG00000024696	-4.84985	6.81196	36.4641	1.22228e-07	2.69804e-06	Lpxn	0	0.347639	ASPC_NT
ENSMUSG00000090673	-4.90258	3.92617	49.2718	1.471e-11	8.00282e-10	NA	0.0163934	0.16309	ASPC_NT
ENSMUSG00000017146	-4.91139	5.28323	34.4861	1.09451e-08	3.16087e-07	Brca1	0.0163934	0.2103	ASPC_NT
ENSMUSG00000019838	-4.98131	7.18178	38.6807	1.59381e-09	5.38197e-08	Slc16a10	0.0655738	0.364807	ASPC_NT
ENSMUSG00000003617	-4.98791	7.1259	35.0502	8.43249e-09	2.49546e-07	Cp	0.0983607	0.360515	ASPC_NT
ENSMUSG00000027947	-5.06652	5.60588	34.72	9.8227e-09	2.85203e-07	Il6ra	0.0491803	0.236052	ASPC_NT
ENSMUSG00000021108	-5.10666	6.78536	49.8586	1.06988e-11	6.01354e-10	Prkch	0.0163934	0.283262	ASPC_NT
ENSMUSG00000058290	-5.2121	5.69628	39.0899	1.32271e-09	4.56675e-08	Espl1	0.0327869	0.244635	ASPC_NT
ENSMUSG00000032076	-5.32704	8.162	42.0844	6.93447e-08	1.61684e-06	Cadm1	0	0.472103	ASPC_NT
ENSMUSG00000038642	-5.46104	8.28503	51.1826	1.80034e-08	4.94725e-07	Ctss	0	0.515021	ASPC_NT
ENSMUSG00000062593	-5.47156	8.92433	37.7803	7.15381e-07	1.33786e-05	Gm49339	0	0.48927	ASPC_NT
ENSMUSG00000032688	-5.5255	6.36761	59.571	1.59237e-13	1.28007e-11	Malt1	0.0163934	0.248927	ASPC_NT
ENSMUSG00000021998	-5.55658	9.97674	59.8474	1.51499e-07	3.2639e-06	Lcp1	0.0163934	0.60515	ASPC_NT
ENSMUSG00000025993	-5.59325	5.76305	35.2479	8.24096e-09	2.4455e-07	Slc40a1	0.0163934	0.154506	ASPC_NT
ENSMUSG00000018930	-5.74106	9.58067	35.4124	8.61189e-09	2.53462e-07	Ccl4	0	0.399142	ASPC_NT
ENSMUSG00000000982	-5.74411	11.1662	53.8954	1.83373e-12	1.21184e-10	Ccl3	0.0163934	0.493562	ASPC_NT
ENSMUSG00000027562	-5.87178	10.8275	133.471	4.96963e-20	1.37264e-17	Car2	0.0327869	0.618026	ASPC_NT
ENSMUSG00000022126	-5.91426	10.8552	62.1022	5.42567e-14	4.75165e-12	Acod1	0	0.416309	ASPC_NT
ENSMUSG00000020834	-6.03625	4.92672	52.2919	5.90071e-12	3.53125e-10	Dhrs13	0	0.167382	ASPC_NT
ENSMUSG00000019278	10.773	8.20106	183.37	8.03332e-28	2.16337e-24	Dpep1	0.837838	0.0583658	ASPC_DMIR
ENSMUSG00000044258	10.1387	9.22144	204.233	8.21343e-30	2.94917e-26	Ctla2a	0.864865	0.132296	ASPC_DMIR
ENSMUSG00000016918	8.46175	7.35486	146.201	2.7803e-23	3.05312e-20	Sulf1	0.837838	0.140078	ASPC_DMIR
ENSMUSG00000043613	8.44452	8.44242	66.3681	7.73926e-13	8.59456e-11	Mmp3	0.432432	0.0894942	ASPC_DMIR
ENSMUSG00000006014	8.36283	6.74913	139.198	1.10776e-26	1.98879e-23	Prg4	0.621622	0.0661479	ASPC_DMIR
ENSMUSG00000031342	8.25785	6.75737	84.14	1.45384e-17	5.80029e-15	Gpm6b	0.621622	0.0428016	ASPC_DMIR
ENSMUSG00000053279	8.15642	7.64118	119.899	6.51456e-20	4.06638e-17	Aldh1a1	0.72973	0.140078	ASPC_DMIR
ENSMUSG00000034981	7.79106	6.71929	119.734	6.79492e-20	4.06638e-17	Parm1	0.756757	0.116732	ASPC_DMIR
ENSMUSG00000032532	7.77312	10.1268	228.041	1.14062e-35	6.14336e-32	Cck	0.810811	0.190661	ASPC_DMIR
ENSMUSG00000021091	7.74294	6.59753	99.8749	1.25159e-18	6.12824e-16	Serpina3n	0.513514	0.0505837	ASPC_DMIR
ENSMUSG00000030116	7.61691	8.47481	304.253	9.23539e-44	9.94836e-40	Mfap5	0.891892	0.202335	ASPC_DMIR
ENSMUSG00000029322	7.36873	6.64297	140.844	3.83971e-22	3.76012e-19	Plac8	0.72973	0.18677	ASPC_DMIR
ENSMUSG00000030162	7.36671	6.81574	56.9567	2.95305e-12	2.81507e-10	Olr1	0.594595	0.0933852	ASPC_DMIR
ENSMUSG00000047139	7.28892	7.32005	58.9827	2.04752e-13	2.75699e-11	Cd24a	0.594595	0.128405	ASPC_DMIR
ENSMUSG00000002847	7.26785	6.71101	116.56	4.37861e-21	3.93053e-18	Pla1a	0.702703	0.136187	ASPC_DMIR
ENSMUSG00000041577	7.16287	8.9254	113.265	2.1156e-20	1.51928e-17	Prelp	0.783784	0.159533	ASPC_DMIR
ENSMUSG00000037379	7.1304	5.73611	94.5745	6.67823e-18	2.99741e-15	Spon2	0.405405	0.0700389	ASPC_DMIR
ENSMUSG00000058624	7.12725	6.39533	82.1566	3.59398e-15	7.74287e-13	Gda	0.810811	0.0972763	ASPC_DMIR
ENSMUSG00000045573	7.04807	6.02609	74.1382	1.71645e-14	3.0816e-12	Penk	0.513514	0.0428016	ASPC_DMIR
ENSMUSG00000033022	6.99622	5.24681	87.6148	2.29771e-16	6.3464e-14	Cdo1	0.432432	0.0622568	ASPC_DMIR
ENSMUSG00000023092	6.7875	6.74331	88.9647	3.10584e-16	8.16002e-14	Fhl1	0.378378	0.140078	ASPC_DMIR
ENSMUSG00000029321	6.67777	4.72103	58.4759	9.67444e-12	7.55167e-10	Slc10a6	0.567568	0.0116732	ASPC_DMIR
ENSMUSG00000014602	6.60321	6.80328	152.167	2.83431e-23	3.05312e-20	Kif1a	0.918919	0.151751	ASPC_DMIR
ENSMUSG00000016024	6.58343	4.89758	65.1344	6.49954e-13	7.4482e-11	Lbp	0.297297	0.0428016	ASPC_DMIR
ENSMUSG00000061740	6.56662	4.28742	63.4166	1.96205e-12	1.95696e-10	Cyp2d22	0.513514	0.0194553	ASPC_DMIR
ENSMUSG00000021559	6.52569	5.64103	83.6354	3.78186e-17	1.40477e-14	Dapk1	0.72973	0.105058	ASPC_DMIR
ENSMUSG00000026748	6.45424	5.99925	91.6974	1.39923e-16	4.40734e-14	Plxdc2	0.594595	0.124514	ASPC_DMIR
ENSMUSG00000024678	6.34213	4.9855	104.858	1.75605e-20	1.35116e-17	Ms4a4d	0.432432	0.0661479	ASPC_DMIR
ENSMUSG00000031548	6.28906	7.54634	149.028	4.67579e-27	1.00735e-23	Sfrp1	0.783784	0.171206	ASPC_DMIR
ENSMUSG00000033174	6.26134	5.90159	91.0079	1.70938e-16	4.84565e-14	Mgll	0.594595	0.140078	ASPC_DMIR
ENSMUSG00000032238	6.23407	5.80661	90.7501	3.98791e-17	1.43193e-14	Rora	0.702703	0.11284	ASPC_DMIR
ENSMUSG00000021662	6.18825	4.98702	78.8001	1.21281e-15	2.96918e-13	Arhgef28	0.27027	0.0933852	ASPC_DMIR
ENSMUSG00000023224	6.14934	6.28981	88.9517	7.04447e-17	2.37134e-14	Serping1	0.648649	0.105058	ASPC_DMIR
ENSMUSG00000018102	6.06835	7.96784	87.5326	1.93684e-18	9.07117e-16	H2bc4	1	0.284047	ASPC_DMIR
ENSMUSG00000044017	5.93285	5.16774	52.0596	8.29046e-11	4.9891e-09	Adgrd1	0.459459	0.0583658	ASPC_DMIR
ENSMUSG00000024066	5.9164	7.11061	90.9202	1.42142e-17	5.80029e-15	Xdh	0.972973	0.175097	ASPC_DMIR
ENSMUSG00000031239	5.90412	5.30774	68.42	1.78804e-13	2.43807e-11	Itm2a	0.486486	0.077821	ASPC_DMIR
ENSMUSG00000046532	5.8951	4.74698	81.3073	3.07223e-15	7.11849e-13	Ar	0.621622	0.0817121	ASPC_DMIR
ENSMUSG00000003948	5.83882	7.57171	51.6376	4.9045e-12	4.33043e-10	Mmd	0.891892	0.241245	ASPC_DMIR
ENSMUSG00000020598	5.71339	4.26152	53.0554	5.90493e-11	3.74164e-09	Nrcam	0.432432	0.0350195	ASPC_DMIR
ENSMUSG00000037225	5.70461	7.89687	61.1992	9.54895e-14	1.39726e-11	Fgf2	1	0.229572	ASPC_DMIR
ENSMUSG00000061353	5.62059	6.88513	70.0884	1.04013e-13	1.47424e-11	Cxcl12	0.540541	0.124514	ASPC_DMIR
ENSMUSG00000030513	5.5903	3.53918	77.3165	1.0506e-14	2.05765e-12	Pcsk6	0.189189	0.0233463	ASPC_DMIR
ENSMUSG00000031431	5.586	6.29197	57.4391	4.2937e-13	5.25588e-11	Tsc22d3	0.810811	0.14786	ASPC_DMIR
ENSMUSG00000027966	5.50315	4.22313	45.4857	6.26673e-10	3.05453e-08	Col11a1	0.324324	0.0272374	ASPC_DMIR
ENSMUSG00000038375	5.49595	7.98253	41.6675	4.11094e-10	2.05014e-08	Trp53inp2	0.972973	0.249027	ASPC_DMIR
ENSMUSG00000028967	5.49437	9.35626	74.8622	2.67969e-16	7.21641e-14	Errfi1	0.972973	0.36965	ASPC_DMIR
ENSMUSG00000019990	5.48764	4.66411	66.3237	1.79224e-14	3.15365e-12	Pde7b	0.675676	0.0817121	ASPC_DMIR
ENSMUSG00000031825	5.45514	3.99271	64.755	5.9809e-13	6.99431e-11	Crispld2	0.27027	0.0428016	ASPC_DMIR
ENSMUSG00000001986	5.37065	4.9709	100.783	1.8669e-19	1.05844e-16	Gria3	0.567568	0.07393	ASPC_DMIR
ENSMUSG00000031209	5.35816	3.77724	46.5539	5.64153e-10	2.77491e-08	Heph	0.216216	0.0194553	ASPC_DMIR
ENSMUSG00000053199	5.33271	4.79602	75.1673	1.40453e-14	2.60856e-12	Arhgap20	0.621622	0.0661479	ASPC_DMIR
ENSMUSG00000074874	5.29999	4.14463	62.9822	9.45363e-14	1.39726e-11	Ctla2b	0.405405	0.0583658	ASPC_DMIR
ENSMUSG00000032750	5.28077	3.68997	66.6715	1.19926e-13	1.65621e-11	Gab3	0.27027	0.0077821	ASPC_DMIR
ENSMUSG00000002265	5.27158	3.95324	63.8415	8.11209e-13	8.91668e-11	Peg3	0.351351	0.0350195	ASPC_DMIR
ENSMUSG00000020589	5.2272	4.07156	84.4513	1.43778e-16	4.40734e-14	Fam49a	0.351351	0.0428016	ASPC_DMIR
ENSMUSG00000033585	5.22558	6.48325	86.641	1.47293e-16	4.40734e-14	Ndn	0.756757	0.167315	ASPC_DMIR
ENSMUSG00000090084	5.21715	4.02964	65.9782	3.9864e-13	4.93581e-11	Srpx	0.351351	0.0622568	ASPC_DMIR
ENSMUSG00000026475	5.18238	7.15073	54.1717	1.74637e-12	1.75812e-10	Rgs16	0.567568	0.202335	ASPC_DMIR
ENSMUSG00000037071	5.17317	8.01269	48.0889	2.33448e-11	1.66537e-09	Scd1	0.972973	0.29572	ASPC_DMIR
ENSMUSG00000036181	5.17148	7.58742	60.8173	1.02152e-13	1.46717e-11	H1f2	0.918919	0.268482	ASPC_DMIR
ENSMUSG00000052605	5.16476	3.93842	54.6838	3.40647e-11	2.27916e-09	Isoc2b	0.432432	0.0505837	ASPC_DMIR
ENSMUSG00000038143	5.15812	4.36041	75.2532	2.00367e-14	3.42596e-12	Stox2	0.432432	0.07393	ASPC_DMIR
ENSMUSG00000068794	5.15607	4.42534	56.4488	8.65091e-12	6.85203e-10	Col28a1	0.297297	0.0505837	ASPC_DMIR
ENSMUSG00000032011	5.15382	5.41435	111.336	6.05491e-19	3.10588e-16	Thy1	0.675676	0.190661	ASPC_DMIR
ENSMUSG00000047330	5.14571	5.57172	47.1126	1.64164e-10	9.18008e-09	Kcne4	0.432432	0.0233463	ASPC_DMIR
ENSMUSG00000038156	5.1058	3.82053	63.6304	7.41573e-14	1.1251e-11	Spon1	0.162162	0.0116732	ASPC_DMIR
ENSMUSG00000067780	4.99638	3.68606	79.2947	3.10591e-15	7.11849e-13	Pi15	0.378378	0.0466926	ASPC_DMIR
ENSMUSG00000053117	4.99207	4.22263	62.9121	1.10788e-12	1.15865e-10	E330013P04Rik	0.351351	0.0700389	ASPC_DMIR
ENSMUSG00000032726	4.98334	3.97727	41.521	3.47576e-09	1.40228e-07	Bmp8a	0.216216	0.0233463	ASPC_DMIR
ENSMUSG00000038227	4.97168	4.11504	65.3026	4.9859e-13	6.03462e-11	Hoxa9	0.486486	0.0622568	ASPC_DMIR
ENSMUSG00000048787	4.96009	5.15638	45.743	6.61174e-11	4.0932e-09	Dcun1d3	0.621622	0.159533	ASPC_DMIR
ENSMUSG00000029778	4.95587	4.92678	30.4809	1.44282e-07	3.87582e-06	Adcyap1r1	0.243243	0.0856031	ASPC_DMIR
ENSMUSG00000041261	4.92848	5.05553	57.1218	5.86417e-12	4.97392e-10	Car8	0.351351	0.101167	ASPC_DMIR
ENSMUSG00000024140	4.89378	4.97403	53.9628	1.20429e-11	9.13567e-10	Epas1	0.513514	0.077821	ASPC_DMIR
ENSMUSG00000040280	4.88821	5.04074	47.2923	3.33197e-10	1.70104e-08	Ndufa4l2	0.621622	0.0700389	ASPC_DMIR
ENSMUSG00000019194	4.85038	5.07621	57.0877	1.52832e-11	1.13538e-09	Scn1b	0.405405	0.124514	ASPC_DMIR
ENSMUSG00000021994	4.84793	4.58784	62.2228	1.39743e-12	1.4201e-10	Wnt5a	0.324324	0.101167	ASPC_DMIR
ENSMUSG00000026109	4.81955	4.77372	54.5675	1.96069e-11	1.40804e-09	Tmeff2	0.297297	0.0817121	ASPC_DMIR
ENSMUSG00000041801	4.79705	8.39434	72.7882	7.06367e-16	1.76953e-13	Phlda3	0.972973	0.357977	ASPC_DMIR
ENSMUSG00000010797	4.79704	4.02782	47.4567	4.09904e-10	2.05014e-08	Wnt2	0.405405	0.0428016	ASPC_DMIR
ENSMUSG00000071656	4.79322	6.66422	48.9498	2.52796e-11	1.74559e-09	Lrrn4cl	0.567568	0.128405	ASPC_DMIR
ENSMUSG00000049791	4.76874	3.56015	60.2517	1.18639e-12	1.22882e-10	Fzd4	0.216216	0.0272374	ASPC_DMIR
ENSMUSG00000026365	4.73945	4.28956	38.4128	6.75573e-09	2.48371e-07	Cfh	0.324324	0.0311284	ASPC_DMIR
ENSMUSG00000038065	4.73722	5.99632	39.4504	1.22049e-09	5.50091e-08	Mturn	0.702703	0.136187	ASPC_DMIR
ENSMUSG00000045103	4.71628	3.99579	59.1369	3.99628e-12	3.64813e-10	Dmd	0.432432	0.0505837	ASPC_DMIR
ENSMUSG00000029864	4.70685	4.28239	72.7259	4.4606e-14	6.96371e-12	Gstk1	0.486486	0.11284	ASPC_DMIR
ENSMUSG00000000938	4.70034	5.15158	52.2769	7.34543e-12	5.9421e-10	Hoxa10	0.405405	0.124514	ASPC_DMIR
ENSMUSG00000036782	4.67964	4.13352	60.6452	2.38574e-12	2.29457e-10	Klhl13	0.459459	0.0544747	ASPC_DMIR
ENSMUSG00000029860	4.63862	8.79883	81.2518	2.01098e-17	7.73652e-15	Zyx	0.945946	0.392996	ASPC_DMIR
ENSMUSG00000067279	4.61713	5.47475	40.4059	3.6947e-09	1.47405e-07	Ppp1r3c	0.540541	0.0466926	ASPC_DMIR
ENSMUSG00000029664	4.61531	4.28772	42.8693	1.44337e-09	6.3721e-08	Tfpi2	0.405405	0.0505837	ASPC_DMIR
ENSMUSG00000033152	4.59926	3.79372	68.457	1.09579e-14	2.10784e-12	Podxl2	0.459459	0.0661479	ASPC_DMIR
ENSMUSG00000020676	4.59414	6.28217	45.7466	7.51921e-10	3.56815e-08	Ccl11	0.324324	0.108949	ASPC_DMIR
ENSMUSG00000010721	4.58475	4.70975	21.8702	4.40297e-06	8.32085e-05	Lmbr1	0.459459	0.0894942	ASPC_DMIR
ENSMUSG00000031987	4.57745	4.85231	30.7547	6.22714e-08	1.79836e-06	Egln1	0.675676	0.132296	ASPC_DMIR
ENSMUSG00000011427	4.5653	4.02477	30.5405	7.80595e-08	2.23039e-06	Zfp790	0.324324	0.0622568	ASPC_DMIR
ENSMUSG00000026574	4.52483	5.33827	53.4519	1.14111e-11	8.71776e-10	Dpt	0.648649	0.143969	ASPC_DMIR
ENSMUSG00000040563	4.52357	4.97086	61.8559	7.05935e-14	1.08633e-11	Plppr2	0.567568	0.105058	ASPC_DMIR
ENSMUSG00000058135	4.51832	7.55423	48.6836	1.90406e-11	1.37655e-09	Gstm1	0.945946	0.287938	ASPC_DMIR
ENSMUSG00000024909	4.46471	9.01894	48.0763	2.48664e-11	1.72814e-09	Efemp2	0.945946	0.385214	ASPC_DMIR
ENSMUSG00000035964	4.45943	3.95903	28.7844	2.99674e-07	7.48977e-06	Tmem59l	0.324324	0.0583658	ASPC_DMIR
ENSMUSG00000038539	4.45533	5.39376	67.4517	6.34914e-15	1.29043e-12	Atf5	0.918919	0.311284	ASPC_DMIR
ENSMUSG00000035305	4.44661	3.02096	48.7513	1.624e-10	9.15901e-09	Ror1	0.162162	0.0077821	ASPC_DMIR
ENSMUSG00000051022	4.42468	4.86846	39.1168	6.07968e-09	2.2661e-07	Hs3st1	0.486486	0.0350195	ASPC_DMIR
ENSMUSG00000014599	4.42453	9.09377	50.9294	6.68682e-12	5.54081e-10	Csf1	0.918919	0.431907	ASPC_DMIR
ENSMUSG00000020627	4.3928	2.88653	77.9694	3.20006e-15	7.18146e-13	Klhl29	0.162162	0.0077821	ASPC_DMIR
ENSMUSG00000027605	4.35249	5.28289	49.0189	1.64349e-11	1.21258e-09	Acss2	0.486486	0.124514	ASPC_DMIR
ENSMUSG00000023191	4.32505	4.62028	21.1133	6.36426e-06	0.000115414	P3h3	0.513514	0.105058	ASPC_DMIR
ENSMUSG00000002222	4.31803	4.506	37.0902	3.41962e-09	1.39531e-07	Rmnd5a	0.702703	0.136187	ASPC_DMIR
ENSMUSG00000032735	4.31377	4.26346	33.6953	2.63735e-08	8.35573e-07	Ablim3	0.351351	0.0466926	ASPC_DMIR
ENSMUSG00000027560	4.30609	4.08057	44.9797	9.89365e-10	4.57401e-08	Dok5	0.324324	0.0700389	ASPC_DMIR
ENSMUSG00000057880	4.30334	5.27568	29.7669	1.40703e-07	3.78914e-06	Abat	0.513514	0.101167	ASPC_DMIR
ENSMUSG00000060487	4.29386	4.14754	44.8512	1.0361e-09	4.70922e-08	Samd5	0.324324	0.0700389	ASPC_DMIR
ENSMUSG00000057969	4.28352	3.7716	52.858	3.59456e-11	2.39016e-09	Sema3b	0.189189	0.0350195	ASPC_DMIR
ENSMUSG00000001655	4.28124	4.04031	23.0072	3.84907e-06	7.41721e-05	Hoxc13	0.27027	0.0505837	ASPC_DMIR
ENSMUSG00000023915	4.2802	3.4106	55.8035	9.3921e-12	7.38479e-10	Tnfrsf21	0.243243	0.0311284	ASPC_DMIR
ENSMUSG00000029201	4.27623	10.1694	34.8542	9.23151e-09	3.28191e-07	Ugdh	0.972973	0.44358	ASPC_DMIR
ENSMUSG00000064120	4.2731	4.59324	53.5693	2.1128e-12	2.08799e-10	Mocs1	0.486486	0.11284	ASPC_DMIR
ENSMUSG00000031762	4.26462	7.2666	60.7587	9.59872e-14	1.39726e-11	Mt2	1	0.634241	ASPC_DMIR
ENSMUSG00000063558	4.24252	4.14319	29.564	1.24509e-07	3.39548e-06	Aox1	0.351351	0.0505837	ASPC_DMIR
ENSMUSG00000043415	4.23372	3.26901	73.6692	5.24047e-15	1.08558e-12	Otud1	0.216216	0.0272374	ASPC_DMIR
ENSMUSG00000047907	4.21982	3.77434	69.6199	2.82999e-13	3.71764e-11	Tshz2	0.621622	0.0933852	ASPC_DMIR
ENSMUSG00000051851	4.21298	4.34422	41.231	1.42653e-09	6.32369e-08	Rtl8c	0.72973	0.128405	ASPC_DMIR
ENSMUSG00000022637	4.20995	5.6281	34.8288	9.64695e-09	3.41832e-07	Cblb	0.756757	0.175097	ASPC_DMIR
ENSMUSG00000027890	4.18094	4.41739	29.1581	1.88607e-07	4.93125e-06	Gstm4	0.432432	0.101167	ASPC_DMIR
ENSMUSG00000078786	4.174	3.70641	45.6203	7.35905e-11	4.45347e-09	BC024978	0.243243	0.0505837	ASPC_DMIR
ENSMUSG00000035258	4.17291	3.58099	32.4546	3.29098e-08	1.02163e-06	Abi3bp	0.27027	0.0389105	ASPC_DMIR
ENSMUSG00000064360	4.16613	3.29538	125.877	1.43974e-20	1.19299e-17	mt-Nd3	0.702703	0.0933852	ASPC_DMIR
ENSMUSG00000024766	4.15246	4.64087	68.5305	4.34858e-14	6.88866e-12	Lipo3	0.432432	0.108949	ASPC_DMIR
ENSMUSG00000022010	4.14855	8.74897	43.2068	2.15582e-10	1.16112e-08	Tsc22d1	0.891892	0.354086	ASPC_DMIR
ENSMUSG00000059326	4.14708	5.11521	51.2292	3.30926e-11	2.24197e-09	Csf2ra	0.27027	0.0972763	ASPC_DMIR
ENSMUSG00000040327	4.13885	3.60466	43.6296	2.33337e-10	1.24431e-08	Cul9	0.378378	0.0311284	ASPC_DMIR
ENSMUSG00000000693	4.13772	7.09374	35.8688	6.97917e-09	2.55713e-07	Loxl3	0.783784	0.22179	ASPC_DMIR
ENSMUSG00000030717	4.13589	8.06994	41.6896	4.07018e-10	2.04878e-08	Nupr1	0.972973	0.36965	ASPC_DMIR
ENSMUSG00000062591	4.13078	4.09951	66.1954	1.81513e-14	3.15365e-12	Tubb4a	0.243243	0.0544747	ASPC_DMIR
ENSMUSG00000075012	4.12907	3.41149	61.4423	7.71374e-13	8.59456e-11	Fjx1	0.162162	0.0233463	ASPC_DMIR
ENSMUSG00000030499	4.11426	3.81504	49.2138	7.29202e-11	4.45347e-09	Kctd15	0.324324	0.0428016	ASPC_DMIR
ENSMUSG00000020019	4.10421	3.33169	63.5273	9.01189e-13	9.70761e-11	Ntn4	0.27027	0.0272374	ASPC_DMIR
ENSMUSG00000041895	4.09302	7.7457	32.7521	2.51965e-08	8.00639e-07	Wipi1	0.891892	0.311284	ASPC_DMIR
ENSMUSG00000026107	4.09125	5.75904	21.2973	5.81825e-06	0.000106408	Nabp1	0.648649	0.140078	ASPC_DMIR
ENSMUSG00000020866	4.07295	3.56432	49.4991	1.20451e-10	7.01352e-09	Cacna1g	0.243243	0.0350195	ASPC_DMIR
ENSMUSG00000018263	4.06172	3.51212	57.7147	6.52646e-12	5.49242e-10	Tbx5	0.216216	0.0428016	ASPC_DMIR
ENSMUSG00000029851	4.05377	4.26797	53.9823	2.41111e-11	1.68652e-09	Tcaf2	0.27027	0.0972763	ASPC_DMIR
ENSMUSG00000020312	4.03726	3.51571	47.6618	3.81312e-10	1.93749e-08	Shc2	0.432432	0.0389105	ASPC_DMIR
ENSMUSG00000049422	4.03457	4.56097	52.8127	4.53394e-11	2.94214e-09	Chchd10	0.540541	0.124514	ASPC_DMIR
ENSMUSG00000026313	4.0342	5.64647	24.3511	1.32819e-06	2.87872e-05	Hdac4	0.675676	0.206226	ASPC_DMIR
ENSMUSG00000033488	4.02452	4.22202	51.3469	6.17416e-11	3.87505e-09	Cryzl2	0.378378	0.0700389	ASPC_DMIR
ENSMUSG00000032652	4.0184	3.56822	37.0088	5.74355e-09	2.16944e-07	Crebl2	0.459459	0.0622568	ASPC_DMIR
ENSMUSG00000020121	4.01823	3.49874	71.9323	3.39824e-14	5.63166e-12	Srgap1	0.324324	0.0466926	ASPC_DMIR
ENSMUSG00000039496	3.99524	3.38484	31.7066	6.03503e-08	1.75227e-06	Cdnf	0.243243	0.0233463	ASPC_DMIR
ENSMUSG00000038793	3.98396	4.03938	44.4008	1.2183e-09	5.50091e-08	Lefty1	0.324324	0.07393	ASPC_DMIR
ENSMUSG00000030748	3.9815	7.57345	19.8727	1.16766e-05	0.000199334	Il4ra	0.837838	0.22179	ASPC_DMIR
ENSMUSG00000037428	3.98012	3.50744	32.096	4.41331e-08	1.32794e-06	Vgf	0.324324	0.0155642	ASPC_DMIR
ENSMUSG00000087141	3.96811	3.28803	33.2256	4.09472e-08	1.23553e-06	Plcxd2	0.189189	0.0155642	ASPC_DMIR
ENSMUSG00000056185	3.95636	4.34994	30.2372	9.54635e-08	2.67795e-06	Snx32	0.27027	0.0622568	ASPC_DMIR
ENSMUSG00000042207	3.90394	5.31381	25.6226	9.26972e-07	2.10218e-05	Kdm5b	0.567568	0.120623	ASPC_DMIR
ENSMUSG00000026399	3.90135	4.7926	39.0429	8.72035e-09	3.12078e-07	Cd55	0.351351	0.0622568	ASPC_DMIR
ENSMUSG00000098176	3.90039	3.98705	23.602	2.03936e-06	4.23276e-05	Ccdc166	0.243243	0.0350195	ASPC_DMIR
ENSMUSG00000005686	3.88852	6.85171	24.6487	1.13176e-06	2.49821e-05	Ampd3	0.810811	0.198444	ASPC_DMIR
ENSMUSG00000037418	3.88594	3.41503	45.5893	2.92453e-10	1.50732e-08	Best1	0.243243	0.0311284	ASPC_DMIR
ENSMUSG00000039770	3.88227	7.94187	24.6817	1.11394e-06	2.46394e-05	Ypel5	0.918919	0.319066	ASPC_DMIR
ENSMUSG00000084128	3.87908	3.18943	41.1826	3.93704e-09	1.55347e-07	Esrp2	0.216216	0.0155642	ASPC_DMIR
ENSMUSG00000073427	3.87549	4.27588	31.7141	4.08289e-08	1.23542e-06	Gm4924	0.189189	0.0817121	ASPC_DMIR
ENSMUSG00000060639	3.86573	4.55642	34.4373	1.2068e-08	4.17996e-07	H4c9	0.783784	0.136187	ASPC_DMIR
ENSMUSG00000019970	3.86203	7.94948	22.725	2.86612e-06	5.73864e-05	Sgk1	0.864865	0.284047	ASPC_DMIR
ENSMUSG00000026069	3.83323	9.23457	16.2949	6.87509e-05	0.000908205	Il1rl1	0.702703	0.307393	ASPC_DMIR
ENSMUSG00000047284	3.81344	4.56032	12.7712	0.000409502	0.00418515	Neurl4	0.216216	0.0894942	ASPC_DMIR
ENSMUSG00000053644	3.80799	6.64602	11.8082	0.000672243	0.00632437	Aldh7a1	0.756757	0.214008	ASPC_DMIR
ENSMUSG00000040339	3.77864	5.58869	21.6846	4.75358e-06	8.88986e-05	Fam102b	0.648649	0.202335	ASPC_DMIR
ENSMUSG00000056596	3.73862	3.25928	51.2168	1.10677e-10	6.47942e-09	Trnp1	0.486486	0.0350195	ASPC_DMIR
ENSMUSG00000020553	3.73119	3.86252	26.3093	5.14165e-07	1.21727e-05	Pctp	0.324324	0.0700389	ASPC_DMIR
ENSMUSG00000066113	3.72295	3.66404	47.191	1.28316e-10	7.43131e-09	Adamtsl1	0.189189	0.0505837	ASPC_DMIR
ENSMUSG00000047446	3.71929	4.44895	18.4019	2.40986e-05	0.000372975	Arl4a	0.297297	0.0894942	ASPC_DMIR
ENSMUSG00000021047	3.71742	3.37713	34.8874	1.42179e-08	4.8011e-07	Nova1	0.189189	0.0350195	ASPC_DMIR
ENSMUSG00000031749	3.71101	5.96588	20.3913	9.05633e-06	0.000158626	St3gal2	0.621622	0.210117	ASPC_DMIR
ENSMUSG00000063889	3.70384	5.36602	12.753	0.000411215	0.00419868	Crem	0.648649	0.14786	ASPC_DMIR
ENSMUSG00000030157	3.69725	2.97691	47.9487	2.17758e-10	1.16701e-08	Clec2d	0.297297	0.0155642	ASPC_DMIR
ENSMUSG00000039166	3.69474	3.91035	40.561	7.10336e-10	3.41596e-08	Akap7	0.189189	0.0544747	ASPC_DMIR
ENSMUSG00000002059	3.69036	7.01753	31.2082	5.16943e-08	1.52145e-06	Rab34	0.837838	0.33463	ASPC_DMIR
ENSMUSG00000046794	3.66209	3.84549	55.4493	1.69407e-11	1.23301e-09	Ppp1r3b	0.351351	0.0583658	ASPC_DMIR
ENSMUSG00000019899	3.64017	3.58798	53.4937	3.34879e-11	2.25458e-09	Lama2	0.351351	0.0428016	ASPC_DMIR
ENSMUSG00000021779	3.61487	3.1856	42.1387	2.77077e-09	1.16589e-07	Thrb	0.27027	0.0233463	ASPC_DMIR
ENSMUSG00000001665	3.61186	4.3863	22.6901	2.96262e-06	5.92084e-05	Gstt3	0.540541	0.136187	ASPC_DMIR
ENSMUSG00000029406	3.59811	3.93622	18.4546	2.32416e-05	0.00036179	Pitpnm2	0.297297	0.105058	ASPC_DMIR
ENSMUSG00000027546	3.59237	3.81737	49.5645	8.54275e-11	5.11236e-09	Atp9a	0.243243	0.0466926	ASPC_DMIR
ENSMUSG00000035285	3.56841	3.71597	49.8952	9.39013e-11	5.58843e-09	Nat14	0.432432	0.0544747	ASPC_DMIR
ENSMUSG00000060224	3.54639	3.15301	67.7682	8.92586e-15	1.78054e-12	Pyroxd2	0.27027	0.0350195	ASPC_DMIR
ENSMUSG00000087340	3.54195	3.57993	53.7075	2.65764e-11	1.82345e-09	Gm15228	0.216216	0.0817121	ASPC_DMIR
ENSMUSG00000036989	3.53517	5.04495	32.112	3.39244e-08	1.0501e-06	Trim3	0.459459	0.128405	ASPC_DMIR
ENSMUSG00000031755	3.53188	4.35918	16.7331	5.52242e-05	0.000752055	Bbs2	0.27027	0.0661479	ASPC_DMIR
ENSMUSG00000032846	3.52531	3.26174	52.5458	4.59157e-12	4.08763e-10	Zswim6	0.243243	0.0505837	ASPC_DMIR
ENSMUSG00000022629	3.5245	5.41265	15.6997	9.2663e-05	0.00118688	Kif21a	0.351351	0.0933852	ASPC_DMIR
ENSMUSG00000003031	3.52307	4.60276	19.9218	1.15421e-05	0.000197665	Cdkn1b	0.324324	0.128405	ASPC_DMIR
ENSMUSG00000038217	3.513	5.46245	18.646	2.25681e-05	0.000353349	Tlcd2	0.567568	0.116732	ASPC_DMIR
ENSMUSG00000018750	3.50931	4.72161	31.3518	4.97457e-08	1.47955e-06	Zbtb4	0.486486	0.14786	ASPC_DMIR
ENSMUSG00000020821	3.50822	4.60228	11.7531	0.000691672	0.00646201	Kif1c	0.486486	0.167315	ASPC_DMIR
ENSMUSG00000042751	3.50224	4.24409	43.4723	2.37988e-10	1.26286e-08	Nmnat2	0.513514	0.0700389	ASPC_DMIR
ENSMUSG00000039701	3.50202	4.5408	10.5746	0.00127607	0.0107785	Usp53	0.297297	0.108949	ASPC_DMIR
ENSMUSG00000026701	3.5007	11.4473	45.7465	6.60134e-11	4.0932e-09	Prdx6	1	0.789883	ASPC_DMIR
ENSMUSG00000027200	3.50053	3.939	46.9057	1.459e-10	8.27175e-09	Sema6d	0.162162	0.0311284	ASPC_DMIR
ENSMUSG00000027188	3.4877	4.8177	31.8937	1.36759e-07	3.70144e-06	Pamr1	0.216216	0.0544747	ASPC_DMIR
ENSMUSG00000031955	3.48641	6.27513	37.408	3.49337e-09	1.40413e-07	Bcar1	0.567568	0.241245	ASPC_DMIR
ENSMUSG00000037971	3.47881	5.0636	13.0568	0.00035377	0.00370632	1110032A03Rik	0.72973	0.151751	ASPC_DMIR
ENSMUSG00000021054	3.46238	6.09643	17.7809	3.24715e-05	0.000479812	Sgpp1	0.432432	0.175097	ASPC_DMIR
ENSMUSG00000061894	3.45403	3.45354	16.5658	6.05749e-05	0.000814623	Zscan20	0.189189	0.0350195	ASPC_DMIR
ENSMUSG00000026817	3.44874	8.77602	28.0954	2.18274e-07	5.625e-06	Ak1	0.945946	0.392996	ASPC_DMIR
ENSMUSG00000032086	3.44724	5.8317	17.0437	4.72962e-05	0.000661655	Bace1	0.756757	0.202335	ASPC_DMIR
ENSMUSG00000027329	3.44615	3.45859	25.179	8.93051e-07	2.04245e-05	Spef1	0.243243	0.0428016	ASPC_DMIR
ENSMUSG00000042622	3.44172	5.27332	26.6185	4.40569e-07	1.07129e-05	Maff	0.864865	0.2607	ASPC_DMIR
ENSMUSG00000025892	3.44121	3.5996	38.0044	1.28863e-08	4.37995e-07	Gria4	0.216216	0.0389105	ASPC_DMIR
ENSMUSG00000022656	3.41829	4.51324	19.8353	1.17565e-05	0.000200382	Nectin3	0.216216	0.120623	ASPC_DMIR
ENSMUSG00000029178	3.40963	6.07382	63.7904	2.82075e-14	4.74768e-12	Klf3	0.621622	0.280156	ASPC_DMIR
ENSMUSG00000041741	3.39066	3.86268	34.4617	2.67744e-08	8.43316e-07	Pde3a	0.297297	0.0544747	ASPC_DMIR
ENSMUSG00000078670	3.38714	3.73423	38.0345	1.27406e-08	4.37076e-07	Fam174b	0.27027	0.0544747	ASPC_DMIR
ENSMUSG00000021690	3.38684	7.32489	31.3498	4.71157e-08	1.4059e-06	Jmy	0.297297	0.105058	ASPC_DMIR
ENSMUSG00000069306	3.38302	3.20732	70.4205	2.21565e-13	2.94654e-11	Hist1h4m	0.405405	0.0894942	ASPC_DMIR
ENSMUSG00000022307	3.37713	6.21738	17.8471	3.17208e-05	0.000471957	Oxr1	0.783784	0.264591	ASPC_DMIR
ENSMUSG00000019577	3.37093	4.39183	34.3063	3.04943e-08	9.5213e-07	Pdk4	0.594595	0.0622568	ASPC_DMIR
ENSMUSG00000008393	3.3706	7.98533	21.8502	4.38496e-06	8.31598e-05	Carhsp1	0.918919	0.365759	ASPC_DMIR
ENSMUSG00000030556	3.36601	5.52612	8.359	0.00410596	0.0276903	Lrrc28	0.486486	0.140078	ASPC_DMIR
ENSMUSG00000081058	3.36369	3.13478	34.8548	1.28201e-08	4.37995e-07	H3c15	0.27027	0.0428016	ASPC_DMIR
ENSMUSG00000020315	3.34295	8.3511	26.5783	4.5806e-07	1.10881e-05	Sptbn1	0.972973	0.455253	ASPC_DMIR
ENSMUSG00000028980	3.34104	6.68792	17.4526	3.85867e-05	0.000554208	H6pd	0.702703	0.284047	ASPC_DMIR
ENSMUSG00000039089	3.33583	3.75678	16.838	5.28897e-05	0.000723924	L3mbtl3	0.216216	0.0466926	ASPC_DMIR
ENSMUSG00000054499	3.33534	4.32528	15.5075	0.000102067	0.00129197	Dedd2	0.162162	0.0856031	ASPC_DMIR
ENSMUSG00000027602	3.33076	7.10467	33.8759	1.45203e-08	4.88789e-07	Map1lc3a	0.918919	0.365759	ASPC_DMIR
ENSMUSG00000087095	3.32966	3.9615	44.9412	6.47291e-10	3.14082e-08	Emx2os	0.297297	0.0700389	ASPC_DMIR
ENSMUSG00000042628	3.31808	4.01005	14.4042	0.000179388	0.00209424	Zfyve1	0.486486	0.077821	ASPC_DMIR
ENSMUSG00000030084	3.30992	5.84655	16.3798	6.53556e-05	0.000867007	Plxna1	0.513514	0.284047	ASPC_DMIR
ENSMUSG00000054474	3.30771	3.62006	37.9155	9.70861e-09	3.42889e-07	Thnsl2	0.351351	0.0428016	ASPC_DMIR
ENSMUSG00000034110	3.30163	4.14404	19.1107	1.68016e-05	0.000274638	Kctd7	0.27027	0.0466926	ASPC_DMIR
ENSMUSG00000055150	3.29995	2.95738	36.5382	5.16243e-09	1.97899e-07	Zfp78	0.162162	0.0155642	ASPC_DMIR
ENSMUSG00000040390	3.27264	3.05823	43.3177	2.64032e-10	1.38066e-08	Map3k10	0.216216	0.0311284	ASPC_DMIR
ENSMUSG00000063594	3.26697	4.2802	57.6094	5.40072e-12	4.65413e-10	Gng8	0.243243	0.124514	ASPC_DMIR
ENSMUSG00000036775	3.26079	5.84213	8.59483	0.00362844	0.0250811	Decr2	0.648649	0.190661	ASPC_DMIR
ENSMUSG00000021388	3.25871	5.02379	17.7971	3.39544e-05	0.000497519	Aspn	0.243243	0.077821	ASPC_DMIR
ENSMUSG00000035640	3.25598	3.6443	18.5818	2.31047e-05	0.000360543	Cbarp	0.351351	0.0505837	ASPC_DMIR
ENSMUSG00000028780	3.25237	5.70359	33.661	1.89781e-08	6.25173e-07	Sema3c	0.567568	0.105058	ASPC_DMIR
ENSMUSG00000029673	3.24712	3.32232	46.933	3.08606e-10	1.583e-08	Auts2	0.189189	0.0505837	ASPC_DMIR
ENSMUSG00000020829	3.24453	4.298	15.5492	9.99488e-05	0.00126963	Slc46a1	0.297297	0.0933852	ASPC_DMIR
ENSMUSG00000002797	3.23373	5.59403	12.071	0.000586966	0.00564536	Ggct	0.783784	0.22179	ASPC_DMIR
ENSMUSG00000060002	3.22866	4.62764	16.9189	4.98998e-05	0.000690014	Chpt1	0.594595	0.151751	ASPC_DMIR
ENSMUSG00000040605	3.22622	3.72836	34.4685	4.98587e-08	1.47955e-06	Bace2	0.216216	0.0428016	ASPC_DMIR
ENSMUSG00000055723	3.22525	6.50011	15.2069	0.000117905	0.00146397	Rras2	0.837838	0.245136	ASPC_DMIR
ENSMUSG00000024955	3.21906	4.11771	10.5708	0.00127859	0.0107854	Esrra	0.297297	0.128405	ASPC_DMIR
ENSMUSG00000051343	3.19691	5.2744	22.0464	4.04187e-06	7.73339e-05	Rab11fip5	0.594595	0.171206	ASPC_DMIR
ENSMUSG00000047037	3.18515	3.35143	34.4345	1.15695e-08	4.0202e-07	Nipa1	0.189189	0.0505837	ASPC_DMIR
ENSMUSG00000052296	3.17763	3.87451	25.0643	9.26852e-07	2.10218e-05	Ppp6r1	0.27027	0.108949	ASPC_DMIR
ENSMUSG00000053985	3.16933	2.94123	38.6536	1.00916e-08	3.5525e-07	Zfp14	0.162162	0.0155642	ASPC_DMIR
ENSMUSG00000034040	3.15617	3.34937	51.6717	5.49425e-11	3.52286e-09	Galnt17	0.243243	0.0700389	ASPC_DMIR
ENSMUSG00000060981	3.15501	3.1393	71.3591	3.55678e-15	7.74287e-13	H4c8	0.567568	0.0933852	ASPC_DMIR
ENSMUSG00000066258	3.14651	3.38759	52.2618	7.39135e-12	5.9421e-10	Trim12a	0.324324	0.0505837	ASPC_DMIR
ENSMUSG00000026791	3.14582	5.5182	12.4527	0.00047988	0.00475554	Slc2a8	0.567568	0.120623	ASPC_DMIR
ENSMUSG00000029059	3.14092	4.57671	35.1908	1.97566e-08	6.48834e-07	Prxl2b	0.378378	0.14786	ASPC_DMIR
ENSMUSG00000025510	3.13467	6.13169	11.1171	0.000961821	0.00856967	Cd151	0.864865	0.256809	ASPC_DMIR
ENSMUSG00000021403	3.12932	6.56476	41.2929	1.23495e-09	5.54289e-08	Serpinb9b	0.27027	0.151751	ASPC_DMIR
ENSMUSG00000034908	3.12023	5.47947	16.5721	5.93517e-05	0.000801173	Sidt2	0.675676	0.256809	ASPC_DMIR
ENSMUSG00000038400	3.11579	6.41434	16.2774	6.87983e-05	0.000908205	Pmepa1	0.810811	0.424125	ASPC_DMIR
ENSMUSG00000031441	3.10943	5.62963	13.3669	0.000301923	0.00323936	Atp11a	0.540541	0.206226	ASPC_DMIR
ENSMUSG00000032531	3.09959	8.11878	32.6287	3.03901e-08	9.51633e-07	Amotl2	0.891892	0.299611	ASPC_DMIR
ENSMUSG00000021594	3.09032	3.50774	18.2201	2.75848e-05	0.000417923	Srd5a1	0.297297	0.0350195	ASPC_DMIR
ENSMUSG00000030772	3.09023	6.01248	48.9473	2.37357e-11	1.68211e-09	Dkk3	0.405405	0.120623	ASPC_DMIR
ENSMUSG00000038702	3.08023	4.57792	26.1279	6.19229e-07	1.45323e-05	Dsel	0.243243	0.120623	ASPC_DMIR
ENSMUSG00000027611	3.07477	5.754	14.0372	0.000214613	0.00242328	Procr	0.567568	0.194553	ASPC_DMIR
ENSMUSG00000072235	3.06589	8.68071	32.9065	2.27818e-08	7.34747e-07	Tuba1a	0.972973	0.513619	ASPC_DMIR
ENSMUSG00000015944	3.0651	4.2649	17.0095	4.8111e-05	0.000669576	Castor2	0.567568	0.128405	ASPC_DMIR
ENSMUSG00000044345	3.05983	4.70821	9.80761	0.00190184	0.0148347	Marveld1	0.351351	0.124514	ASPC_DMIR
ENSMUSG00000032006	3.05424	4.59282	50.3966	4.13234e-11	2.71424e-09	Pdgfd	0.243243	0.0894942	ASPC_DMIR
ENSMUSG00000022957	3.04588	6.00344	15.0551	0.000128195	0.00157819	Itsn1	0.72973	0.2607	ASPC_DMIR
ENSMUSG00000005225	3.04114	4.07506	11.7822	0.000681333	0.00639749	Plekha8	0.243243	0.0817121	ASPC_DMIR
ENSMUSG00000055862	3.0359	3.23423	26.8021	4.48887e-07	1.08906e-05	Izumo4	0.297297	0.0583658	ASPC_DMIR
ENSMUSG00000079057	3.02644	4.14147	17.792	3.25992e-05	0.000480748	Cyp4v3	0.216216	0.0817121	ASPC_DMIR
ENSMUSG00000035936	3.00571	3.76931	9.67892	0.0020487	0.0157971	Aldh5a1	0.297297	0.0311284	ASPC_DMIR
ENSMUSG00000056592	3.00349	3.352	10.1645	0.00158167	0.0127053	Zfp658	0.216216	0.0350195	ASPC_DMIR
ENSMUSG00000022951	3.00173	7.14414	11.6993	0.000708074	0.00659237	Rcan1	0.432432	0.229572	ASPC_DMIR
ENSMUSG00000031765	2.99842	9.96558	45.6492	6.89372e-11	4.24338e-09	Mt1	1	0.883268	ASPC_DMIR
ENSMUSG00000024646	2.98968	10.2361	29.3443	1.20914e-07	3.3058e-06	Cyb5a	1	0.735409	ASPC_DMIR
ENSMUSG00000039879	2.98696	4.01981	9.50812	0.0022276	0.0169701	Heca	0.189189	0.0622568	ASPC_DMIR
ENSMUSG00000032715	2.98233	5.70051	13.1738	0.000331405	0.00349647	Trib3	0.189189	0.128405	ASPC_DMIR
ENSMUSG00000024659	2.9768	11.0594	31.1693	5.12723e-08	1.51317e-06	Anxa1	1	0.696498	ASPC_DMIR
ENSMUSG00000059714	2.97288	6.49635	14.1355	0.000204169	0.00232542	Flot1	0.72973	0.233463	ASPC_DMIR
ENSMUSG00000062382	2.97094	6.55733	67.9927	4.56493e-15	9.64186e-13	Ftl1-ps1	1	0.677043	ASPC_DMIR
ENSMUSG00000071856	2.95021	5.04927	33.4968	1.78424e-08	5.93206e-07	Mcc	0.405405	0.14786	ASPC_DMIR
ENSMUSG00000031340	2.94887	3.61903	41.4758	5.72326e-10	2.80231e-08	Gabre	0.324324	0.0544747	ASPC_DMIR
ENSMUSG00000015305	2.94818	5.88371	14.6195	0.000158696	0.00190364	Sash1	0.72973	0.303502	ASPC_DMIR
ENSMUSG00000019731	2.94749	4.94455	13.5299	0.00027784	0.00302618	Slc35e1	0.459459	0.171206	ASPC_DMIR
ENSMUSG00000063382	2.946	4.71963	28.648	1.90484e-07	4.96825e-06	Bcl9l	0.540541	0.194553	ASPC_DMIR
ENSMUSG00000028158	2.94464	3.61992	14.6171	0.000159946	0.00191225	Mttp	0.189189	0.0466926	ASPC_DMIR
ENSMUSG00000019726	2.94381	3.88276	13.0035	0.000363558	0.00377651	Lyst	0.297297	0.108949	ASPC_DMIR
ENSMUSG00000021902	2.94041	3.99152	10.3661	0.00142308	0.0116751	Phf7	0.162162	0.0583658	ASPC_DMIR
ENSMUSG00000026670	2.93964	7.82236	16.1591	7.35864e-05	0.000969038	Uap1	0.837838	0.330739	ASPC_DMIR
ENSMUSG00000027519	2.93931	5.7099	12.0737	0.000583439	0.00561645	Rab22a	0.702703	0.287938	ASPC_DMIR
ENSMUSG00000001098	2.92798	8.62293	20.7901	7.35832e-06	0.000130798	Kctd10	0.945946	0.451362	ASPC_DMIR
ENSMUSG00000045464	2.91746	4.06255	12.3805	0.000503136	0.00494506	2810002D19Rik	0.27027	0.0817121	ASPC_DMIR
ENSMUSG00000042428	2.91422	3.37722	37.3452	8.10946e-09	2.94125e-07	Mgat3	0.189189	0.0428016	ASPC_DMIR
ENSMUSG00000078861	2.91267	4.55608	10.4804	0.00134047	0.0111934	Zfp931	0.378378	0.077821	ASPC_DMIR
ENSMUSG00000058761	2.9126	4.12433	14.0875	0.000207906	0.00235992	Rnf169	0.324324	0.11284	ASPC_DMIR
ENSMUSG00000015243	2.90942	5.43962	10.8004	0.00113422	0.00983652	Abca1	0.702703	0.159533	ASPC_DMIR
ENSMUSG00000051495	2.89939	5.44617	13.2816	0.000313624	0.0033383	Irf2bp2	0.702703	0.284047	ASPC_DMIR
ENSMUSG00000042647	2.89039	3.51003	14.0678	0.000217351	0.00244906	Acad12	0.162162	0.0428016	ASPC_DMIR
ENSMUSG00000048240	2.88879	3.81485	18.267	2.60378e-05	0.000397843	Gng7	0.297297	0.0661479	ASPC_DMIR
ENSMUSG00000043190	2.87269	5.02241	14.5699	0.000163811	0.00194765	Rfesd	0.621622	0.167315	ASPC_DMIR
ENSMUSG00000027074	2.86541	7.58483	8.82629	0.00319881	0.0226363	Slc43a3	0.837838	0.29572	ASPC_DMIR
ENSMUSG00000026826	2.86389	4.9923	10.4822	0.00133438	0.0111718	Nr4a2	0.297297	0.11284	ASPC_DMIR
ENSMUSG00000000753	2.86357	9.15256	16.4208	6.40264e-05	0.000850422	Serpinf1	0.891892	0.424125	ASPC_DMIR
ENSMUSG00000028756	2.86078	5.70773	12.7812	0.000405298	0.00414612	Pink1	0.864865	0.190661	ASPC_DMIR
ENSMUSG00000001036	2.85431	5.79306	19.5406	1.37455e-05	0.000229918	Epn2	0.702703	0.210117	ASPC_DMIR
ENSMUSG00000001270	2.85416	7.67053	16.4473	6.31823e-05	0.000841286	Ckb	0.783784	0.354086	ASPC_DMIR
ENSMUSG00000020142	2.85218	5.37543	17.9853	3.37819e-05	0.000495775	Slc1a4	0.378378	0.0856031	ASPC_DMIR
ENSMUSG00000046447	2.84802	3.16665	46.7817	1.86706e-10	1.01576e-08	Camk2n1	0.243243	0.0505837	ASPC_DMIR
ENSMUSG00000025092	2.84143	3.72799	28.8456	2.91831e-07	7.3107e-06	Hspa12a	0.243243	0.07393	ASPC_DMIR
ENSMUSG00000018001	2.83776	6.25281	20.7	7.69029e-06	0.00013625	Cyth3	0.567568	0.29572	ASPC_DMIR
ENSMUSG00000036093	2.83725	5.6541	15.7738	8.8602e-05	0.00114302	Arl5a	0.756757	0.342412	ASPC_DMIR
ENSMUSG00000095891	2.83712	5.95902	10.0931	0.00163653	0.0130486	Gm10717	0.27027	0.116732	ASPC_DMIR
ENSMUSG00000038271	2.83459	4.68522	8.0211	0.00493385	0.0320551	Iffo1	0.432432	0.167315	ASPC_DMIR
ENSMUSG00000029311	2.82279	3.17503	19.3063	1.61737e-05	0.000265179	Hsd17b11	0.243243	0.0544747	ASPC_DMIR
ENSMUSG00000032802	2.82102	7.20798	15.7326	9.04565e-05	0.00116138	Srxn1	0.837838	0.392996	ASPC_DMIR
ENSMUSG00000000530	2.81826	5.2805	10.3668	0.00144461	0.0118338	Acvrl1	0.324324	0.143969	ASPC_DMIR
ENSMUSG00000019820	2.80925	5.66931	15.7603	8.98832e-05	0.00115678	Utrn	0.567568	0.198444	ASPC_DMIR
ENSMUSG00000103585	2.80587	3.19801	28.7359	3.06042e-07	7.63121e-06	Pcdhgb4	0.297297	0.0233463	ASPC_DMIR
ENSMUSG00000029469	2.8048	4.77328	24.6146	1.17039e-06	2.5739e-05	Ift81	0.297297	0.140078	ASPC_DMIR
ENSMUSG00000005417	2.79359	7.3586	14.9001	0.000138626	0.0016911	Mprip	0.918919	0.447471	ASPC_DMIR
ENSMUSG00000026796	2.7868	9.67615	17.7241	3.34023e-05	0.000490873	Fam129b	1	0.587549	ASPC_DMIR
ENSMUSG00000095115	2.78643	5.79897	11.6541	0.000727999	0.00674291	Itpripl2	0.594595	0.249027	ASPC_DMIR
ENSMUSG00000020893	2.78429	4.63937	12.3523	0.000505335	0.00496214	Per1	0.567568	0.128405	ASPC_DMIR
ENSMUSG00000026509	2.78268	8.45002	14.9709	0.000133753	0.00163913	Capn2	0.783784	0.357977	ASPC_DMIR
ENSMUSG00000026879	2.78177	10.6897	20.0935	1.0355e-05	0.000178471	Gsn	0.972973	0.645914	ASPC_DMIR
ENSMUSG00000004508	2.78116	5.74955	8.36884	0.00408437	0.0276015	Gab2	0.459459	0.233463	ASPC_DMIR
ENSMUSG00000020520	2.77609	5.08193	25.5663	7.4208e-07	1.71538e-05	Galnt10	0.405405	0.167315	ASPC_DMIR
ENSMUSG00000030641	2.77051	4.93017	9.8513	0.00185856	0.0145497	Ddias	0.378378	0.140078	ASPC_DMIR
ENSMUSG00000054364	2.77001	5.99478	8.73208	0.00336357	0.0235888	Rhob	0.810811	0.245136	ASPC_DMIR
ENSMUSG00000029050	2.76737	6.33629	12.662	0.000430894	0.00435552	Ski	0.702703	0.330739	ASPC_DMIR
ENSMUSG00000034940	2.76694	4.78678	11.4938	0.000787624	0.00719617	Synrg	0.459459	0.136187	ASPC_DMIR
ENSMUSG00000025586	2.76246	4.21179	32.8491	9.38207e-08	2.64339e-06	Cpeb1	0.189189	0.0700389	ASPC_DMIR
ENSMUSG00000037410	2.75943	6.18219	12.6455	0.000439178	0.00441309	Tbc1d2b	0.810811	0.214008	ASPC_DMIR
ENSMUSG00000028015	2.75365	4.90823	7.84967	0.00541079	0.0344678	Ctso	0.486486	0.128405	ASPC_DMIR
ENSMUSG00000030768	2.75347	5.60563	10.4075	0.00139258	0.0115178	Disp1	0.513514	0.182879	ASPC_DMIR
ENSMUSG00000046058	2.75259	3.0137	31.7717	7.5033e-08	2.14962e-06	Eid2	0.189189	0.0233463	ASPC_DMIR
ENSMUSG00000029571	2.74989	7.71358	13.697	0.000253658	0.00280823	Tmem106b	0.891892	0.385214	ASPC_DMIR
ENSMUSG00000074886	2.7479	4.32319	12.5809	0.000451507	0.00452431	Grk6	0.297297	0.136187	ASPC_DMIR
ENSMUSG00000035944	2.74694	3.41881	8.41397	0.00410778	0.0276903	Ttc38	0.297297	0.0389105	ASPC_DMIR
ENSMUSG00000029587	2.74389	3.8601	17.9246	3.05251e-05	0.000455424	Zfp12	0.162162	0.0622568	ASPC_DMIR
ENSMUSG00000020108	2.73884	4.57547	24.0888	1.50666e-06	3.22658e-05	Ddit4	0.756757	0.198444	ASPC_DMIR
ENSMUSG00000003344	2.73824	3.62495	15.2223	0.000116991	0.00145522	Btbd2	0.324324	0.0661479	ASPC_DMIR
ENSMUSG00000032489	2.7357	3.17962	8.54063	0.00378547	0.0259066	Kif9	0.189189	0.0311284	ASPC_DMIR
ENSMUSG00000063317	2.73018	4.41768	8.47016	0.00387828	0.0264243	Usp31	0.243243	0.140078	ASPC_DMIR
ENSMUSG00000021238	2.72234	5.40306	10.7009	0.00121892	0.0104043	Aldh6a1	0.594595	0.101167	ASPC_DMIR
ENSMUSG00000010830	2.71851	6.9207	13.8023	0.000243395	0.00271411	Kdelr3	0.675676	0.264591	ASPC_DMIR
ENSMUSG00000030522	2.71462	5.49766	10.411	0.00139007	0.0115095	Mtmr10	0.486486	0.14786	ASPC_DMIR
ENSMUSG00000039461	2.70674	5.93417	10.897	0.00107855	0.00944565	Tcta	0.756757	0.159533	ASPC_DMIR
ENSMUSG00000040151	2.70242	5.09906	8.4638	0.00389147	0.0264819	Hs2st1	0.486486	0.163424	ASPC_DMIR
ENSMUSG00000015488	2.70201	6.0758	9.85624	0.00185374	0.0145225	Cacfd1	0.783784	0.272374	ASPC_DMIR
ENSMUSG00000021453	2.69826	7.00657	15.4276	0.000106252	0.00133397	Gadd45g	0.675676	0.33463	ASPC_DMIR
ENSMUSG00000096981	2.69571	3.276	22.3959	4.19734e-06	7.98829e-05	Gm16845	0.162162	0.0155642	ASPC_DMIR
ENSMUSG00000034602	2.69444	5.55669	10.7767	0.00114398	0.00988209	Mon2	0.432432	0.182879	ASPC_DMIR
ENSMUSG00000086158	2.68335	3.77282	14.2617	0.000190294	0.00220888	Ccpg1os	0.459459	0.0933852	ASPC_DMIR
ENSMUSG00000037640	2.67158	3.34571	9.23792	0.00257765	0.0191097	Zfp60	0.324324	0.0272374	ASPC_DMIR
ENSMUSG00000024164	2.67049	4.03632	21.8847	4.43737e-06	8.36738e-05	C3	0.189189	0.0389105	ASPC_DMIR
ENSMUSG00000035954	2.67009	5.1615	8.23169	0.0044377	0.0295262	Dock4	0.324324	0.0972763	ASPC_DMIR
ENSMUSG00000039286	2.66864	7.1872	15.8761	8.4158e-05	0.00109487	Fndc3b	0.783784	0.416342	ASPC_DMIR
ENSMUSG00000041025	2.66086	4.08894	15.4846	0.000103246	0.00130383	Iffo2	0.189189	0.120623	ASPC_DMIR
ENSMUSG00000025795	2.65768	3.98588	11.1473	0.000946852	0.00845028	Rassf3	0.432432	0.136187	ASPC_DMIR
ENSMUSG00000022687	2.64801	3.25135	15.6207	0.000118727	0.00147003	Boc	0.189189	0.0233463	ASPC_DMIR
ENSMUSG00000111080	2.64641	4.45368	12.6492	0.000438342	0.00441309	Gm20300	0.459459	0.0933852	ASPC_DMIR
ENSMUSG00000055745	2.64212	3.0625	42.1596	1.85041e-09	7.97305e-08	Rtl6	0.216216	0.0466926	ASPC_DMIR
ENSMUSG00000024190	2.64109	7.49414	13.5326	0.000275858	0.00301313	Dusp1	0.837838	0.303502	ASPC_DMIR
ENSMUSG00000042225	2.63325	4.47851	9.1963	0.00263512	0.0193758	Ammecr1	0.297297	0.194553	ASPC_DMIR
ENSMUSG00000066838	2.63218	3.90969	19.0698	1.82014e-05	0.000293511	Zfp772	0.189189	0.0272374	ASPC_DMIR
ENSMUSG00000017493	2.63206	8.5909	14.0951	0.000207106	0.00235332	Igfbp4	0.72973	0.470817	ASPC_DMIR
ENSMUSG00000022911	2.62864	4.94348	18.7257	2.05356e-05	0.000327718	Arl13b	0.459459	0.151751	ASPC_DMIR
ENSMUSG00000106847	2.62702	3.71741	28.866	1.55078e-07	4.10443e-06	Peg13	0.405405	0.0661479	ASPC_DMIR
ENSMUSG00000109336	2.62695	6.06795	13.3369	0.000304882	0.0032646	Samd4b	0.702703	0.424125	ASPC_DMIR
ENSMUSG00000050737	2.62647	6.30757	9.93126	0.00178779	0.0140982	Ptges	0.72973	0.225681	ASPC_DMIR
ENSMUSG00000020802	2.62607	5.07119	7.5251	0.0064347	0.0395581	Ube2o	0.432432	0.182879	ASPC_DMIR
ENSMUSG00000085042	2.62577	3.4299	48.8816	2.48588e-10	1.30624e-08	Abhd11os	0.351351	0.108949	ASPC_DMIR
ENSMUSG00000049115	2.62062	3.83085	30.6953	2.20306e-07	5.66382e-06	Agtr1a	0.189189	0.0505837	ASPC_DMIR
ENSMUSG00000029135	2.61735	6.67625	14.17	0.000199365	0.00228221	Fosl2	0.756757	0.389105	ASPC_DMIR
ENSMUSG00000024769	2.61626	3.9309	9.45431	0.0023654	0.0178557	Cdc42bpg	0.27027	0.0466926	ASPC_DMIR
ENSMUSG00000020700	2.6162	4.81187	8.89882	0.00308592	0.0219706	Map3k3	0.324324	0.171206	ASPC_DMIR
ENSMUSG00000021876	2.61249	8.0141	14.177	0.000198664	0.0022766	Rnase4	0.837838	0.385214	ASPC_DMIR
ENSMUSG00000046096	2.61214	4.03702	14.4517	0.000173918	0.00203636	Mosmo	0.432432	0.163424	ASPC_DMIR
ENSMUSG00000035329	2.60954	4.51832	8.47172	0.00386548	0.0263538	Fbxo33	0.378378	0.120623	ASPC_DMIR
ENSMUSG00000032757	2.60619	6.25798	11.558	0.000761849	0.00700823	Bet1	0.810811	0.287938	ASPC_DMIR
ENSMUSG00000002504	2.60473	5.24519	11.5534	0.000770548	0.00706412	Slc9a3r2	0.432432	0.159533	ASPC_DMIR
ENSMUSG00000053617	2.60339	6.22352	14.5978	0.000160456	0.0019141	Sh3pxd2a	0.972973	0.33463	ASPC_DMIR
ENSMUSG00000067424	2.59548	3.54755	10.5817	0.00131737	0.0110519	Zfp563	0.243243	0.0389105	ASPC_DMIR
ENSMUSG00000019822	2.59057	4.95262	15.8622	8.54016e-05	0.00110837	Smpd2	0.459459	0.124514	ASPC_DMIR
ENSMUSG00000036568	2.58146	4.15764	9.55023	0.00218524	0.0166946	Bicral	0.378378	0.077821	ASPC_DMIR
ENSMUSG00000057778	2.58071	5.09929	13.8352	0.000237822	0.00265474	Cyb5d2	0.459459	0.140078	ASPC_DMIR
ENSMUSG00000026544	2.58059	3.24265	12.7386	0.000490746	0.00484238	Dusp23	0.324324	0.0505837	ASPC_DMIR
ENSMUSG00000060803	2.58035	7.36729	19.7757	1.22462e-05	0.00020807	Gstp1	1	0.439689	ASPC_DMIR
ENSMUSG00000038637	2.5785	3.58869	24.322	1.45387e-06	3.12598e-05	Lrrc56	0.243243	0.0272374	ASPC_DMIR
ENSMUSG00000079547	2.57713	3.36364	41.6456	3.32011e-09	1.36505e-07	H2-DMb1	0.297297	0.07393	ASPC_DMIR
ENSMUSG00000040249	2.57371	8.96254	15.196	0.000118552	0.00146955	Lrp1	0.972973	0.657588	ASPC_DMIR
ENSMUSG00000024661	2.57051	14.7958	135.444	2.92145e-26	3.93374e-23	Fth1	1	1	ASPC_DMIR
ENSMUSG00000018217	2.5672	8.62108	13.5423	0.000276083	0.00301313	Pmp22	0.918919	0.428016	ASPC_DMIR
ENSMUSG00000027739	2.56246	6.21216	8.86712	0.0031384	0.0222853	Rab33b	0.567568	0.214008	ASPC_DMIR
ENSMUSG00000043067	2.54686	5.05931	10.4869	0.00133591	0.0111718	Dpy19l1	0.513514	0.268482	ASPC_DMIR
ENSMUSG00000069755	2.5458	3.50406	32.867	2.46434e-08	7.85379e-07	Zfp125	0.243243	0.077821	ASPC_DMIR
ENSMUSG00000057829	2.54299	3.37049	28.8967	1.5285e-07	4.07551e-06	Gm5278	0.702703	0.140078	ASPC_DMIR
ENSMUSG00000048490	2.54194	4.67088	9.26676	0.00253122	0.0188564	Nrip1	0.405405	0.11284	ASPC_DMIR
ENSMUSG00000085492	2.54184	3.72621	13.5256	0.000278453	0.0030298	Trmt61b	0.216216	0.0856031	ASPC_DMIR
ENSMUSG00000030035	2.53931	5.77942	12.901	0.000383161	0.00394363	Wbp1	0.783784	0.2607	ASPC_DMIR
ENSMUSG00000039159	2.53193	5.93049	14.8102	0.000144089	0.00174396	Ube2h	0.918919	0.354086	ASPC_DMIR
ENSMUSG00000020326	2.52949	10.7141	14.3773	0.000179445	0.00209424	Ccng1	1	0.618677	ASPC_DMIR
ENSMUSG00000021069	2.52483	5.39185	27.2106	4.1149e-07	1.0074e-05	Pygl	0.513514	0.077821	ASPC_DMIR
ENSMUSG00000031925	2.52388	4.76788	10.683	0.00120584	0.010309	Maml2	0.540541	0.163424	ASPC_DMIR
ENSMUSG00000037270	2.51356	5.24349	10.7557	0.00115659	0.00996703	4932438A13Rik	0.378378	0.237354	ASPC_DMIR
ENSMUSG00000016756	2.51202	3.61824	17.4986	3.97531e-05	0.000570201	Cmah	0.162162	0.0505837	ASPC_DMIR
ENSMUSG00000013089	2.50944	5.28516	9.78379	0.00192587	0.0150004	Etv5	0.594595	0.194553	ASPC_DMIR
ENSMUSG00000042675	2.50817	4.66206	8.18568	0.00452776	0.0299773	Ypel3	0.648649	0.116732	ASPC_DMIR
ENSMUSG00000096188	2.50478	4.78269	10.5912	0.00126507	0.0107049	Cmtm4	0.540541	0.167315	ASPC_DMIR
ENSMUSG00000022883	2.50399	3.46458	29.4744	2.22391e-07	5.70381e-06	Robo1	0.189189	0.0194553	ASPC_DMIR
ENSMUSG00000028076	2.49988	3.50648	27.5741	4.67988e-07	1.12778e-05	Cd1d1	0.189189	0.0466926	ASPC_DMIR
ENSMUSG00000024143	2.49755	5.52423	11.0993	0.000970744	0.00862777	Rhoq	0.621622	0.214008	ASPC_DMIR
ENSMUSG00000037822	2.49322	7.46782	13.0431	0.000354364	0.00370632	Smim14	0.945946	0.389105	ASPC_DMIR
ENSMUSG00000026536	2.47615	4.80542	18.5543	2.21227e-05	0.0003484	Ifi211	0.621622	0.287938	ASPC_DMIR
ENSMUSG00000050708	2.47589	12.5309	135.746	2.62749e-26	3.93374e-23	Ftl1	1	1	ASPC_DMIR
ENSMUSG00000046798	2.47158	4.81116	18.9039	2.17178e-05	0.00034353	Cldn12	0.459459	0.14786	ASPC_DMIR
ENSMUSG00000087165	2.4689	2.99297	22.5709	3.1342e-06	6.20617e-05	2010001A14Rik	0.324324	0.0428016	ASPC_DMIR
ENSMUSG00000009905	2.45679	6.35184	10.2808	0.00148293	0.0120651	Kdsr	0.783784	0.268482	ASPC_DMIR
ENSMUSG00000055707	2.45678	7.39345	10.4106	0.00138536	0.0114881	Klhl26	0.756757	0.291829	ASPC_DMIR
ENSMUSG00000061436	2.44752	7.70697	13.3391	0.000304527	0.00326405	Hipk2	0.891892	0.416342	ASPC_DMIR
ENSMUSG00000033565	2.43731	6.3152	15.469	0.000104062	0.00130953	Rbfox2	0.567568	0.319066	ASPC_DMIR
ENSMUSG00000084289	2.43369	5.37763	36.9855	3.46033e-09	1.40157e-07	Gm6977	1	0.817121	ASPC_DMIR
ENSMUSG00000031812	2.42755	8.91687	20.2672	9.5085e-06	0.000166006	Map1lc3b	1	0.649805	ASPC_DMIR
ENSMUSG00000025006	2.42281	5.11482	13.5015	0.000283633	0.00307683	Sorbs1	0.297297	0.124514	ASPC_DMIR
ENSMUSG00000038178	2.42104	5.75552	9.85577	0.00187847	0.0146949	Slc43a2	0.216216	0.175097	ASPC_DMIR
ENSMUSG00000018012	2.41488	3.16938	26.9471	3.85879e-07	9.49015e-06	Rac3	0.216216	0.0350195	ASPC_DMIR
ENSMUSG00000026189	2.41425	4.30763	8.21526	0.00444538	0.0295591	Pecr	0.432432	0.128405	ASPC_DMIR
ENSMUSG00000034751	2.40976	4.82029	8.2706	0.00431544	0.0288195	Mast4	0.432432	0.206226	ASPC_DMIR
ENSMUSG00000071076	2.40817	3.59068	14.3601	0.000181015	0.00210799	Jund	0.324324	0.171206	ASPC_DMIR
ENSMUSG00000058446	2.40771	5.62136	10.5877	0.00126272	0.0107018	Znrf2	0.72973	0.307393	ASPC_DMIR
ENSMUSG00000022817	2.40523	6.55934	7.1885	0.00773994	0.0457348	Itgb5	0.648649	0.361868	ASPC_DMIR
ENSMUSG00000043019	2.40404	4.83333	8.09598	0.00472847	0.0310391	Edem3	0.540541	0.11284	ASPC_DMIR
ENSMUSG00000042348	2.39653	3.86603	8.49475	0.00381813	0.026097	Arl15	0.513514	0.143969	ASPC_DMIR
ENSMUSG00000026478	2.39025	6.84474	7.80253	0.00555007	0.0351886	Lamc1	0.567568	0.315175	ASPC_DMIR
ENSMUSG00000016496	2.38139	4.11475	11.4497	0.000805881	0.00734429	Cd274	0.189189	0.0661479	ASPC_DMIR
ENSMUSG00000045211	2.37958	5.47995	10.1034	0.00162765	0.0129875	Nudt18	0.594595	0.198444	ASPC_DMIR
ENSMUSG00000006010	2.37855	6.65355	9.18699	0.00264061	0.0193897	Odr4	0.783784	0.33463	ASPC_DMIR
ENSMUSG00000007872	2.37768	8.75789	18.5458	2.22155e-05	0.000349352	Id3	1	0.610895	ASPC_DMIR
ENSMUSG00000020658	2.37763	3.63889	11.4935	0.000810823	0.00737685	Efr3b	0.189189	0.0622568	ASPC_DMIR
ENSMUSG00000051811	2.37471	3.28366	39.5197	7.29619e-09	2.65522e-07	Cox6b2	0.351351	0.0661479	ASPC_DMIR
ENSMUSG00000074305	2.36973	7.98085	12.8881	0.000383673	0.00394363	Peak1	0.918919	0.533074	ASPC_DMIR
ENSMUSG00000028557	2.36433	5.9442	9.25956	0.0025409	0.0189154	Rnf11	0.756757	0.245136	ASPC_DMIR
ENSMUSG00000106990	2.36362	3.2938	12.3105	0.000516349	0.00504729	Gm42547	0.297297	0.0817121	ASPC_DMIR
ENSMUSG00000001911	2.36038	6.22069	17.6512	3.49597e-05	0.00051011	Nfix	0.810811	0.44358	ASPC_DMIR
ENSMUSG00000045980	2.35465	4.8426	10.254	0.00150917	0.0122591	Tmem104	0.432432	0.143969	ASPC_DMIR
ENSMUSG00000004864	2.35261	4.36518	27.441	5.02642e-07	1.19261e-05	Mapk13	0.162162	0.0894942	ASPC_DMIR
ENSMUSG00000025545	2.35008	4.98992	11.6582	0.000741196	0.00684162	Clybl	0.621622	0.120623	ASPC_DMIR
ENSMUSG00000037706	2.3493	9.51755	9.05965	0.00282532	0.0204257	Cd81	0.891892	0.494163	ASPC_DMIR
ENSMUSG00000052040	2.34811	5.39662	12.8141	0.000398513	0.00408059	Klf13	0.783784	0.365759	ASPC_DMIR
ENSMUSG00000041040	2.34687	4.52933	9.18236	0.0026471	0.0194241	Fam117b	0.405405	0.140078	ASPC_DMIR
ENSMUSG00000074102	2.34608	4.50031	18.9291	1.85743e-05	0.00029863	Rbm15b	0.324324	0.120623	ASPC_DMIR
ENSMUSG00000029312	2.34368	3.86649	12.424	0.000492024	0.00484912	Klhl8	0.189189	0.0622568	ASPC_DMIR
ENSMUSG00000053929	2.34335	5.23393	8.97671	0.00295267	0.0211618	Cyhr1	0.702703	0.217899	ASPC_DMIR
ENSMUSG00000028385	2.34045	4.9728	8.19397	0.00448598	0.0297816	Snx30	0.297297	0.210117	ASPC_DMIR
ENSMUSG00000110588	2.33929	2.93792	9.94654	0.00177349	0.0139956	Gm45774	0.27027	0.0350195	ASPC_DMIR
ENSMUSG00000037826	2.33067	3.90399	19.3537	1.63816e-05	0.00026818	Ppm1k	0.189189	0.0661479	ASPC_DMIR
ENSMUSG00000039774	2.32857	3.39192	27.5423	4.74613e-07	1.13612e-05	Galnt12	0.162162	0.0233463	ASPC_DMIR
ENSMUSG00000061130	2.31974	4.63689	9.22656	0.00259321	0.0191852	Ppm1b	0.486486	0.178988	ASPC_DMIR
ENSMUSG00000057835	2.31936	3.52686	13.6812	0.000257216	0.00283305	Zfp119a	0.189189	0.0428016	ASPC_DMIR
ENSMUSG00000039745	2.31317	6.20314	12.5399	0.000458823	0.00459335	Htatip2	0.675676	0.2607	ASPC_DMIR
ENSMUSG00000018042	2.31153	10.4861	12.4712	0.000475335	0.00471483	Cyb5r3	1	0.649805	ASPC_DMIR
ENSMUSG00000046169	2.29985	3.19405	26.8341	6.4947e-07	1.52089e-05	Adamts6	0.162162	0.0428016	ASPC_DMIR
ENSMUSG00000055228	2.2982	3.3568	11.2647	0.000897045	0.00803908	Zfp935	0.324324	0.0466926	ASPC_DMIR
ENSMUSG00000030671	2.29429	4.17914	12.1696	0.000570108	0.0055078	Pde3b	0.189189	0.0817121	ASPC_DMIR
ENSMUSG00000083282	2.29288	4.87544	9.10683	0.00276315	0.0200841	Ctsf	0.459459	0.128405	ASPC_DMIR
ENSMUSG00000020334	2.28296	3.36641	9.297	0.00254361	0.0189225	Slc22a4	0.162162	0.0350195	ASPC_DMIR
ENSMUSG00000067925	2.28201	2.90511	61.1204	5.09371e-13	6.09661e-11	Rtl8a	0.216216	0.077821	ASPC_DMIR
ENSMUSG00000026342	2.28111	6.36659	8.06837	0.00481009	0.0314026	Slc35f5	0.621622	0.22179	ASPC_DMIR
ENSMUSG00000024789	2.27991	4.85355	7.2574	0.00745526	0.0445908	Jak2	0.405405	0.143969	ASPC_DMIR
ENSMUSG00000041845	2.27072	6.18727	21.5597	5.44445e-06	0.000100081	Rhod	0.675676	0.249027	ASPC_DMIR
ENSMUSG00000017929	2.26789	4.87228	9.81036	0.0018991	0.014824	B4galt5	0.621622	0.326848	ASPC_DMIR
ENSMUSG00000020190	2.26708	5.31239	9.15871	0.00268816	0.019644	Mknk2	0.540541	0.2607	ASPC_DMIR
ENSMUSG00000026311	2.26696	4.97292	7.09142	0.00816011	0.0477203	Asb1	0.378378	0.120623	ASPC_DMIR
ENSMUSG00000035107	2.2606	6.35904	7.76947	0.00563795	0.0355689	Dcbld2	0.675676	0.252918	ASPC_DMIR
ENSMUSG00000052430	2.25983	3.23301	32.4627	1.03821e-07	2.87496e-06	Bmpr1b	0.162162	0.0505837	ASPC_DMIR
ENSMUSG00000040433	2.25828	6.71283	10.143	0.00159421	0.0127965	Zbtb38	0.675676	0.33463	ASPC_DMIR
ENSMUSG00000041837	2.25757	3.58236	11.8247	0.000666536	0.00627616	Pdcd7	0.162162	0.105058	ASPC_DMIR
ENSMUSG00000020644	2.25104	7.21423	8.54747	0.003712	0.0255663	Id2	0.837838	0.354086	ASPC_DMIR
ENSMUSG00000023806	2.24906	3.40224	25.9103	6.96007e-07	1.61582e-05	Rsph3b	0.486486	0.0972763	ASPC_DMIR
ENSMUSG00000026031	2.24651	7.60402	7.98965	0.00500685	0.0324772	Cflar	0.972973	0.44358	ASPC_DMIR
ENSMUSG00000024912	2.24483	7.16989	8.98672	0.00293699	0.0210915	Fosl1	0.72973	0.36965	ASPC_DMIR
ENSMUSG00000027868	2.24478	5.76514	8.45066	0.00391892	0.0266003	Tbx15	0.675676	0.202335	ASPC_DMIR
ENSMUSG00000026113	2.24217	4.14425	7.29742	0.00729492	0.0438754	Inpp4a	0.513514	0.143969	ASPC_DMIR
ENSMUSG00000030161	2.24204	7.70441	12.1606	0.000557823	0.0053988	Gabarapl1	0.891892	0.455253	ASPC_DMIR
ENSMUSG00000041298	2.23558	5.29039	7.45058	0.00671317	0.0409713	Katnal1	0.567568	0.167315	ASPC_DMIR
ENSMUSG00000022514	2.23552	5.43218	9.06023	0.00283232	0.0204608	Il1rap	0.459459	0.178988	ASPC_DMIR
ENSMUSG00000033863	2.22912	5.50004	8.44774	0.0039154	0.0265931	Klf9	0.72973	0.249027	ASPC_DMIR
ENSMUSG00000042364	2.22759	7.14385	8.58968	0.00362922	0.0250811	Snx18	0.837838	0.357977	ASPC_DMIR
ENSMUSG00000032194	2.22193	6.72359	8.55191	0.00372256	0.0256226	Kank2	0.864865	0.256809	ASPC_DMIR
ENSMUSG00000024897	2.2205	2.7357	34.8773	1.99499e-08	6.53194e-07	Apba1	0.162162	0.0155642	ASPC_DMIR
ENSMUSG00000039782	2.21881	5.14601	16.5422	6.07494e-05	0.00081595	Cpeb2	0.243243	0.0972763	ASPC_DMIR
ENSMUSG00000028128	2.21596	8.80375	16.4853	6.30576e-05	0.000840663	F3	0.648649	0.291829	ASPC_DMIR
ENSMUSG00000039686	2.21555	3.72415	14.5902	0.000166158	0.00196688	Zer1	0.27027	0.07393	ASPC_DMIR
ENSMUSG00000041096	2.21302	4.91431	9.44584	0.00230912	0.0174922	Tspyl2	0.756757	0.182879	ASPC_DMIR
ENSMUSG00000000876	2.20739	4.19551	8.65755	0.00351873	0.0244698	Pxmp4	0.405405	0.108949	ASPC_DMIR
ENSMUSG00000035764	2.20615	3.99241	9.09873	0.00277504	0.0201569	Fbxo45	0.189189	0.136187	ASPC_DMIR
ENSMUSG00000025577	2.20313	4.32495	13.0741	0.000359429	0.00374084	Cbx2	0.243243	0.07393	ASPC_DMIR
ENSMUSG00000037552	2.20247	4.64929	14.8979	0.00013878	0.0016911	Plekhg2	0.432432	0.155642	ASPC_DMIR
ENSMUSG00000021242	2.19923	9.97492	18.4163	2.36871e-05	0.000367662	Npc2	1	0.785992	ASPC_DMIR
ENSMUSG00000006476	2.19909	5.91626	15.6763	9.31817e-05	0.00118973	Nsmf	0.567568	0.202335	ASPC_DMIR
ENSMUSG00000022893	2.19669	6.88368	7.57188	0.00630011	0.038891	Adamts1	0.459459	0.210117	ASPC_DMIR
ENSMUSG00000024854	2.195	5.5192	9.59221	0.00213735	0.0163636	Pold4	0.756757	0.229572	ASPC_DMIR
ENSMUSG00000020282	2.19378	5.09083	7.27694	0.00737651	0.044292	Rhbdf1	0.351351	0.14786	ASPC_DMIR
ENSMUSG00000009291	2.19249	8.25434	8.74196	0.00335463	0.0235414	Pttg1ip	0.72973	0.381323	ASPC_DMIR
ENSMUSG00000031176	2.18974	9.03197	8.53	0.00374685	0.0257077	Dynlt3	0.972973	0.424125	ASPC_DMIR
ENSMUSG00000022389	2.18588	4.94501	9.32372	0.00246317	0.0184515	Tef	0.297297	0.116732	ASPC_DMIR
ENSMUSG00000004562	2.18558	5.87421	16.8846	5.12024e-05	0.000702614	Arhgef40	0.459459	0.268482	ASPC_DMIR
ENSMUSG00000032285	2.18153	3.39516	26.2111	1.037e-06	2.32235e-05	Dnaja4	0.297297	0.0311284	ASPC_DMIR
ENSMUSG00000059439	2.18047	5.56178	14.2684	0.000190848	0.00221293	Bcas3	0.405405	0.124514	ASPC_DMIR
ENSMUSG00000066607	2.17919	2.97169	32.5765	5.31073e-08	1.55454e-06	Insyn1	0.243243	0.0350195	ASPC_DMIR
ENSMUSG00000042408	2.17183	3.95639	11.7693	0.00068922	0.00645028	Zmym6	0.27027	0.077821	ASPC_DMIR
ENSMUSG00000056121	2.17073	7.73998	8.9768	0.00296063	0.0211907	Fez2	0.864865	0.33463	ASPC_DMIR
ENSMUSG00000024777	2.17047	5.29555	11.6314	0.000736601	0.00681087	Ppp2r5b	0.540541	0.18677	ASPC_DMIR
ENSMUSG00000044502	2.17016	4.66358	7.61877	0.006129	0.0379653	Bod1	0.702703	0.198444	ASPC_DMIR
ENSMUSG00000018405	2.16697	4.75973	15.1087	0.00012477	0.00153954	Mrm1	0.351351	0.143969	ASPC_DMIR
ENSMUSG00000053329	2.1636	5.06615	7.69485	0.0058699	0.0366342	Gatd3a	0.432432	0.171206	ASPC_DMIR
ENSMUSG00000005371	2.1568	5.37601	8.52342	0.00376945	0.0258298	Fbxo11	0.513514	0.272374	ASPC_DMIR
ENSMUSG00000039450	2.15073	6.24958	9.10684	0.00275537	0.0200547	Dcxr	0.810811	0.252918	ASPC_DMIR
ENSMUSG00000001663	2.14723	3.9132	18.9589	2.16312e-05	0.000342664	Gstt1	0.162162	0.0933852	ASPC_DMIR
ENSMUSG00000097145	2.14491	4.98869	10.1265	0.0016135	0.0129032	9230114K14Rik	0.594595	0.155642	ASPC_DMIR
ENSMUSG00000061887	2.14322	5.19333	13.6999	0.000253294	0.00280823	Ssbp3	0.621622	0.272374	ASPC_DMIR
ENSMUSG00000031596	2.14289	3.24483	23.9838	3.00345e-06	5.97986e-05	Slc7a2	0.189189	0.0194553	ASPC_DMIR
ENSMUSG00000036106	2.14185	4.43961	15.003	0.000132588	0.00163041	Prr5	0.27027	0.0933852	ASPC_DMIR
ENSMUSG00000024052	2.13925	5.99434	7.84227	0.00543241	0.0345851	Lpin2	0.459459	0.241245	ASPC_DMIR
ENSMUSG00000042275	2.13309	3.44484	7.7728	0.00563977	0.0355689	Pelo	0.189189	0.0622568	ASPC_DMIR
ENSMUSG00000015709	2.12738	3.52898	23.5876	2.81452e-06	5.64581e-05	Arnt2	0.189189	0.07393	ASPC_DMIR
ENSMUSG00000091562	2.12539	2.93551	9.3411	0.00244063	0.0183081	NA	0.189189	0.0428016	ASPC_DMIR
ENSMUSG00000033233	2.12449	3.59061	8.36422	0.00410439	0.0276903	Trim45	0.216216	0.077821	ASPC_DMIR
ENSMUSG00000039199	2.12256	4.3462	16.6107	5.8706e-05	0.000793452	Zdhhc1	0.378378	0.132296	ASPC_DMIR
ENSMUSG00000039754	2.11735	3.93871	8.44054	0.00393051	0.0266621	Alkbh4	0.27027	0.077821	ASPC_DMIR
ENSMUSG00000005413	2.11376	11.0858	9.28744	0.00250362	0.0186637	Hmox1	0.972973	0.684825	ASPC_DMIR
ENSMUSG00000038648	2.10749	5.86808	8.83306	0.00319579	0.022634	Creb3l2	0.783784	0.225681	ASPC_DMIR
ENSMUSG00000022199	2.10567	3.29812	24.1973	2.53328e-06	5.15851e-05	Slc22a17	0.324324	0.0233463	ASPC_DMIR
ENSMUSG00000050954	2.10052	3.35594	9.82566	0.00188992	0.0147738	Zfp169	0.216216	0.0311284	ASPC_DMIR
ENSMUSG00000048677	2.09832	3.6064	9.67554	0.00204545	0.0157833	Tpcn2	0.27027	0.07393	ASPC_DMIR
ENSMUSG00000021281	2.09822	7.68944	9.21986	0.00259495	0.0191852	Tnfaip2	0.810811	0.474708	ASPC_DMIR
[truncated: 6,391 more rows]
