# Supplementary material for: Live-seq enables temporal transcriptomic recording of single cells
Source: Nature. 2022 Aug 17;608(7924):733–40. doi: 10.1038/s41586-022-05046-9 (PMC9402441; doi:10.1038/s41586-022-05046-9)
Supplement: Supplementary file 5 — DE genes in scRNA-seq samples. Two-sided Wilcoxon rank-sum test was performed with Bonferroni correction. [file 41586_2022_5046_MOESM5_ESM.xlsx]

## Sheet: Supplementary Table 2. DE_genes
Ensembl	logFC	logCPM	F	PValue	padj	Name	pct.1	pct.2	cat
ENSMUSG00000032532	10.3727	8.99601	1186.76	4.84546e-77	3.07031e-74	Cck	0.95	0.0647773	ASPC_NT
ENSMUSG00000030116	8.5508	6.90612	1423	2.17032e-92	4.67573e-89	Mfap5	0.983333	0.0789474	ASPC_NT
ENSMUSG00000041577	8.33302	7.26042	751.64	3.46344e-93	9.32704e-90	Prelp	0.8	0.0910931	ASPC_NT
ENSMUSG00000020676	7.64228	4.98507	517.51	1.26405e-53	2.12755e-51	Ccl11	0.566667	0.034413	ASPC_NT
ENSMUSG00000061353	7.53063	5.27685	591.947	1.51192e-68	4.93528e-66	Cxcl12	0.8	0.0526316	ASPC_NT
ENSMUSG00000043613	7.39493	6.33812	214.063	3.31792e-27	1.16419e-25	Mmp3	0.483333	0.0445344	ASPC_NT
ENSMUSG00000032011	7.30134	5.03286	2710.72	5.27662e-217	5.68398e-213	Thy1	0.966667	0.0587045	ASPC_NT
ENSMUSG00000031548	7.11124	6.89901	642.907	1.44089e-85	1.29344e-82	Sfrp1	0.9	0.0850202	ASPC_NT
ENSMUSG00000059430	7.04124	4.4618	309.035	8.59563e-52	1.34191e-49	Actg2	0.5	0.0587045	ASPC_NT
ENSMUSG00000053279	6.96277	5.66931	445.439	5.61138e-58	1.14049e-55	Aldh1a1	0.733333	0.0748988	ASPC_NT
ENSMUSG00000015134	6.86265	3.83987	899.734	1.09946e-118	5.9217e-115	Aldh1a3	0.616667	0.0182186	ASPC_NT
ENSMUSG00000041261	6.81304	4.30098	456.518	5.12991e-49	6.35165e-47	Car8	0.766667	0.0303644	ASPC_NT
ENSMUSG00000028031	6.78246	4.40598	254.189	3.19833e-40	2.44343e-38	Dkk2	0.55	0.0384615	ASPC_NT
ENSMUSG00000014602	6.72979	6.04938	833.147	3.27346e-66	9.7488e-64	Kif1a	0.95	0.0769231	ASPC_NT
ENSMUSG00000023092	6.67027	4.85564	477.675	4.47442e-77	3.0124e-74	Fhl1	0.75	0.048583	ASPC_NT
ENSMUSG00000032006	6.66315	4.13262	325.913	3.88001e-34	2.0094e-32	Pdgfd	0.65	0.0404858	ASPC_NT
ENSMUSG00000031972	6.65611	4.55597	449.188	1.11226e-73	5.70537e-71	Acta1	0.483333	0.0647773	ASPC_NT
ENSMUSG00000026748	6.6171	5.09529	795	2.76889e-71	1.24277e-68	Plxdc2	0.8	0.0647773	ASPC_NT
ENSMUSG00000052353	6.53331	4.12253	249.378	1.08103e-39	7.81531e-38	Cemip	0.633333	0.0526316	ASPC_NT
ENSMUSG00000021403	6.36494	5.48613	463.323	1.80428e-69	6.47857e-67	Serpinb9b	0.85	0.0728745	ASPC_NT
ENSMUSG00000033585	6.25553	5.44956	573.292	7.96204e-88	9.52968e-85	Ndn	0.95	0.109312	ASPC_NT
ENSMUSG00000021069	6.17131	4.31725	586.918	3.7507e-61	9.39594e-59	Pygl	0.733333	0.0546559	ASPC_NT
ENSMUSG00000067586	6.13012	5.49544	467.033	7.52549e-70	2.79533e-67	S1pr3	0.816667	0.222672	ASPC_NT
ENSMUSG00000026399	6.12038	3.96868	240.933	4.52241e-29	1.73983e-27	Cd55	0.516667	0.034413	ASPC_NT
ENSMUSG00000029322	6.01292	5.68182	486.988	3.48289e-61	8.93279e-59	Plac8	0.966667	0.0789474	ASPC_NT
ENSMUSG00000039601	5.98618	4.00444	318.941	6.87694e-47	7.55902e-45	Rcan2	0.733333	0.062753	ASPC_NT
ENSMUSG00000033174	5.98401	4.74237	535.691	6.80886e-61	1.59446e-58	Mgll	0.666667	0.0668016	ASPC_NT
ENSMUSG00000020911	5.95899	3.76169	279.381	6.52848e-43	5.90965e-41	Krt19	0.716667	0.0202429	ASPC_NT
ENSMUSG00000030468	5.93326	3.90731	248.795	1.25389e-39	8.94498e-38	Siglecg	0.7	0.0991903	ASPC_NT
ENSMUSG00000028780	5.90861	5.37433	290.537	4.61319e-44	4.35906e-42	Sema3c	0.766667	0.0890688	ASPC_NT
ENSMUSG00000026475	5.85495	5.44158	225.24	8.80305e-41	6.87148e-39	Rgs16	0.783333	0.119433	ASPC_NT
ENSMUSG00000024766	5.84448	3.76526	471.978	3.71215e-50	5.19315e-48	Lipo3	0.766667	0.048583	ASPC_NT
ENSMUSG00000071656	5.8219	5.57247	412.742	3.41502e-69	1.18666e-66	Lrrn4cl	0.766667	0.115385	ASPC_NT
ENSMUSG00000027188	5.80719	3.9631	284.913	3.32387e-40	2.52146e-38	Pamr1	0.5	0.0263158	ASPC_NT
ENSMUSG00000048096	5.80409	3.63748	346.587	1.65164e-49	2.19648e-47	Lmod1	0.583333	0.0263158	ASPC_NT
ENSMUSG00000044017	5.78393	4.54965	319.218	3.62893e-43	3.31278e-41	Adgrd1	0.616667	0.0506073	ASPC_NT
ENSMUSG00000021567	5.72988	3.78649	266.799	1.3869e-41	1.1149e-39	Nkd2	0.566667	0.034413	ASPC_NT
ENSMUSG00000021994	5.7104	4.38777	557.331	4.27196e-86	4.18342e-83	Wnt5a	0.816667	0.0769231	ASPC_NT
ENSMUSG00000021214	5.66759	3.9175	182.208	2.06118e-28	7.81796e-27	Akr1c18	0.616667	0.0222672	ASPC_NT
ENSMUSG00000034997	5.66578	3.31682	397.613	4.8481e-54	8.28947e-52	Htr2a	0.75	0.0445344	ASPC_NT
ENSMUSG00000006221	5.66127	4.05619	280.99	1.9805e-51	3.00478e-49	Hspb7	0.75	0.0728745	ASPC_NT
ENSMUSG00000016918	5.60588	6.8124	526.968	9.00693e-76	5.10645e-73	Sulf1	0.85	0.111336	ASPC_NT
ENSMUSG00000027560	5.57227	3.37025	454.796	1.02448e-58	2.20714e-56	Dok5	0.666667	0.0404858	ASPC_NT
ENSMUSG00000019990	5.53988	4.37551	662.125	4.27859e-65	1.18177e-62	Pde7b	0.683333	0.0688259	ASPC_NT
ENSMUSG00000023064	5.49953	3.47412	231.664	1.06187e-37	6.65024e-36	Sncg	0.55	0.0465587	ASPC_NT
ENSMUSG00000063838	5.49921	3.16025	468.065	9.54303e-60	2.09791e-57	Cdc42ep5	0.716667	0.0161943	ASPC_NT
ENSMUSG00000024066	5.48185	5.96876	540.15	3.31423e-84	2.74622e-81	Xdh	0.916667	0.109312	ASPC_NT
ENSMUSG00000004864	5.46833	3.1712	409.904	1.30999e-48	1.56791e-46	Mapk13	0.516667	0.0202429	ASPC_NT
ENSMUSG00000002265	5.46082	4.12289	187.276	3.50484e-25	1.1007e-23	Peg3	0.383333	0.0587045	ASPC_NT
ENSMUSG00000049420	5.43934	3.34569	352.139	2.86036e-57	5.50211e-55	Tmem200a	0.583333	0.0303644	ASPC_NT
ENSMUSG00000044522	5.43324	3.49279	313.441	2.36398e-46	2.52126e-44	A730020M07Rik	0.733333	0.0303644	ASPC_NT
ENSMUSG00000030772	5.40022	4.68978	179.993	1.92315e-31	8.52519e-30	Dkk3	0.583333	0.0850202	ASPC_NT
ENSMUSG00000054728	5.37165	3.36658	216.596	6.01212e-36	3.44482e-34	Phactr1	0.65	0.034413	ASPC_NT
ENSMUSG00000063727	5.35275	3.32541	227.466	9.78948e-35	5.22041e-33	Tnfrsf11b	0.366667	0.0566802	ASPC_NT
ENSMUSG00000028128	5.33937	7.93898	269.936	8.17784e-50	1.11508e-47	F3	0.866667	0.417004	ASPC_NT
ENSMUSG00000029778	5.29685	4.25441	224.225	7.66544e-37	4.53693e-35	Adcyap1r1	0.45	0.0404858	ASPC_NT
ENSMUSG00000029864	5.23708	3.66619	455.188	3.46021e-40	2.60653e-38	Gstk1	0.766667	0.0587045	ASPC_NT
ENSMUSG00000034981	5.2332	5.48946	344.372	2.65034e-49	3.35876e-47	Parm1	0.75	0.0870445	ASPC_NT
ENSMUSG00000087340	5.23263	3.19591	372.381	2.18186e-47	2.474e-45	Gm15228	0.683333	0.0242915	ASPC_NT
ENSMUSG00000036782	5.20131	3.85825	280.066	1.52484e-31	6.81559e-30	Klhl13	0.633333	0.0526316	ASPC_NT
ENSMUSG00000029581	5.19996	8.06166	578.962	1.9607e-88	3.01724e-85	Fscn1	0.95	0.465587	ASPC_NT
ENSMUSG00000034040	5.18502	3.42594	318.784	2.60809e-40	2.00674e-38	Galnt17	0.583333	0.0384615	ASPC_NT
ENSMUSG00000046532	5.16242	4.43738	527.19	3.95112e-53	6.54791e-51	Ar	0.75	0.0647773	ASPC_NT
ENSMUSG00000028370	5.13785	3.62146	343.417	6.15933e-56	1.14394e-53	Pappa	0.466667	0.0688259	ASPC_NT
ENSMUSG00000029664	5.11324	3.43729	360.151	1.87825e-46	2.02325e-44	Tfpi2	0.6	0.0445344	ASPC_NT
ENSMUSG00000037225	5.08815	7.76586	410.675	6.20702e-69	2.08944e-66	Fgf2	0.966667	0.151822	ASPC_NT
ENSMUSG00000019194	5.05095	3.86031	273.339	2.80713e-42	2.39987e-40	Scn1b	0.783333	0.0910931	ASPC_NT
ENSMUSG00000053117	5.05063	3.50177	768.78	2.43429e-96	8.74071e-93	E330013P04Rik	0.8	0.0526316	ASPC_NT
ENSMUSG00000044258	5.02164	7.40292	675.984	2.66033e-88	3.58213e-85	Ctla2a	0.766667	0.0748988	ASPC_NT
ENSMUSG00000026109	4.91711	3.75781	221.52	1.58497e-36	9.2288e-35	Tmeff2	0.683333	0.0607287	ASPC_NT
ENSMUSG00000064023	4.90163	3.12346	357.725	8.08046e-58	1.58259e-55	Klk8	0.566667	0.0242915	ASPC_NT
ENSMUSG00000078670	4.90061	3.17213	225.464	5.13824e-28	1.89552e-26	Fam174b	0.533333	0.0364372	ASPC_NT
ENSMUSG00000027858	4.89399	3.22298	171.058	2.76568e-30	1.15027e-28	Tspan2	0.4	0.0506073	ASPC_NT
ENSMUSG00000029059	4.86934	3.7379	279.118	6.9544e-43	6.19114e-41	Prxl2b	0.85	0.0870445	ASPC_NT
ENSMUSG00000029851	4.84655	3.82514	230.169	1.57609e-37	9.81368e-36	Tcaf2	0.733333	0.0850202	ASPC_NT
ENSMUSG00000060487	4.84447	3.76529	276.231	1.39358e-42	1.22046e-40	Samd5	0.683333	0.0465587	ASPC_NT
ENSMUSG00000023224	4.82984	4.76959	253.149	1.32158e-44	1.28253e-42	Serping1	0.7	0.101215	ASPC_NT
ENSMUSG00000029859	4.78286	3.32778	188.444	1.62466e-32	7.77814e-31	Epha1	0.55	0.0668016	ASPC_NT
ENSMUSG00000037379	4.76059	4.59365	174.609	9.52135e-31	4.10256e-29	Spon2	0.566667	0.0688259	ASPC_NT
ENSMUSG00000052430	4.74859	3.1264	248.077	8.85892e-37	5.21466e-35	Bmpr1b	0.516667	0.0445344	ASPC_NT
ENSMUSG00000016756	4.74089	3.86897	236.785	7.80126e-45	7.63956e-43	Cmah	0.75	0.0850202	ASPC_NT
ENSMUSG00000050370	4.73132	3.55998	196.889	1.4823e-38	9.79591e-37	Ch25h	0.483333	0.0506073	ASPC_NT
ENSMUSG00000029860	4.72787	7.85513	406.401	2.14471e-68	6.79495e-66	Zyx	0.983333	0.473684	ASPC_NT
ENSMUSG00000025586	4.68842	3.6306	209.561	4.13785e-35	2.27413e-33	Cpeb1	0.633333	0.0748988	ASPC_NT
ENSMUSG00000001986	4.66738	4.27183	258.428	1.63624e-45	1.6628e-43	Gria3	0.666667	0.0728745	ASPC_NT
ENSMUSG00000022836	4.65543	3.31739	210.842	9.65449e-39	6.41964e-37	Mylk	0.466667	0.0546559	ASPC_NT
ENSMUSG00000040280	4.6493	3.85881	435.93	3.34111e-66	9.7488e-64	Ndufa4l2	0.483333	0.0587045	ASPC_NT
ENSMUSG00000022358	4.63129	4.08735	252.82	2.87046e-47	3.18769e-45	Fbxo32	0.616667	0.0910931	ASPC_NT
ENSMUSG00000049422	4.6201	3.57719	260.523	8.5791e-46	8.80134e-44	Chchd10	0.616667	0.0546559	ASPC_NT
ENSMUSG00000058624	4.61311	5.46883	350.603	4.33652e-57	8.19527e-55	Gda	0.666667	0.0850202	ASPC_NT
ENSMUSG00000038143	4.60644	3.9616	303.135	2.57918e-51	3.80587e-49	Stox2	0.8	0.103239	ASPC_NT
ENSMUSG00000032238	4.57983	4.86263	311.322	9.3478e-56	1.70669e-53	Rora	0.683333	0.103239	ASPC_NT
ENSMUSG00000038227	4.57943	3.32657	222.093	1.35851e-36	7.95318e-35	Hoxa9	0.683333	0.0445344	ASPC_NT
ENSMUSG00000031239	4.57442	3.85136	163.224	3.00171e-29	1.16731e-27	Itm2a	0.55	0.0566802	ASPC_NT
ENSMUSG00000047907	4.56785	3.46472	436.547	2.08638e-39	1.44997e-37	Tshz2	0.666667	0.0688259	ASPC_NT
ENSMUSG00000020598	4.56638	3.49099	597.241	2.24379e-90	4.02835e-87	Nrcam	0.5	0.0566802	ASPC_NT
ENSMUSG00000021950	4.54125	3.64548	183.301	7.26756e-32	3.31721e-30	Anxa8	0.516667	0.0364372	ASPC_NT
ENSMUSG00000070576	4.51949	3.20977	198.044	1.03867e-33	5.32787e-32	Mn1	0.633333	0.0708502	ASPC_NT
ENSMUSG00000049115	4.51032	3.23597	287.498	2.50193e-49	3.20843e-47	Agtr1a	0.55	0.0404858	ASPC_NT
ENSMUSG00000049872	4.49937	3.24183	178.746	2.78079e-31	1.22765e-29	Calhm5	0.65	0.0870445	ASPC_NT
ENSMUSG00000022203	4.49124	3.07299	186.702	2.69364e-32	1.2561e-30	Efs	0.5	0.0283401	ASPC_NT
ENSMUSG00000019899	4.47114	3.71014	190.45	9.10163e-33	4.47684e-31	Lama2	0.6	0.0546559	ASPC_NT
ENSMUSG00000030513	4.46957	3.09904	299.093	1.87295e-41	1.49447e-39	Pcsk6	0.45	0.0303644	ASPC_NT
ENSMUSG00000000154	4.46504	2.89141	425.789	8.08887e-71	3.35128e-68	Slc22a18	0.5	0.0303644	ASPC_NT
ENSMUSG00000074896	4.4507	4.12103	160.396	1.64571e-32	7.84408e-31	Ifit3	0.65	0.0910931	ASPC_NT
ENSMUSG00000026509	4.44319	7.51619	359.038	2.90401e-62	7.8205e-60	Capn2	0.983333	0.447368	ASPC_NT
ENSMUSG00000087095	4.42288	3.22347	273.658	2.59769e-42	2.23859e-40	Emx2os	0.65	0.0506073	ASPC_NT
ENSMUSG00000037820	4.39771	4.55069	151.687	5.07529e-31	2.2224e-29	Tgm2	0.566667	0.184211	ASPC_NT
ENSMUSG00000000938	4.39627	4.13954	259.64	2.73776e-48	3.20556e-46	Hoxa10	0.8	0.0728745	ASPC_NT
ENSMUSG00000010797	4.39528	3.48835	238.483	1.78122e-38	1.16287e-36	Wnt2	0.5	0.0668016	ASPC_NT
ENSMUSG00000033488	4.38778	3.197	310.821	4.27443e-46	4.47031e-44	Cryzl2	0.466667	0.0323887	ASPC_NT
ENSMUSG00000052920	4.38512	3.07525	217.214	5.08134e-36	2.92707e-34	Prkg1	0.45	0.062753	ASPC_NT
ENSMUSG00000037211	4.37027	3.81569	166.136	1.23043e-29	4.90896e-28	Spry1	0.5	0.153846	ASPC_NT
ENSMUSG00000041741	4.36788	3.69301	362.056	1.98633e-58	4.11475e-56	Pde3a	0.583333	0.0728745	ASPC_NT
ENSMUSG00000058420	4.36041	3.00039	200.492	5.1994e-34	2.67981e-32	Syt17	0.533333	0.0364372	ASPC_NT
ENSMUSG00000024395	4.33817	3.53929	219.265	4.06657e-42	3.42227e-40	Lims2	0.683333	0.0566802	ASPC_NT
ENSMUSG00000057969	4.323	3.0218	305.648	2.25597e-51	3.37518e-49	Sema3b	0.35	0.0546559	ASPC_NT
ENSMUSG00000025892	4.30575	3.26228	304.081	2.22952e-39	1.53951e-37	Gria4	0.416667	0.0506073	ASPC_NT
ENSMUSG00000063594	4.30322	3.42964	245.624	1.3664e-43	1.2799e-41	Gng8	0.783333	0.0789474	ASPC_NT
ENSMUSG00000014599	4.30258	8.92057	389.182	3.34855e-66	9.7488e-64	Csf1	1	0.623482	ASPC_NT
ENSMUSG00000015709	4.28638	3.25094	175.138	8.13078e-31	3.51746e-29	Arnt2	0.6	0.0668016	ASPC_NT
ENSMUSG00000000530	4.26361	4.24097	128.792	5.14345e-27	1.78727e-25	Acvrl1	0.733333	0.180162	ASPC_NT
ENSMUSG00000003411	4.25578	3.20042	138.662	7.18308e-26	2.35903e-24	Rab3b	0.4	0.0587045	ASPC_NT
ENSMUSG00000085042	4.24071	2.81246	449.641	8.88895e-61	2.03727e-58	Abhd11os	0.583333	0.0384615	ASPC_NT
ENSMUSG00000040606	4.23238	2.97159	382.676	9.43686e-61	2.11779e-58	Kazn	0.433333	0.048583	ASPC_NT
ENSMUSG00000001655	4.21735	3.23253	301.359	3.71586e-45	3.74086e-43	Hoxc13	0.683333	0.0506073	ASPC_NT
ENSMUSG00000053199	4.21401	4.37248	165.375	1.55242e-29	6.14805e-28	Arhgap20	0.7	0.111336	ASPC_NT
ENSMUSG00000030088	4.21177	3.97318	180.789	1.93169e-34	1.01503e-32	Aldh1l1	0.683333	0.0870445	ASPC_NT
ENSMUSG00000053062	4.19832	5.44785	148.037	2.16313e-30	9.06663e-29	Jam2	0.916667	0.277328	ASPC_NT
ENSMUSG00000038375	4.16493	7.06914	220.872	2.27802e-42	1.97894e-40	Trp53inp2	0.983333	0.392713	ASPC_NT
ENSMUSG00000027890	4.16009	3.66378	170.843	2.84651e-34	1.48128e-32	Gstm4	0.8	0.0931174	ASPC_NT
ENSMUSG00000061451	4.15593	3.43833	143.511	1.31979e-29	5.24604e-28	Tmem151a	0.55	0.062753	ASPC_NT
ENSMUSG00000068794	4.14071	3.8091	166.86	9.8676e-30	3.96619e-28	Col28a1	0.433333	0.0910931	ASPC_NT
ENSMUSG00000038065	4.12964	4.65977	180.67	6.61071e-36	3.76775e-34	Mturn	0.733333	0.121457	ASPC_NT
ENSMUSG00000038793	4.12409	3.24874	251.203	6.80193e-40	5.01852e-38	Lefty1	0.7	0.0607287	ASPC_NT
ENSMUSG00000027546	4.10203	3.42583	177.816	1.96082e-35	1.08876e-33	Atp9a	0.583333	0.0850202	ASPC_NT
ENSMUSG00000020866	4.08758	3.42571	235.076	4.33185e-38	2.76111e-36	Cacna1g	0.416667	0.0465587	ASPC_NT
ENSMUSG00000027460	4.08244	3.28198	231.555	1.16045e-41	9.39876e-40	Angpt4	0.483333	0.0323887	ASPC_NT
ENSMUSG00000040147	4.08202	2.90446	168.64	5.74558e-30	2.34437e-28	Maob	0.5	0.0323887	ASPC_NT
ENSMUSG00000017969	4.0579	5.03676	117.743	4.94516e-25	1.53073e-23	Ptgis	0.866667	0.253036	ASPC_NT
ENSMUSG00000018263	4.04392	3.04838	195.201	8.45472e-26	2.75149e-24	Tbx5	0.516667	0.0384615	ASPC_NT
ENSMUSG00000040605	4.04355	2.91618	232.993	2.59128e-33	1.31666e-31	Bace2	0.416667	0.0303644	ASPC_NT
ENSMUSG00000066258	4.02675	3.15272	436.431	3.9629e-72	1.85602e-69	Trim12a	0.6	0.0425101	ASPC_NT
ENSMUSG00000033060	4.01853	3.43523	127.982	2.47054e-24	7.23171e-23	Lmo7	0.283333	0.109312	ASPC_NT
ENSMUSG00000025092	4.0182	3.32998	172.967	1.55718e-30	6.60391e-29	Hspa12a	0.516667	0.0789474	ASPC_NT
ENSMUSG00000045573	4.00664	4.69393	164.592	1.97303e-29	7.75674e-28	Penk	0.4	0.0607287	ASPC_NT
ENSMUSG00000020121	3.98274	3.47074	335.703	5.04059e-55	9.04953e-53	Srgap1	0.7	0.0748988	ASPC_NT
ENSMUSG00000040563	3.97934	3.9313	178.998	1.24948e-35	7.01012e-34	Plppr2	0.75	0.105263	ASPC_NT
ENSMUSG00000022469	3.97348	3.21028	186.785	6.52342e-37	3.9039e-35	Rapgef3	0.533333	0.0748988	ASPC_NT
ENSMUSG00000030499	3.96912	2.85715	186.712	2.68582e-32	1.2561e-30	Kctd15	0.366667	0.0506073	ASPC_NT
ENSMUSG00000025746	3.96798	3.04357	137.365	1.64354e-27	5.941e-26	Il6	0.433333	0.0506073	ASPC_NT
ENSMUSG00000038305	3.96298	3.13218	147.029	3.94214e-29	1.52203e-27	Spats2l	0.45	0.0404858	ASPC_NT
ENSMUSG00000049791	3.94614	3.32603	214.793	1.84627e-39	1.29987e-37	Fzd4	0.433333	0.0728745	ASPC_NT
ENSMUSG00000064360	3.94376	3.05624	423.587	7.54935e-39	5.05103e-37	mt-Nd3	0.733333	0.0647773	ASPC_NT
ENSMUSG00000035964	3.94298	3.36841	184.661	5.01049e-35	2.73974e-33	Tmem59l	0.516667	0.0789474	ASPC_NT
ENSMUSG00000021779	3.92313	3.03159	174.134	4.04223e-24	1.17683e-22	Thrb	0.433333	0.0404858	ASPC_NT
ENSMUSG00000020019	3.91744	3.02893	195.056	8.67514e-26	2.81472e-24	Ntn4	0.45	0.0425101	ASPC_NT
ENSMUSG00000027316	3.91326	2.75941	226.613	4.0505e-37	2.45124e-35	Gfra4	0.416667	0.0384615	ASPC_NT
ENSMUSG00000060961	3.90976	3.50188	214.16	2.58601e-41	2.04827e-39	Slc4a4	0.533333	0.0809717	ASPC_NT
ENSMUSG00000022010	3.90282	7.67568	282.095	1.36929e-51	2.10714e-49	Tsc22d1	0.95	0.522267	ASPC_NT
ENSMUSG00000029671	3.89355	3.12559	168.884	5.33641e-30	2.1857e-28	Wnt16	0.45	0.034413	ASPC_NT
ENSMUSG00000061013	3.87957	3.0709	144.048	1.25128e-26	4.22532e-25	Mkx	0.383333	0.0526316	ASPC_NT
ENSMUSG00000057880	3.85967	4.08673	226.689	2.82117e-43	2.6198e-41	Abat	0.616667	0.105263	ASPC_NT
ENSMUSG00000032735	3.85615	3.39887	150.205	1.74767e-27	6.29628e-26	Ablim3	0.45	0.0708502	ASPC_NT
ENSMUSG00000032387	3.85499	3.59419	191.512	6.70376e-33	3.31252e-31	Rbpms2	0.566667	0.186235	ASPC_NT
ENSMUSG00000024140	3.8467	4.40288	186.769	2.64123e-32	1.24241e-30	Epas1	0.55	0.097166	ASPC_NT
ENSMUSG00000024678	3.834	3.40228	123.877	9.88803e-24	2.80621e-22	Ms4a4d	0.5	0.0445344	ASPC_NT
ENSMUSG00000020312	3.83086	3.83372	279.148	5.05697e-48	5.85739e-46	Shc2	0.566667	0.0789474	ASPC_NT
ENSMUSG00000026817	3.82824	7.74367	267.376	1.94964e-49	2.53031e-47	Ak1	1	0.48583	ASPC_NT
ENSMUSG00000024302	3.82604	3.15723	206.296	1.02349e-34	5.43104e-33	Dtna	0.433333	0.0425101	ASPC_NT
ENSMUSG00000045103	3.82256	3.12218	179.19	1.5568e-24	4.61979e-23	Dmd	0.466667	0.0445344	ASPC_NT
ENSMUSG00000019768	3.81343	3.03835	110.242	5.11289e-23	1.39433e-21	Esr1	0.3	0.0566802	ASPC_NT
ENSMUSG00000027966	3.79529	3.83487	118.69	5.82997e-23	1.58587e-21	Col11a1	0.35	0.0647773	ASPC_NT
ENSMUSG00000032702	3.77666	3.15606	157.25	1.90633e-28	7.25616e-27	Kank1	0.516667	0.0728745	ASPC_NT
ENSMUSG00000097028	3.77531	3.78095	126.976	1.08342e-26	3.67001e-25	Ptgs2os	0.5	0.182186	ASPC_NT
ENSMUSG00000066113	3.77164	2.98041	236.471	3.00862e-38	1.9291e-36	Adamtsl1	0.466667	0.034413	ASPC_NT
ENSMUSG00000060988	3.75718	3.02723	133.405	4.04855e-25	1.26043e-23	Galnt13	0.483333	0.0647773	ASPC_NT
ENSMUSG00000051359	3.73993	2.9535	185.298	5.32539e-35	2.89723e-33	Ncald	0.25	0.062753	ASPC_NT
ENSMUSG00000030409	3.73954	5.68142	119.223	2.6707e-25	8.43661e-24	Dmpk	0.95	0.44332	ASPC_NT
ENSMUSG00000026069	3.73703	7.59323	122.82	6.00951e-26	1.97965e-24	Il1rl1	0.916667	0.45749	ASPC_NT
ENSMUSG00000026574	3.73149	4.34507	174.201	1.0757e-30	4.61649e-29	Dpt	0.616667	0.111336	ASPC_NT
ENSMUSG00000055745	3.73095	2.90654	334.933	6.22492e-55	1.09926e-52	Rtl6	0.466667	0.048583	ASPC_NT
ENSMUSG00000025083	3.7048	3.19564	138.837	9.45657e-28	3.42984e-26	Afap1l2	0.4	0.0708502	ASPC_NT
ENSMUSG00000046447	3.67356	2.95288	353.524	1.57573e-61	4.13994e-59	Camk2n1	0.516667	0.0607287	ASPC_NT
ENSMUSG00000042078	3.66816	3.19039	158.79	3.08732e-32	1.42732e-30	Svop	0.483333	0.0587045	ASPC_NT
ENSMUSG00000024909	3.65563	8.25862	276.192	9.8983e-51	1.44087e-48	Efemp2	0.966667	0.489879	ASPC_NT
ENSMUSG00000090084	3.64784	3.39744	130.435	1.08658e-24	3.26035e-23	Srpx	0.45	0.0465587	ASPC_NT
ENSMUSG00000074676	3.64439	3.65275	202.272	2.01544e-39	1.40976e-37	Foxs1	0.316667	0.159919	ASPC_NT
ENSMUSG00000041801	3.63703	7.42931	211.833	6.03376e-41	4.74421e-39	Phlda3	1	0.453441	ASPC_NT
ENSMUSG00000020589	3.62481	3.13617	166.485	4.39726e-27	1.53292e-25	Fam49a	0.416667	0.0425101	ASPC_NT
ENSMUSG00000030930	3.60842	2.82087	156.645	2.30287e-28	8.70402e-27	Chst15	0.366667	0.0688259	ASPC_NT
ENSMUSG00000024379	3.60552	3.44191	101.854	1.64975e-21	3.98455e-20	Tslp	0.283333	0.123482	ASPC_NT
ENSMUSG00000019775	3.60293	3.24159	129.018	1.7457e-24	5.16612e-23	Rgs17	0.483333	0.0748988	ASPC_NT
ENSMUSG00000028773	3.60248	3.32545	130.732	2.32574e-27	8.3232e-26	Fabp3	0.75	0.121457	ASPC_NT
ENSMUSG00000054474	3.59817	3.01014	145.467	7.9278e-27	2.73712e-25	Thnsl2	0.533333	0.0465587	ASPC_NT
ENSMUSG00000069306	3.59323	3.00756	558.01	2.24139e-54	3.89423e-52	Hist1h4m	0.583333	0.0647773	ASPC_NT
ENSMUSG00000022687	3.58935	2.90957	232.351	9.00313e-42	7.40318e-40	Boc	0.4	0.0566802	ASPC_NT
ENSMUSG00000071757	3.58274	2.98976	143.227	1.63065e-26	5.47208e-25	Zhx2	0.516667	0.0708502	ASPC_NT
ENSMUSG00000043153	3.5803	2.90242	136.752	1.3425e-25	4.2659e-24	Crppa	0.4	0.062753	ASPC_NT
ENSMUSG00000022883	3.571	3.23656	172.142	4.0652e-33	2.03676e-31	Robo1	0.4	0.0607287	ASPC_NT
ENSMUSG00000031596	3.5684	3.0811	183.47	7.58077e-35	4.083e-33	Slc7a2	0.316667	0.0526316	ASPC_NT
ENSMUSG00000025069	3.56566	2.80777	241.322	3.44984e-43	3.17621e-41	Gsto2	0.533333	0.0546559	ASPC_NT
ENSMUSG00000001270	3.56092	6.40495	172.14	1.72735e-34	9.12109e-33	Ckb	1	0.502024	ASPC_NT
ENSMUSG00000027499	3.55821	4.33392	239.189	6.79111e-43	6.09615e-41	Pkia	0.466667	0.228745	ASPC_NT
ENSMUSG00000053626	3.55722	2.96884	155.652	3.14118e-28	1.17489e-26	Tll1	0.183333	0.0708502	ASPC_NT
ENSMUSG00000052605	3.54828	3.09875	184.693	6.56155e-35	3.55181e-33	Isoc2b	0.55	0.0728745	ASPC_NT
ENSMUSG00000030208	3.53784	6.95248	171.802	1.96732e-34	1.02874e-32	Emp1	0.966667	0.625506	ASPC_NT
ENSMUSG00000004891	3.53525	4.37337	170.787	6.58119e-33	3.26694e-31	Nes	0.333333	0.228745	ASPC_NT
ENSMUSG00000025068	3.53242	8.73265	438.887	1.98502e-72	9.71936e-70	Gsto1	1	0.939271	ASPC_NT
ENSMUSG00000059277	3.522	3.08268	123.874	3.88816e-26	1.28872e-24	R74862	0.4	0.0748988	ASPC_NT
ENSMUSG00000018102	3.50928	6.79256	160.536	1.55796e-32	7.49211e-31	H2bc4	0.95	0.325911	ASPC_NT
ENSMUSG00000069892	3.49806	3.28369	92.326	2.43953e-20	5.41827e-19	9930111J21Rik2	0.566667	0.121457	ASPC_NT
ENSMUSG00000025006	3.4969	4.40526	91.0457	4.25427e-20	9.31443e-19	Sorbs1	0.75	0.242915	ASPC_NT
ENSMUSG00000067780	3.48542	3.59845	281.575	1.45437e-48	1.72159e-46	Pi15	0.583333	0.0546559	ASPC_NT
ENSMUSG00000002847	3.48541	5.13541	188.515	3.40008e-37	2.081e-35	Pla1a	0.683333	0.097166	ASPC_NT
ENSMUSG00000027602	3.48287	6.30647	267.441	1.90679e-49	2.50487e-47	Map1lc3a	0.95	0.48583	ASPC_NT
ENSMUSG00000079547	3.47819	2.89998	218.614	7.54318e-40	5.52756e-38	H2-DMb1	0.483333	0.0607287	ASPC_NT
ENSMUSG00000050587	3.45043	2.85975	123.874	9.89936e-24	2.80621e-22	Lrrc4c	0.35	0.0546559	ASPC_NT
ENSMUSG00000031355	3.44707	3.17768	161.827	9.40757e-33	4.58545e-31	Arhgap6	0.35	0.0708502	ASPC_NT
ENSMUSG00000035285	3.44464	3.21878	248.685	1.2053e-46	1.31147e-44	Nat14	0.6	0.0850202	ASPC_NT
ENSMUSG00000034853	3.42711	3.3124	115.016	1.54447e-24	4.59586e-23	Acot11	0.5	0.107287	ASPC_NT
ENSMUSG00000021091	3.42677	4.7818	135.347	2.96288e-27	1.04643e-25	Serpina3n	0.466667	0.0951417	ASPC_NT
ENSMUSG00000023915	3.40597	2.92946	155.489	3.30474e-28	1.23179e-26	Tnfrsf21	0.433333	0.0445344	ASPC_NT
ENSMUSG00000022464	3.40222	4.96333	183.092	8.64952e-35	4.63545e-33	Slc38a4	0.166667	0.218623	ASPC_NT
ENSMUSG00000021559	3.39889	4.8186	116.754	7.46888e-25	2.29871e-23	Dapk1	0.733333	0.097166	ASPC_NT
ENSMUSG00000019577	3.39673	3.80446	123.326	1.19261e-23	3.36304e-22	Pdk4	0.6	0.103239	ASPC_NT
ENSMUSG00000031342	3.39505	5.25913	199.957	4.7452e-39	3.2148e-37	Gpm6b	0.416667	0.0688259	ASPC_NT
ENSMUSG00000022893	3.39003	7.01257	97.0162	3.21266e-21	7.5396e-20	Adamts1	0.783333	0.410931	ASPC_NT
ENSMUSG00000059326	3.37511	3.04359	139.862	5.29353e-24	1.53285e-22	Csf2ra	0.5	0.0425101	ASPC_NT
ENSMUSG00000046794	3.36924	3.48924	128.598	2.00951e-24	5.91433e-23	Ppp1r3b	0.55	0.0809717	ASPC_NT
ENSMUSG00000001663	3.35618	3.22945	133.531	7.42968e-28	2.7038e-26	Gstt1	0.6	0.0951417	ASPC_NT
ENSMUSG00000103472	3.34602	3.09745	135.667	2.62457e-27	9.36156e-26	Pcdhga7	0.366667	0.0850202	ASPC_NT
ENSMUSG00000062866	3.33823	3.40349	198.89	5.19386e-37	3.1256e-35	Phactr2	0.583333	0.101215	ASPC_NT
ENSMUSG00000042115	3.31908	3.89098	130.76	9.74908e-25	2.94992e-23	Klhdc8a	0.35	0.174089	ASPC_NT
ENSMUSG00000072235	3.31818	7.88475	288.303	1.73629e-52	2.79154e-50	Tuba1a	1	0.767206	ASPC_NT
ENSMUSG00000032531	3.31792	7.98692	150.511	8.08983e-31	3.51386e-29	Amotl2	0.916667	0.532389	ASPC_NT
ENSMUSG00000069755	3.31355	2.79498	273.851	2.17731e-50	3.1272e-48	Zfp125	0.516667	0.0445344	ASPC_NT
ENSMUSG00000051851	3.31148	3.52472	238.714	3.95121e-45	3.90481e-43	Rtl8c	0.733333	0.109312	ASPC_NT
ENSMUSG00000021367	3.31032	3.66878	51.6314	3.25189e-12	3.99422e-11	Edn1	0.416667	0.0728745	ASPC_NT
ENSMUSG00000031825	3.30737	3.33385	185.773	3.40593e-35	1.88147e-33	Crispld2	0.283333	0.062753	ASPC_NT
ENSMUSG00000047330	3.30144	3.78099	194.264	3.04508e-33	1.53279e-31	Kcne4	0.25	0.0566802	ASPC_NT
ENSMUSG00000006219	3.29845	5.2355	106.72	5.08408e-23	1.38999e-21	Fblim1	0.866667	0.340081	ASPC_NT
ENSMUSG00000068735	3.29409	3.11242	111.869	6.25056e-22	1.55141e-20	Trp53i11	0.45	0.0789474	ASPC_NT
ENSMUSG00000051811	3.27843	2.98265	142.687	1.94179e-26	6.45584e-25	Cox6b2	0.416667	0.0566802	ASPC_NT
ENSMUSG00000039058	3.27473	3.92789	108.619	2.27573e-23	6.36733e-22	Ak5	0.383333	0.176113	ASPC_NT
ENSMUSG00000050737	3.27415	5.31661	133.646	7.08897e-28	2.58856e-26	Ptges	0.866667	0.350202	ASPC_NT
ENSMUSG00000038530	3.27281	4.8649	107.702	2.72224e-21	6.40262e-20	Rgs4	0.2	0.202429	ASPC_NT
ENSMUSG00000056596	3.2688	2.96523	260.688	8.1528e-46	8.44442e-44	Trnp1	0.55	0.0587045	ASPC_NT
ENSMUSG00000026831	3.23933	2.92931	115.067	2.04399e-22	5.31833e-21	1700007K13Rik	0.466667	0.0526316	ASPC_NT
ENSMUSG00000060981	3.21688	3.03654	263.211	8.06011e-49	9.75545e-47	H4c8	0.616667	0.0728745	ASPC_NT
ENSMUSG00000028278	3.19069	3.04343	100.804	3.23195e-20	7.13413e-19	Rragd	0.316667	0.0506073	ASPC_NT
ENSMUSG00000042622	3.1871	5.38909	154.187	1.88853e-31	8.40631e-30	Maff	0.983333	0.566802	ASPC_NT
ENSMUSG00000042428	3.16445	3.25388	117.123	1.00146e-22	2.68351e-21	Mgat3	0.483333	0.0708502	ASPC_NT
ENSMUSG00000032726	3.15421	3.07868	176.271	9.81881e-32	4.42545e-30	Bmp8a	0.333333	0.0546559	ASPC_NT
ENSMUSG00000049929	3.15049	3.44851	102.758	1.59595e-20	3.57412e-19	Lpar4	0.35	0.119433	ASPC_NT
ENSMUSG00000038400	3.14701	5.86255	188.066	4.02613e-37	2.45025e-35	Pmepa1	0.983333	0.447368	ASPC_NT
ENSMUSG00000031255	3.14089	3.01818	117.052	1.02644e-22	2.74364e-21	Sytl4	0.266667	0.111336	ASPC_NT
ENSMUSG00000023391	3.11964	4.56867	137.407	1.08302e-25	3.48246e-24	Dlx2	0.416667	0.253036	ASPC_NT
ENSMUSG00000026728	3.11913	11.6112	264.808	4.67406e-49	5.85453e-47	Vim	1	0.906883	ASPC_NT
ENSMUSG00000025931	3.11798	2.85033	126.067	1.20205e-25	3.84229e-24	Paqr8	0.416667	0.0587045	ASPC_NT
ENSMUSG00000022040	3.11583	2.91869	97.6824	1.00669e-19	2.16881e-18	Ephx2	0.316667	0.048583	ASPC_NT
ENSMUSG00000016494	3.11044	4.32948	81.5275	4.27148e-17	7.70726e-16	Cd34	0.2	0.145749	ASPC_NT
ENSMUSG00000056116	3.10144	4.93363	137.083	1.75796e-28	6.71516e-27	H2-T22	1	0.534413	ASPC_NT
ENSMUSG00000033152	3.06944	2.76842	180.508	1.21742e-24	3.6327e-23	Podxl2	0.4	0.0404858	ASPC_NT
ENSMUSG00000032057	3.06813	2.82134	115.804	1.58197e-22	4.1665e-21	4833427G06Rik	0.333333	0.0587045	ASPC_NT
ENSMUSG00000062012	3.06564	2.9514	132.342	9.29443e-27	3.18852e-25	Zfp13	0.3	0.0991903	ASPC_NT
ENSMUSG00000062591	3.06248	2.95818	93.6226	1.3907e-20	3.12749e-19	Tubb4a	0.216667	0.0708502	ASPC_NT
ENSMUSG00000021662	3.04751	3.55753	163.642	1.07147e-31	4.80913e-30	Arhgef28	0.516667	0.0870445	ASPC_NT
ENSMUSG00000042751	3.04116	3.75666	150.9	6.93165e-31	3.02298e-29	Nmnat2	0.7	0.119433	ASPC_NT
ENSMUSG00000005951	3.03738	3.06709	72.5928	1.47231e-16	2.58723e-15	Shpk	0.366667	0.0668016	ASPC_NT
ENSMUSG00000015932	3.03322	9.20373	512.573	4.1339e-81	3.18074e-78	Dstn	1	0.979757	ASPC_NT
ENSMUSG00000044576	3.02627	2.87108	103.852	1.07662e-20	2.43131e-19	Garem2	0.316667	0.0647773	ASPC_NT
ENSMUSG00000028518	3.02548	2.88816	108.011	2.4396e-21	5.80119e-20	Prkaa2	0.283333	0.0728745	ASPC_NT
ENSMUSG00000037411	3.01919	7.61217	141.406	3.07325e-29	1.19083e-27	Serpine1	0.933333	0.668016	ASPC_NT
ENSMUSG00000044734	3.01696	3.73822	112.309	4.8053e-24	1.39522e-22	Serpinb1a	0.483333	0.0607287	ASPC_NT
ENSMUSG00000066607	3.01359	2.74453	159.31	1.00472e-28	3.85153e-27	Insyn1	0.383333	0.0708502	ASPC_NT
ENSMUSG00000020326	3.00617	9.80367	206.621	4.0632e-40	3.0395e-38	Ccng1	1	0.941296	ASPC_NT
ENSMUSG00000032366	2.9989	9.55676	454.087	2.85416e-74	1.53725e-71	Tpm1	1	0.975709	ASPC_NT
ENSMUSG00000030162	2.99757	5.38299	102.138	1.47108e-21	3.56672e-20	Olr1	0.416667	0.101215	ASPC_NT
ENSMUSG00000026814	2.97396	5.52414	64.7945	4.98912e-15	7.69954e-14	Eng	0.65	0.366397	ASPC_NT
ENSMUSG00000021453	2.97235	6.50773	112.015	5.43668e-24	1.56441e-22	Gadd45g	0.916667	0.417004	ASPC_NT
ENSMUSG00000030790	2.97134	6.36637	63.5869	8.64737e-15	1.32315e-13	Adm	0.85	0.374494	ASPC_NT
ENSMUSG00000032549	2.968	3.02713	108.485	2.06174e-21	4.9244e-20	Rab6b	0.366667	0.0809717	ASPC_NT
ENSMUSG00000067279	2.95946	3.65226	94.4701	6.97265e-19	1.42253e-17	Ppp1r3c	0.366667	0.0688259	ASPC_NT
ENSMUSG00000048240	2.95796	3.08742	74.0378	7.70534e-17	1.37193e-15	Gng7	0.466667	0.0769231	ASPC_NT
ENSMUSG00000038508	2.95315	4.34531	141.993	2.42717e-29	9.50744e-28	Gdf15	0.383333	0.190283	ASPC_NT
ENSMUSG00000036334	2.95103	2.97486	79.7359	8.512e-17	1.5056e-15	Igsf10	0.233333	0.0668016	ASPC_NT
ENSMUSG00000085604	2.94853	2.96874	118.91	1.91457e-24	5.65035e-23	Dhx58os	0.366667	0.0951417	ASPC_NT
ENSMUSG00000002504	2.94692	4.59065	66.9982	1.83442e-15	2.92314e-14	Slc9a3r2	0.766667	0.342105	ASPC_NT
ENSMUSG00000034394	2.93637	3.67294	68.4744	1.88793e-15	3.00395e-14	Lif	0.35	0.107287	ASPC_NT
ENSMUSG00000074793	2.92361	2.88078	127.726	7.96241e-27	2.74029e-25	Hspa12b	0.366667	0.0890688	ASPC_NT
ENSMUSG00000029596	2.91651	2.95659	67.7839	1.28521e-15	2.0756e-14	Sdsl	0.366667	0.0850202	ASPC_NT
ENSMUSG00000043079	2.91148	5.20683	81.8244	2.41862e-18	4.78921e-17	Synpo	0.816667	0.370445	ASPC_NT
ENSMUSG00000029673	2.90966	3.02091	335.869	3.21159e-50	4.552e-48	Auts2	0.45	0.0526316	ASPC_NT
ENSMUSG00000036036	2.8853	3.67985	130.916	9.25717e-25	2.8169e-23	Zfp57	0.366667	0.210526	ASPC_NT
ENSMUSG00000059714	2.88515	5.90711	98.2776	1.86734e-21	4.47994e-20	Flot1	0.933333	0.502024	ASPC_NT
ENSMUSG00000036181	2.87623	6.18748	92.3967	2.36588e-20	5.26555e-19	H1f2	0.9	0.423077	ASPC_NT
ENSMUSG00000031749	2.87616	5.75081	104.017	1.60354e-22	4.213e-21	St3gal2	0.916667	0.481781	ASPC_NT
ENSMUSG00000032816	2.86895	3.10178	114.917	2.15318e-22	5.58893e-21	Igdcc4	0.366667	0.0850202	ASPC_NT
ENSMUSG00000043822	2.86217	4.91333	65.6497	3.38214e-15	5.2572e-14	Adamtsl5	0.85	0.370445	ASPC_NT
ENSMUSG00000000693	2.8479	6.50801	94.99	7.69853e-21	1.76444e-19	Loxl3	0.866667	0.516194	ASPC_NT
ENSMUSG00000053007	2.8443	3.18428	126.813	7.74567e-26	2.53606e-24	Creb5	0.2	0.105263	ASPC_NT
ENSMUSG00000086233	2.84173	2.84831	111.248	7.77446e-22	1.92079e-20	Gm11816	0.383333	0.0748988	ASPC_NT
ENSMUSG00000025268	2.83914	6.83578	105.04	1.03747e-22	2.76625e-21	Maged2	0.883333	0.536437	ASPC_NT
ENSMUSG00000038217	2.83807	4.10399	78.1615	1.2252e-17	2.30731e-16	Tlcd2	0.683333	0.161943	ASPC_NT
ENSMUSG00000041624	2.83508	3.20081	110.185	1.1304e-21	2.76744e-20	Gucy1a2	0.516667	0.097166	ASPC_NT
ENSMUSG00000016024	2.82953	3.67931	104.196	9.51734e-21	2.16746e-19	Lbp	0.416667	0.062753	ASPC_NT
ENSMUSG00000058672	2.82676	6.064	128.043	6.99296e-27	2.42213e-25	Tubb2a	0.983333	0.477733	ASPC_NT
ENSMUSG00000070047	2.82136	8.00771	97.6841	2.4101e-21	5.74372e-20	Fat1	0.983333	0.59919	ASPC_NT
ENSMUSG00000032657	2.81418	4.29375	62.18	1.64377e-14	2.45926e-13	Fam189b	0.766667	0.281377	ASPC_NT
ENSMUSG00000018042	2.80837	9.32502	505.158	2.90011e-80	2.08267e-77	Cyb5r3	1	0.979757	ASPC_NT
ENSMUSG00000001123	2.80729	5.87355	95.7491	5.54722e-21	1.27954e-19	Lgals9	1	0.52834	ASPC_NT
ENSMUSG00000024769	2.80494	3.42464	65.8921	3.02952e-15	4.7159e-14	Cdc42bpg	0.383333	0.125506	ASPC_NT
ENSMUSG00000002908	2.78988	2.80863	93.8051	3.96997e-20	8.72745e-19	Kcnn1	0.283333	0.0668016	ASPC_NT
ENSMUSG00000045506	2.78547	2.84626	127.149	1.0093e-26	3.42972e-25	A930002H24Rik	0.266667	0.115385	ASPC_NT
ENSMUSG00000092130	2.78517	3.04055	95.4295	2.30019e-19	4.87748e-18	D030025P21Rik	0.4	0.0991903	ASPC_NT
ENSMUSG00000048960	2.76718	3.81891	161.831	9.39077e-33	4.58545e-31	Prex2	0.283333	0.157895	ASPC_NT
ENSMUSG00000087141	2.76599	2.96519	112.966	4.25416e-22	1.07572e-20	Plcxd2	0.4	0.0809717	ASPC_NT
ENSMUSG00000075122	2.749	2.86304	106.464	2.59424e-22	6.71759e-21	Cd80	0.283333	0.0607287	ASPC_NT
ENSMUSG00000029838	2.74798	8.70013	134.988	4.1096e-28	1.52126e-26	Ptn	0.166667	0.301619	ASPC_NT
ENSMUSG00000102336	2.74596	3.09146	108.497	2.05307e-21	4.91459e-20	Gm37233	0.4	0.0850202	ASPC_NT
ENSMUSG00000023249	2.73088	6.03743	86.3522	3.30049e-19	6.90347e-18	Parp3	0.95	0.526316	ASPC_NT
ENSMUSG00000079523	2.73038	6.98485	245.77	3.32792e-46	3.51455e-44	Tmsb10	1	0.744939	ASPC_NT
ENSMUSG00000003273	2.73022	2.81307	126.505	8.72461e-26	2.82227e-24	Car11	0.416667	0.0607287	ASPC_NT
ENSMUSG00000038539	2.72977	6.17066	110.25	1.14346e-23	3.23289e-22	Atf5	1	0.601215	ASPC_NT
ENSMUSG00000019278	2.72429	6.0722	107.146	3.31759e-21	7.75208e-20	Dpep1	0.433333	0.0728745	ASPC_NT
ENSMUSG00000072066	2.72249	2.98578	111.831	3.07676e-23	8.49818e-22	6720489N17Rik	0.283333	0.0688259	ASPC_NT
ENSMUSG00000074874	2.71928	2.92703	130.769	1.20618e-22	3.20815e-21	Ctla2b	0.383333	0.0506073	ASPC_NT
ENSMUSG00000040327	2.71591	3.5291	69.1171	7.03551e-16	1.16572e-14	Cul9	0.566667	0.12753	ASPC_NT
ENSMUSG00000078776	2.70863	2.8062	120.882	1.34112e-25	4.2659e-24	9530053A07Rik	0.316667	0.0506073	ASPC_NT
ENSMUSG00000006675	2.69637	2.89876	61.9237	1.84814e-14	2.75737e-13	P4htm	0.316667	0.0850202	ASPC_NT
ENSMUSG00000040133	2.69595	5.90014	71.7666	2.1335e-16	3.70746e-15	Gpr176	0.866667	0.621457	ASPC_NT
ENSMUSG00000029178	2.67685	6.35742	99.3729	1.16679e-21	2.8436e-20	Klf3	0.933333	0.491903	ASPC_NT
ENSMUSG00000030748	2.67658	6.46382	75.3136	4.35634e-17	7.84724e-16	Il4ra	0.85	0.449393	ASPC_NT
ENSMUSG00000026796	2.67633	8.46787	161.053	1.27282e-32	6.14836e-31	Fam129b	1	0.87247	ASPC_NT
ENSMUSG00000012889	2.67602	3.16012	126.712	8.05234e-26	2.62848e-24	Podnl1	0.166667	0.133603	ASPC_NT
ENSMUSG00000028600	2.67281	2.86335	115.679	5.93516e-24	1.70036e-22	Podn	0.216667	0.0688259	ASPC_NT
ENSMUSG00000000184	2.67203	9.21699	238.856	3.75898e-45	3.74924e-43	Ccnd2	1	0.955466	ASPC_NT
ENSMUSG00000030443	2.66848	2.85126	93.4215	4.82667e-19	9.96032e-18	Zfp583	0.25	0.0769231	ASPC_NT
ENSMUSG00000002020	2.66314	6.3035	64.4788	5.75988e-15	8.86363e-14	Ltbp2	0.783333	0.524291	ASPC_NT
ENSMUSG00000024376	2.66266	2.81816	65.9606	2.93677e-15	4.58476e-14	Epb41l4a	0.266667	0.0668016	ASPC_NT
ENSMUSG00000046169	2.63491	3.09416	95.6227	2.14239e-19	4.56084e-18	Adamts6	0.383333	0.097166	ASPC_NT
ENSMUSG00000024190	2.62299	6.19213	69.2182	6.72166e-16	1.1191e-14	Dusp1	0.95	0.42915	ASPC_NT
ENSMUSG00000009376	2.61953	3.89015	147.76	2.81834e-29	1.09997e-27	Met	0.35	0.226721	ASPC_NT
ENSMUSG00000001098	2.60933	7.41533	186.75	6.61106e-37	3.9345e-35	Kctd10	0.966667	0.864372	ASPC_NT
ENSMUSG00000000753	2.60267	8.38139	82.9447	1.47547e-18	2.98755e-17	Serpinf1	0.966667	0.661943	ASPC_NT
ENSMUSG00000037071	2.60046	7.30138	89.6081	7.95456e-20	1.72061e-18	Scd1	0.95	0.607287	ASPC_NT
ENSMUSG00000049999	2.59999	2.8462	111.738	2.82103e-23	7.832e-22	Ppp1r3d	0.25	0.0647773	ASPC_NT
ENSMUSG00000040990	2.59828	7.42253	116.659	7.77205e-25	2.3852e-23	Sh3kbp1	1	0.803644	ASPC_NT
ENSMUSG00000026544	2.59556	2.91722	56.9254	1.83713e-13	2.53388e-12	Dusp23	0.533333	0.0870445	ASPC_NT
ENSMUSG00000017774	2.59154	7.90412	208.23	2.25247e-40	1.74558e-38	Myo1c	1	0.933198	ASPC_NT
ENSMUSG00000019853	2.58442	4.90576	52.1312	1.69728e-12	2.14338e-11	Hebp2	0.866667	0.334008	ASPC_NT
ENSMUSG00000036109	2.57445	4.7962	190.345	7.0209e-36	3.98048e-34	Mbnl3	0.433333	0.285425	ASPC_NT
ENSMUSG00000058135	2.57423	6.42515	99.6828	1.02158e-21	2.51242e-20	Gstm1	0.983333	0.467611	ASPC_NT
ENSMUSG00000024659	2.56589	10.2426	257.01	6.75914e-48	7.74569e-46	Anxa1	1	0.973684	ASPC_NT
ENSMUSG00000038871	2.56384	5.33436	56.7699	1.97386e-13	2.71204e-12	Bpgm	0.833333	0.487854	ASPC_NT
ENSMUSG00000056121	2.56081	6.77284	99.2723	1.21827e-21	2.96235e-20	Fez2	0.933333	0.659919	ASPC_NT
ENSMUSG00000044231	2.55868	2.85562	89.9284	1.77088e-18	3.53913e-17	Nhlrc1	0.35	0.0546559	ASPC_NT
ENSMUSG00000048988	2.54678	2.89732	93.0184	5.60393e-19	1.15201e-17	Elfn1	0.366667	0.0566802	ASPC_NT
ENSMUSG00000041351	2.54123	2.96335	48.6692	8.56501e-12	1.01054e-10	Rap1gap	0.366667	0.0809717	ASPC_NT
ENSMUSG00000022223	2.5362	3.21156	63.1105	1.07466e-14	1.63644e-13	Sdr39u1	0.566667	0.133603	ASPC_NT
ENSMUSG00000030562	2.53219	2.9312	94.7044	3.00457e-19	6.29673e-18	Nox4	0.4	0.0566802	ASPC_NT
ENSMUSG00000039410	2.52857	2.79944	81.5949	4.16238e-17	7.53565e-16	Prdm16	0.3	0.0607287	ASPC_NT
ENSMUSG00000049532	2.52777	2.84544	104.506	5.08503e-22	1.27683e-20	Sall2	0.4	0.0870445	ASPC_NT
ENSMUSG00000030030	2.52275	2.91689	101.227	5.27414e-22	1.31817e-20	1700003E16Rik	0.366667	0.0688259	ASPC_NT
ENSMUSG00000030522	2.51795	5.06164	48.3931	9.74991e-12	1.14407e-10	Mtmr10	0.833333	0.38664	ASPC_NT
ENSMUSG00000028967	2.51527	7.91973	81.109	3.31782e-18	6.46286e-17	Errfi1	0.933333	0.615385	ASPC_NT
ENSMUSG00000039316	2.49638	6.0477	69.3905	6.21881e-16	1.03859e-14	Rftn1	0.9	0.552632	ASPC_NT
ENSMUSG00000003573	2.49476	5.10991	78.3618	1.12088e-17	2.11826e-16	Homer3	0.9	0.512146	ASPC_NT
ENSMUSG00000036225	2.49466	2.76497	109.342	8.24509e-23	2.22597e-21	Kctd1	0.216667	0.0728745	ASPC_NT
ENSMUSG00000062929	2.48797	7.24993	152.708	3.38787e-31	1.48956e-29	Cfl2	0.983333	0.8583	ASPC_NT
ENSMUSG00000036564	2.48739	5.98173	70.4285	3.89504e-16	6.58672e-15	Ndrg4	0.916667	0.532389	ASPC_NT
ENSMUSG00000010830	2.48133	6.60846	86.6925	2.84341e-19	5.9706e-18	Kdelr3	0.833333	0.483806	ASPC_NT
ENSMUSG00000041895	2.47528	6.60617	75.3846	4.22037e-17	7.62782e-16	Wipi1	0.9	0.483806	ASPC_NT
ENSMUSG00000034839	2.47187	3.23222	77.3635	2.13389e-16	3.70746e-15	Larp6	0.3	0.101215	ASPC_NT
ENSMUSG00000024897	2.47124	3.09701	103.895	6.5051e-22	1.61087e-20	Apba1	0.35	0.0890688	ASPC_NT
ENSMUSG00000042363	2.47041	6.20141	67.5565	1.42456e-15	2.29035e-14	Lgalsl	0.9	0.665992	ASPC_NT
ENSMUSG00000028226	2.46555	3.512	74.8906	5.60275e-16	9.40076e-15	Mmp16	0.183333	0.129555	ASPC_NT
ENSMUSG00000037706	2.45496	8.40589	148.27	1.97123e-30	8.29455e-29	Cd81	0.9	0.894737	ASPC_NT
ENSMUSG00000036377	2.45105	2.94639	66.2563	2.56798e-15	4.0442e-14	C530008M17Rik	0.333333	0.0546559	ASPC_NT
ENSMUSG00000054612	2.45031	4.61261	58.7072	8.08185e-14	1.14099e-12	Mgmt	0.916667	0.402834	ASPC_NT
ENSMUSG00000035258	2.44587	3.36739	59.4089	5.85298e-14	8.40644e-13	Abi3bp	0.333333	0.0769231	ASPC_NT
ENSMUSG00000035863	2.44583	5.4603	68.3097	1.01323e-15	1.65371e-14	Palm	0.9	0.58502	ASPC_NT
ENSMUSG00000073755	2.44426	4.97113	48.5668	8.98652e-12	1.05911e-10	5730409E04Rik	0.8	0.360324	ASPC_NT
ENSMUSG00000018001	2.44266	5.99817	65.9225	2.98804e-15	4.65805e-14	Cyth3	0.9	0.534413	ASPC_NT
ENSMUSG00000033306	2.43764	7.80307	142.818	1.74266e-29	6.87615e-28	Lpp	1	0.88664	ASPC_NT
ENSMUSG00000059401	2.43566	2.82136	87.4836	4.43441e-18	8.59127e-17	Mamld1	0.316667	0.0769231	ASPC_NT
ENSMUSG00000037887	2.43231	2.8979	87.0661	5.19053e-18	9.98435e-17	Dusp8	0.3	0.0890688	ASPC_NT
ENSMUSG00000002059	2.43191	6.82693	106.143	6.4945e-23	1.76219e-21	Rab34	0.966667	0.497976	ASPC_NT
ENSMUSG00000029201	2.43077	8.87969	119.927	1.99336e-25	6.31545e-24	Ugdh	0.966667	0.781377	ASPC_NT
ENSMUSG00000051022	2.42691	3.55492	109.374	6.13513e-20	1.33781e-18	Hs3st1	0.3	0.0546559	ASPC_NT
ENSMUSG00000027684	2.42625	3.90667	93.7005	4.35321e-19	9.01784e-18	Mecom	0.166667	0.194332	ASPC_NT
ENSMUSG00000046561	2.41963	4.50329	135.617	2.67424e-27	9.50723e-26	Arsj	0.183333	0.232794	ASPC_NT
ENSMUSG00000057842	2.41959	3.38392	27.8139	1.90967e-07	1.24371e-06	Zfp595	0.433333	0.159919	ASPC_NT
ENSMUSG00000021047	2.41059	3.31079	41.2577	2.84788e-10	2.84312e-09	Nova1	0.516667	0.0991903	ASPC_NT
ENSMUSG00000027994	2.40817	5.21544	48.855	7.84985e-12	9.30237e-11	Mcub	0.933333	0.427126	ASPC_NT
ENSMUSG00000033763	2.40384	3.32559	120.235	1.14387e-24	3.42272e-23	Mtss2	0.416667	0.168016	ASPC_NT
ENSMUSG00000068220	2.39986	10.4422	383.107	2.03375e-65	5.76516e-63	Lgals1	1	0.993927	ASPC_NT
ENSMUSG00000063568	2.39922	2.78837	102.218	3.45304e-22	8.79341e-21	Jazf1	0.283333	0.0708502	ASPC_NT
ENSMUSG00000028268	2.39483	4.26132	46.3357	2.56634e-11	2.9008e-10	Gbp3	0.433333	0.206478	ASPC_NT
ENSMUSG00000026536	2.39452	3.96546	81.363	2.96544e-18	5.83981e-17	Ifi211	0.85	0.388664	ASPC_NT
ENSMUSG00000024043	2.38981	3.70039	83.9042	1.72137e-17	3.20806e-16	Arhgap28	0.283333	0.204453	ASPC_NT
ENSMUSG00000018750	2.3894	4.48357	44.4893	6.13855e-11	6.63234e-10	Zbtb4	0.766667	0.291498	ASPC_NT
ENSMUSG00000027514	2.38628	3.42567	60.2049	6.85793e-14	9.79756e-13	Zbp1	0.483333	0.101215	ASPC_NT
ENSMUSG00000035473	2.38595	5.03993	42.6031	1.50136e-10	1.55506e-09	Galm	0.766667	0.396761	ASPC_NT
ENSMUSG00000021823	2.38429	6.70593	82.4054	1.87157e-18	3.73344e-17	Vcl	0.833333	0.789474	ASPC_NT
ENSMUSG00000049871	2.37529	3.13003	37.1054	2.07887e-09	1.8431e-08	Nlrc3	0.383333	0.0910931	ASPC_NT
ENSMUSG00000012519	2.37519	5.46387	62.3835	1.49777e-14	2.2502e-13	Mlkl	0.833333	0.435223	ASPC_NT
ENSMUSG00000025510	2.37331	5.73339	71.6176	2.28122e-16	3.95069e-15	Cd151	0.866667	0.587045	ASPC_NT
ENSMUSG00000060147	2.36723	8.69886	349.3	5.79579e-61	1.38738e-58	Serpinb6a	1	0.979757	ASPC_NT
ENSMUSG00000013698	2.36428	7.71562	196.043	2.03083e-38	1.31784e-36	Pea15a	1	0.935223	ASPC_NT
ENSMUSG00000036863	2.35973	2.76501	97.2447	1.18148e-19	2.54031e-18	Syde2	0.3	0.0506073	ASPC_NT
ENSMUSG00000032333	2.35888	4.45976	38.5793	1.02438e-09	9.52899e-09	Stoml1	0.683333	0.289474	ASPC_NT
ENSMUSG00000037568	2.34857	4.01569	76.5552	2.50384e-17	4.61838e-16	Vash2	0.316667	0.230769	ASPC_NT
ENSMUSG00000095115	2.34828	5.70925	72.8182	1.33072e-16	2.34223e-15	Itpripl2	0.966667	0.520243	ASPC_NT
ENSMUSG00000044948	2.33739	4.99694	41.9742	2.02469e-10	2.05475e-09	Cfap43	0.7	0.40081	ASPC_NT
ENSMUSG00000028023	2.33382	4.25223	77.8219	1.78568e-16	3.12262e-15	Pitx2	0.166667	0.188259	ASPC_NT
ENSMUSG00000063558	2.33129	3.31359	131.078	1.77074e-26	5.92372e-25	Aox1	0.433333	0.101215	ASPC_NT
ENSMUSG00000028273	2.33122	7.03303	93.593	1.4087e-20	3.16135e-19	Pdlim5	0.966667	0.789474	ASPC_NT
ENSMUSG00000049907	2.32463	2.83666	74.711	6.01142e-16	1.00551e-14	Rasl11b	0.25	0.0566802	ASPC_NT
ENSMUSG00000059810	2.32263	4.10465	56.2359	2.5262e-13	3.42723e-12	Rgs3	0.716667	0.489879	ASPC_NT
ENSMUSG00000047669	2.30822	3.219	81.1217	7.89374e-18	1.50498e-16	Msl3l2	0.233333	0.117409	ASPC_NT
ENSMUSG00000044795	2.28101	3.45292	46.8561	2.00828e-11	2.29896e-10	Cyb5d1	0.633333	0.305668	ASPC_NT
ENSMUSG00000053617	2.27648	6.38215	76.1904	2.94589e-17	5.41521e-16	Sh3pxd2a	0.983333	0.572874	ASPC_NT
ENSMUSG00000038552	2.2746	3.44227	104.458	1.3289e-22	3.51719e-21	Fndc4	0.3	0.182186	ASPC_NT
ENSMUSG00000022425	2.26715	3.12033	55.7466	1.29168e-12	1.64663e-11	Enpp2	0.2	0.0607287	ASPC_NT
ENSMUSG00000019461	2.26609	5.38813	65.6242	3.42161e-15	5.3109e-14	Plscr3	0.883333	0.62753	ASPC_NT
ENSMUSG00000039450	2.25774	5.52873	50.6597	3.37251e-12	4.12826e-11	Dcxr	0.866667	0.469636	ASPC_NT
ENSMUSG00000033022	2.25741	3.94175	51.1358	2.7001e-12	3.35086e-11	Cdo1	0.5	0.0870445	ASPC_NT
ENSMUSG00000033565	2.25694	6.36587	74.3185	6.79607e-17	1.21405e-15	Rbfox2	0.933333	0.487854	ASPC_NT
ENSMUSG00000031402	2.25294	7.33917	90.2208	6.09129e-20	1.33094e-18	Mpp1	0.933333	0.811741	ASPC_NT
ENSMUSG00000103088	2.24392	2.92393	58.8166	7.68495e-14	1.08924e-12	Pcdhgb6	0.25	0.0748988	ASPC_NT
ENSMUSG00000026421	2.24379	6.89676	107.614	3.48221e-23	9.59343e-22	Csrp1	0.966667	0.848178	ASPC_NT
ENSMUSG00000003948	2.24179	6.39019	55.3312	3.83923e-13	5.1502e-12	Mmd	0.916667	0.408907	ASPC_NT
ENSMUSG00000022489	2.23896	2.98086	42.661	1.46065e-10	1.52021e-09	Pde1b	0.2	0.115385	ASPC_NT
ENSMUSG00000094942	2.2381	2.9172	96.7049	3.67373e-21	8.52876e-20	Gm3604	0.233333	0.0850202	ASPC_NT
ENSMUSG00000036093	2.23547	5.57324	66.1949	2.64049e-15	4.15232e-14	Arl5a	0.95	0.6417	ASPC_NT
ENSMUSG00000054364	2.23413	5.50771	45.5656	3.69072e-11	4.11984e-10	Rhob	0.866667	0.423077	ASPC_NT
ENSMUSG00000037366	2.23226	5.0077	43.4796	9.90364e-11	1.05209e-09	Pafah2	0.816667	0.479757	ASPC_NT
ENSMUSG00000029762	2.23131	5.93885	55.3398	3.82399e-13	5.13616e-12	Akr1b8	0.883333	0.467611	ASPC_NT
ENSMUSG00000039496	2.23096	2.77752	109.848	1.35426e-23	3.80889e-22	Cdnf	0.316667	0.0526316	ASPC_NT
ENSMUSG00000049775	2.22947	9.62879	156.037	9.10645e-32	4.12163e-30	Tmsb4x	1	0.981781	ASPC_NT
ENSMUSG00000056486	2.22778	3.12068	64.4358	5.87399e-15	9.02633e-14	Chn1	0.266667	0.115385	ASPC_NT
ENSMUSG00000040043	2.22609	6.59846	108.097	2.8386e-23	7.86052e-22	Rbms2	0.95	0.799595	ASPC_NT
ENSMUSG00000032402	2.21538	5.30966	45.7322	3.41158e-11	3.82409e-10	Smad3	0.85	0.455466	ASPC_NT
ENSMUSG00000037239	2.20971	3.1112	40.94	3.31356e-10	3.26267e-09	Spred3	0.5	0.131579	ASPC_NT
ENSMUSG00000039461	2.20874	5.02419	40.8391	3.47687e-10	3.41411e-09	Tcta	0.866667	0.396761	ASPC_NT
ENSMUSG00000039745	2.20761	5.44556	95.1568	7.16321e-21	1.64525e-19	Htatip2	0.766667	0.552632	ASPC_NT
ENSMUSG00000028756	2.20739	4.88014	43.5097	9.76343e-11	1.03822e-09	Pink1	0.8	0.323887	ASPC_NT
ENSMUSG00000039168	2.19687	9.21571	203.002	1.53957e-39	1.09107e-37	Dap	1	0.935223	ASPC_NT
ENSMUSG00000040997	2.19241	6.77732	70.6855	3.4694e-16	5.91335e-15	Abhd4	0.95	0.718623	ASPC_NT
ENSMUSG00000041298	2.18788	4.47341	38.4903	1.069e-09	9.90985e-09	Katnal1	0.733333	0.38664	ASPC_NT
ENSMUSG00000013415	2.18534	5.18194	218.078	6.245e-42	5.1747e-40	Igf2bp1	0.316667	0.295547	ASPC_NT
ENSMUSG00000039089	2.18483	3.74344	26.5203	3.61493e-07	2.22514e-06	L3mbtl3	0.55	0.204453	ASPC_NT
ENSMUSG00000037104	2.17268	6.82885	68.6205	8.80429e-16	1.44573e-14	Socs5	0.95	0.678138	ASPC_NT
ENSMUSG00000026031	2.17005	7.63115	102.804	2.68866e-22	6.94539e-21	Cflar	0.983333	0.834008	ASPC_NT
ENSMUSG00000053644	2.16931	5.85571	53.2505	1.00811e-12	1.29896e-11	Aldh7a1	0.916667	0.578947	ASPC_NT
ENSMUSG00000020627	2.16844	2.78188	100.684	2.64578e-21	6.2364e-20	Klhl29	0.233333	0.0647773	ASPC_NT
ENSMUSG00000038648	2.16678	5.9258	61.2064	2.56621e-14	3.78674e-13	Creb3l2	0.9	0.475709	ASPC_NT
ENSMUSG00000023022	2.16528	7.07557	72.3417	1.64789e-16	2.88635e-15	Lima1	0.95	0.718623	ASPC_NT
ENSMUSG00000032489	2.16472	2.70048	49.4379	5.97318e-12	7.17314e-11	Kif9	0.3	0.0566802	ASPC_NT
ENSMUSG00000027978	2.16455	2.73783	54.038	6.99247e-13	9.15224e-12	Prss12	0.216667	0.0931174	ASPC_NT
ENSMUSG00000032841	2.15825	3.0274	65.8263	2.06024e-14	3.06532e-13	Prr5l	0.183333	0.109312	ASPC_NT
ENSMUSG00000032194	2.14545	6.42345	67.8612	1.24104e-15	2.0103e-14	Kank2	0.9	0.710526	ASPC_NT
ENSMUSG00000067925	2.13981	2.71604	167.001	9.45346e-30	3.81396e-28	Rtl8a	0.333333	0.131579	ASPC_NT
ENSMUSG00000047246	2.13889	3.14118	53.1896	1.03708e-12	1.33151e-11	H2bc6	0.516667	0.105263	ASPC_NT
ENSMUSG00000047205	2.13418	4.31065	29.4101	8.71663e-08	5.9692e-07	Dusp18	0.683333	0.311741	ASPC_NT
ENSMUSG00000003348	2.13409	4.05375	45.1294	4.53526e-11	4.99528e-10	Mob3a	0.733333	0.447368	ASPC_NT
ENSMUSG00000037552	2.1262	4.55169	39.1091	7.94751e-10	7.5163e-09	Plekhg2	0.716667	0.354251	ASPC_NT
ENSMUSG00000054855	2.12029	5.15195	41.9689	2.02978e-10	2.0569e-09	Rnd1	0.666667	0.437247	ASPC_NT
ENSMUSG00000021508	2.1154	5.79852	71.6543	2.24388e-16	3.89228e-15	Cxcl14	0.533333	0.491903	ASPC_NT
ENSMUSG00000001911	2.113	6.85008	106.844	4.82424e-23	1.32231e-21	Nfix	0.983333	0.732794	ASPC_NT
ENSMUSG00000001323	2.1109	4.13073	41.7051	2.30124e-10	2.3124e-09	Srr	0.75	0.388664	ASPC_NT
ENSMUSG00000036957	2.10659	2.80148	71.6005	2.04798e-15	3.23947e-14	Lrfn3	0.316667	0.0789474	ASPC_NT
ENSMUSG00000013419	2.10502	3.597	31.9345	2.53891e-08	1.87838e-07	Zfp651	0.55	0.176113	ASPC_NT
ENSMUSG00000023044	2.10444	5.12055	39.9589	5.29287e-10	5.10885e-09	Csad	0.783333	0.441296	ASPC_NT
ENSMUSG00000024150	2.10135	7.44284	118.413	3.74129e-25	1.17155e-23	Mcfd2	0.966667	0.876518	ASPC_NT
ENSMUSG00000048138	2.09519	2.92372	39.8914	6.99234e-10	6.67152e-09	Dmrt2	0.183333	0.0850202	ASPC_NT
ENSMUSG00000001025	2.08142	11.0345	219.696	3.48047e-42	2.95209e-40	S100a6	1	0.997976	ASPC_NT
ENSMUSG00000021892	2.07745	5.84008	45.2647	4.25426e-11	4.7147e-10	Sh3bp5	0.85	0.643725	ASPC_NT
ENSMUSG00000042109	2.07504	2.86016	66.0777	1.86149e-14	2.77343e-13	Csdc2	0.216667	0.0748988	ASPC_NT
ENSMUSG00000031209	2.07279	3.29378	52.7491	4.54807e-12	5.51089e-11	Heph	0.216667	0.062753	ASPC_NT
ENSMUSG00000024854	2.07066	4.98239	53.9341	7.33803e-13	9.58125e-12	Pold4	0.933333	0.504049	ASPC_NT
ENSMUSG00000035109	2.07061	3.21976	29.0154	1.05787e-07	7.15793e-07	Shc4	0.516667	0.0789474	ASPC_NT
ENSMUSG00000031788	2.06901	4.14115	39.4258	6.82971e-10	6.52792e-09	Kifc3	0.633333	0.323887	ASPC_NT
ENSMUSG00000026483	2.06823	7.03607	53.9901	7.14968e-13	9.34665e-12	Fam129a	0.883333	0.67004	ASPC_NT
ENSMUSG00000021066	2.06692	3.10661	29.0713	1.02923e-07	6.98605e-07	Atl1	0.35	0.115385	ASPC_NT
ENSMUSG00000034401	2.06028	5.1983	33.2847	1.31684e-08	1.02124e-07	Spata6	0.8	0.441296	ASPC_NT
ENSMUSG00000039770	2.05924	6.82839	56.0316	2.7764e-13	3.75249e-12	Ypel5	0.966667	0.6417	ASPC_NT
ENSMUSG00000046841	2.05477	7.4035	59.0775	6.81617e-14	9.75083e-13	Ckap4	0.966667	0.479757	ASPC_NT
ENSMUSG00000022197	2.05425	2.94893	30.9463	4.11088e-08	2.95808e-07	Pdzd2	0.283333	0.0910931	ASPC_NT
ENSMUSG00000038816	2.05401	4.18699	24.6263	9.24219e-07	5.26756e-06	Ctnnal1	0.516667	0.285425	ASPC_NT
ENSMUSG00000029392	2.05254	4.38469	34.9936	5.7551e-09	4.71078e-08	Rilpl1	0.783333	0.402834	ASPC_NT
ENSMUSG00000022139	2.04676	8.13474	144.117	1.03499e-29	4.14457e-28	Mbnl2	1	0.941296	ASPC_NT
ENSMUSG00000046879	2.04529	6.4134	47.4302	1.53283e-11	1.77353e-10	Irgm1	0.816667	0.643725	ASPC_NT
ENSMUSG00000081534	2.04406	7.58628	100.259	7.98064e-22	1.96722e-20	Slc48a1	0.983333	0.90081	ASPC_NT
ENSMUSG00000072812	2.04257	6.07628	36.6139	2.63358e-09	2.29151e-08	Ahnak2	0.816667	0.362348	ASPC_NT
ENSMUSG00000022246	2.03878	6.16382	48.8038	8.04089e-12	9.5183e-11	Rai14	0.9	0.692308	ASPC_NT
ENSMUSG00000029484	2.03391	9.10507	129.452	3.92473e-27	1.37264e-25	Anxa3	1	0.937247	ASPC_NT
ENSMUSG00000031925	2.03127	5.00083	52.5872	1.37254e-12	1.74557e-11	Maml2	0.816667	0.439271	ASPC_NT
ENSMUSG00000031799	2.03036	10.1469	349.813	4.94523e-61	1.21068e-58	Tpm4	1	0.993927	ASPC_NT
ENSMUSG00000038402	2.02695	3.10908	77.0398	2.42021e-16	4.18467e-15	Foxf2	0.2	0.145749	ASPC_NT
ENSMUSG00000032285	2.02306	2.74799	123.08	3.79869e-25	1.18607e-23	Dnaja4	0.2	0.0850202	ASPC_NT
ENSMUSG00000085287	2.01404	2.65256	51.6648	2.10944e-12	2.64527e-11	4833418N02Rik	0.3	0.0566802	ASPC_NT
ENSMUSG00000022235	2.0135	2.79606	102.071	3.67592e-22	9.33892e-21	Cmbl	0.383333	0.0688259	ASPC_NT
ENSMUSG00000074813	2.0104	3.78154	39.8412	5.59914e-10	5.38517e-09	Morrbid	0.75	0.321862	ASPC_NT
ENSMUSG00000015944	2.00743	4.73315	33.2722	1.32488e-08	1.02674e-07	Castor2	0.783333	0.350202	ASPC_NT
ENSMUSG00000072825	2.0013	5.17241	38.0317	1.33209e-09	1.21091e-08	Cep170b	0.85	0.516194	ASPC_NT
ENSMUSG00000109274	1.99808	2.69684	42.7699	1.38698e-10	1.45195e-09	Gm45133	0.283333	0.0769231	ASPC_NT
ENSMUSG00000022144	1.99038	2.99242	51.6813	3.17941e-12	3.91413e-11	Gdnf	0.25	0.0991903	ASPC_NT
ENSMUSG00000031955	1.98755	5.92799	51.0353	2.82982e-12	3.49975e-11	Bcar1	0.816667	0.42915	ASPC_NT
ENSMUSG00000069893	1.98747	2.80946	38.5049	1.10589e-09	1.02389e-08	9930111J21Rik1	0.216667	0.0728745	ASPC_NT
ENSMUSG00000053985	1.98365	2.83494	38.1597	1.25271e-09	1.14455e-08	Zfp14	0.25	0.0728745	ASPC_NT
ENSMUSG00000020986	1.98109	7.16707	70.5756	3.64529e-16	6.18379e-15	Sec23a	0.95	0.831984	ASPC_NT
ENSMUSG00000031169	1.97956	2.86076	40.2261	4.65854e-10	4.51681e-09	Porcn	0.333333	0.0890688	ASPC_NT
ENSMUSG00000020315	1.97874	8.47468	105.574	8.27005e-23	2.22712e-21	Sptbn1	0.983333	0.88664	ASPC_NT
ENSMUSG00000042207	1.97655	5.10057	39.1107	7.94114e-10	7.5163e-09	Kdm5b	0.833333	0.40081	ASPC_NT
ENSMUSG00000025701	1.97431	3.83781	39.1755	9.76812e-10	9.11804e-09	Alox5	0.133333	0.168016	ASPC_NT
ENSMUSG00000033088	1.97418	6.01396	44.6535	5.67954e-11	6.18605e-10	Triobp	0.866667	0.615385	ASPC_NT
ENSMUSG00000000538	1.9709	5.37132	40.8691	3.42738e-10	3.36859e-09	Tom1l2	0.816667	0.540486	ASPC_NT
ENSMUSG00000042700	1.96639	5.99049	47.1032	1.7878e-11	2.06633e-10	Sipa1l1	0.966667	0.680162	ASPC_NT
ENSMUSG00000015133	1.96602	5.3774	38.5719	1.02802e-09	9.55466e-09	Lrrk1	0.85	0.576923	ASPC_NT
ENSMUSG00000026209	1.96226	6.4931	73.9653	7.95945e-17	1.41251e-15	Dnpep	0.966667	0.815789	ASPC_NT
ENSMUSG00000105402	1.96074	2.76747	62.2851	8.67621e-14	1.2217e-12	Gm3716	0.233333	0.0647773	ASPC_NT
ENSMUSG00000001288	1.95898	5.38422	43.0552	1.21128e-10	1.27545e-09	Rarg	0.783333	0.578947	ASPC_NT
ENSMUSG00000023904	1.95544	6.09723	78.6774	9.74284e-18	1.85424e-16	Hcfc1r1	1	0.686235	ASPC_NT
ENSMUSG00000063146	1.95311	4.12322	34.3651	7.79973e-09	6.25604e-08	Clip2	0.633333	0.382591	ASPC_NT
ENSMUSG00000032479	1.95191	8.68232	179.503	1.03052e-35	5.81194e-34	Map4	1	0.975709	ASPC_NT
ENSMUSG00000032231	1.95099	10.1278	200.314	4.15799e-39	2.8348e-37	Anxa2	1	0.987854	ASPC_NT
ENSMUSG00000023048	1.95098	6.91907	88.5234	1.2768e-19	2.73978e-18	Prr13	1	0.827935	ASPC_NT
ENSMUSG00000013846	1.94708	6.00203	39.9365	5.34965e-10	5.15904e-09	St3gal1	0.9	0.62753	ASPC_NT
ENSMUSG00000061740	1.9456	3.44864	173.677	3.04442e-33	1.53279e-31	Cyp2d22	0.316667	0.0607287	ASPC_NT
ENSMUSG00000060260	1.94349	4.02977	26.8269	3.10673e-07	1.93444e-06	Pwwp2b	0.633333	0.246964	ASPC_NT
ENSMUSG00000040270	1.94305	3.35886	81.1163	3.30714e-18	6.45372e-17	Bach2	0.2	0.149798	ASPC_NT
ENSMUSG00000031176	1.9395	7.81504	78.0136	1.30843e-17	2.45916e-16	Dynlt3	1	0.840081	ASPC_NT
ENSMUSG00000081058	1.93743	2.80588	72.4139	1.59533e-16	2.79885e-15	H3c15	0.316667	0.0789474	ASPC_NT
ENSMUSG00000026980	1.93484	4.97606	165.861	4.84849e-32	2.23196e-30	Ly75	0.333333	0.303644	ASPC_NT
ENSMUSG00000046733	1.93224	3.91688	50.7815	3.18591e-12	3.91766e-11	Gprc5a	0.283333	0.222672	ASPC_NT
ENSMUSG00000003746	1.92668	4.75591	28.2334	1.55345e-07	1.02473e-06	Man1a	0.65	0.325911	ASPC_NT
ENSMUSG00000057469	1.92568	4.53772	27.5588	2.16533e-07	1.39004e-06	E2f6	0.733333	0.338057	ASPC_NT
ENSMUSG00000016382	1.91938	7.81345	91.7325	3.15656e-20	6.98202e-19	Pls3	0.983333	0.925101	ASPC_NT
ENSMUSG00000019970	1.91926	7.25372	36.7673	2.44614e-09	2.13878e-08	Sgk1	0.8	0.469636	ASPC_NT
ENSMUSG00000038264	1.91623	2.89668	58.6189	3.91466e-13	5.24486e-12	Sema7a	0.233333	0.0789474	ASPC_NT
ENSMUSG00000075012	1.91567	2.85338	29.1933	9.69445e-08	6.60105e-07	Fjx1	0.316667	0.0688259	ASPC_NT
ENSMUSG00000020424	1.91023	4.23364	25.1821	7.01273e-07	4.10773e-06	Castor1	0.683333	0.305668	ASPC_NT
ENSMUSG00000026222	1.90838	4.80521	35.3356	4.87849e-09	4.04551e-08	Sp100	0.65	0.376518	ASPC_NT
ENSMUSG00000036402	1.9002	8.25986	198.972	6.83715e-39	4.60311e-37	Gng12	0.983333	0.979757	ASPC_NT
ENSMUSG00000008167	1.89919	4.63354	26.5288	3.59978e-07	2.21799e-06	Fbxw9	0.716667	0.396761	ASPC_NT
ENSMUSG00000096188	1.89814	5.42526	39.0667	8.11056e-10	7.65705e-09	Cmtm4	0.85	0.526316	ASPC_NT
ENSMUSG00000030486	1.89594	2.78761	29.7044	7.54586e-08	5.21385e-07	Zfp108	0.283333	0.0566802	ASPC_NT
ENSMUSG00000047250	1.89538	6.70508	41.8344	2.16389e-10	2.18049e-09	Ptgs1	0.933333	0.593117	ASPC_NT
ENSMUSG00000019823	1.89059	4.39321	26.2111	4.21203e-07	2.56629e-06	Mical1	0.616667	0.313765	ASPC_NT
ENSMUSG00000018398	1.8899	6.3411	50.0953	4.391e-12	5.33256e-11	Septin8	0.85	0.702429	ASPC_NT
ENSMUSG00000029561	1.88947	4.57398	21.2064	5.10616e-06	2.56188e-05	Oasl2	0.483333	0.176113	ASPC_NT
ENSMUSG00000041096	1.88887	4.69425	32.6084	1.82904e-08	1.38652e-07	Tspyl2	0.883333	0.451417	ASPC_NT
ENSMUSG00000056900	1.88702	3.15627	62.2432	8.82587e-14	1.23953e-12	Usp13	0.25	0.121457	ASPC_NT
ENSMUSG00000022090	1.88654	5.80871	46.9981	1.87845e-11	2.15722e-10	Pdlim2	0.9	0.718623	ASPC_NT
ENSMUSG00000060803	1.88164	7.15064	96.8695	3.42224e-21	7.97931e-20	Gstp1	1	0.676113	ASPC_NT
ENSMUSG00000057143	1.88147	4.2482	26.9267	2.95738e-07	1.84571e-06	Trim12c	0.733333	0.331984	ASPC_NT
ENSMUSG00000068246	1.87882	2.90585	33.8981	9.77984e-09	7.74457e-08	Apol9b	0.366667	0.0607287	ASPC_NT
ENSMUSG00000083567	1.87695	2.71573	60.7825	3.11619e-14	4.57325e-13	Gm11451	0.416667	0.119433	ASPC_NT
ENSMUSG00000070348	1.87426	8.36356	53.502	8.96871e-13	1.1598e-11	Ccnd1	1	0.848178	ASPC_NT
ENSMUSG00000038366	1.87273	7.82804	136.274	2.43908e-28	9.15462e-27	Lasp1	0.95	0.961538	ASPC_NT
ENSMUSG00000032491	1.86607	4.68452	35.1321	5.38225e-09	4.43113e-08	Nradd	0.733333	0.423077	ASPC_NT
ENSMUSG00000074170	1.86495	4.98856	28.8429	1.15134e-07	7.73692e-07	Plekhf1	0.783333	0.431174	ASPC_NT
ENSMUSG00000078490	1.86484	2.80516	64.2532	3.89385e-14	5.68354e-13	Cfap74	0.216667	0.0850202	ASPC_NT
ENSMUSG00000008393	1.86465	6.93244	61.6749	2.07087e-14	3.07689e-13	Carhsp1	0.983333	0.718623	ASPC_NT
ENSMUSG00000055707	1.86421	6.66682	42.5424	1.5453e-10	1.59597e-09	Klhl26	0.883333	0.635628	ASPC_NT
ENSMUSG00000103585	1.86031	2.95344	66.0245	2.85285e-15	4.4667e-14	Pcdhgb4	0.333333	0.0789474	ASPC_NT
ENSMUSG00000035914	1.85624	4.68244	27.3101	2.44775e-07	1.55559e-06	Cd276	0.633333	0.38664	ASPC_NT
ENSMUSG00000020230	1.85614	5.60394	35.9293	3.66291e-09	3.11174e-08	Prmt2	0.85	0.591093	ASPC_NT
ENSMUSG00000035770	1.85529	7.14815	85.3421	5.14036e-19	1.05874e-17	Dync1li2	0.95	0.88664	ASPC_NT
ENSMUSG00000040350	1.84767	2.87438	43.6748	1.19853e-10	1.26326e-09	Trim7	0.266667	0.0607287	ASPC_NT
ENSMUSG00000031337	1.84624	4.43528	23.4004	1.7018e-06	9.26783e-06	Mtm1	0.65	0.307692	ASPC_NT
ENSMUSG00000091955	1.84085	2.72903	118.757	3.2421e-25	1.02117e-23	Gm9844	0.5	0.111336	ASPC_NT
ENSMUSG00000019820	1.8381	6.0373	35.2733	5.02738e-09	4.15618e-08	Utrn	0.883333	0.518219	ASPC_NT
ENSMUSG00000039103	1.83719	4.33909	27.7109	2.00903e-07	1.30291e-06	Nexn	0.716667	0.41498	ASPC_NT
ENSMUSG00000025408	1.83584	5.87878	45.2388	4.30679e-11	4.76801e-10	Ddit3	0.916667	0.6417	ASPC_NT
ENSMUSG00000028358	1.83521	2.79631	70.7997	3.29553e-16	5.64451e-15	Zfp618	0.233333	0.0688259	ASPC_NT
ENSMUSG00000037822	1.83209	6.74709	72.108	1.83018e-16	3.19525e-15	Smim14	0.983333	0.799595	ASPC_NT
ENSMUSG00000000711	1.83176	5.56355	61.0136	2.80312e-14	4.1194e-13	Rab5b	0.9	0.779352	ASPC_NT
ENSMUSG00000037990	1.82903	2.83379	63.6686	4.93742e-14	7.12947e-13	Sh3rf3	0.216667	0.0809717	ASPC_NT
ENSMUSG00000027907	1.82798	7.17914	103.578	1.93323e-22	5.04231e-21	S100a11	1	0.825911	ASPC_NT
ENSMUSG00000079481	1.82522	2.91193	63.4932	1.65757e-14	2.47647e-13	Nhsl2	0.266667	0.0607287	ASPC_NT
ENSMUSG00000031812	1.82136	7.85686	156.772	6.81901e-32	3.12572e-30	Map1lc3b	1	0.95749	ASPC_NT
ENSMUSG00000031983	1.8213	6.51762	42.6776	1.44914e-10	1.50968e-09	2310022B05Rik	0.916667	0.639676	ASPC_NT
ENSMUSG00000032359	1.81586	6.00531	30.3088	5.61348e-08	3.96514e-07	Ctsh	0.833333	0.54251	ASPC_NT
ENSMUSG00000089704	1.81496	2.6261	149.906	2.18497e-27	7.84549e-26	Galnt2	0.216667	0.101215	ASPC_NT
ENSMUSG00000020821	1.81384	4.76799	35.8338	3.83554e-09	3.24305e-08	Kif1c	0.95	0.421053	ASPC_NT
ENSMUSG00000025212	1.81351	5.80289	37.9451	1.3886e-09	1.25697e-08	Sfxn3	0.9	0.617409	ASPC_NT
ENSMUSG00000010025	1.81181	5.83795	32.7154	1.7363e-08	1.32179e-07	Aldh3a2	0.783333	0.639676	ASPC_NT
ENSMUSG00000018217	1.80936	7.75503	37.8717	1.43846e-09	1.29883e-08	Pmp22	0.95	0.680162	ASPC_NT
ENSMUSG00000020184	1.80716	7.986	70.3169	4.09576e-16	6.91528e-15	Mdm2	0.95	0.939271	ASPC_NT
ENSMUSG00000029840	1.80573	9.33018	271.951	4.13457e-50	5.70994e-48	Mtpn	1	0.995951	ASPC_NT
ENSMUSG00000027983	1.80516	3.34749	26.8116	3.13037e-07	1.94796e-06	Cyp2u1	0.433333	0.194332	ASPC_NT
ENSMUSG00000053198	1.80502	2.94011	30.2766	5.70252e-08	4.0175e-07	Prx	0.166667	0.101215	ASPC_NT
ENSMUSG00000005413	1.80475	9.11824	61.2017	2.57178e-14	3.78977e-13	Hmox1	1	0.947368	ASPC_NT
ENSMUSG00000068566	1.80393	7.3545	84.7319	6.72016e-19	1.37623e-17	Myadm	0.983333	0.906883	ASPC_NT
ENSMUSG00000097145	1.79819	4.60567	24.8577	8.23839e-07	4.7406e-06	9230114K14Rik	0.733333	0.342105	ASPC_NT
ENSMUSG00000029135	1.79709	6.34099	44.1829	7.09647e-11	7.62906e-10	Fosl2	0.916667	0.686235	ASPC_NT
ENSMUSG00000028182	1.79608	2.8883	33.9215	9.66926e-09	7.6699e-08	Lrriq3	0.216667	0.0587045	ASPC_NT
ENSMUSG00000091387	1.79563	3.77867	58.45	4.19795e-13	5.59658e-12	Gcnt4	0.216667	0.188259	ASPC_NT
ENSMUSG00000026014	1.79119	5.44213	31.6467	2.92102e-08	2.14487e-07	Raph1	0.866667	0.558704	ASPC_NT
ENSMUSG00000090093	1.78977	2.77796	32.4747	1.95188e-08	1.47342e-07	Gm14399	0.4	0.103239	ASPC_NT
ENSMUSG00000020100	1.78939	4.46939	23.5941	1.54506e-06	8.44414e-06	Slc29a3	0.666667	0.336032	ASPC_NT
ENSMUSG00000019590	1.78737	2.93664	28.7165	1.22508e-07	8.20682e-07	Cyb561	0.283333	0.0748988	ASPC_NT
ENSMUSG00000023905	1.78657	7.41617	49.9771	4.64074e-12	5.61686e-11	Tnfrsf12a	0.916667	0.639676	ASPC_NT
ENSMUSG00000000594	1.78633	5.66413	31.4397	3.23121e-08	2.35658e-07	Gm2a	0.683333	0.617409	ASPC_NT
ENSMUSG00000030084	1.78556	6.22868	39.4144	6.86676e-10	6.55752e-09	Plxna1	0.85	0.566802	ASPC_NT
ENSMUSG00000034947	1.78513	4.82245	24.8276	8.36249e-07	4.8043e-06	Tmem106a	0.633333	0.463563	ASPC_NT
ENSMUSG00000034781	1.78351	5.97023	45.4696	3.86179e-11	4.30189e-10	Gna11	0.916667	0.578947	ASPC_NT
ENSMUSG00000038860	1.77704	3.15503	53.3128	9.79319e-13	1.26489e-11	Garnl3	0.25	0.133603	ASPC_NT
ENSMUSG00000009291	1.769	7.31438	56.8107	1.93701e-13	2.66482e-12	Pttg1ip	0.883333	0.799595	ASPC_NT
ENSMUSG00000024544	1.76892	4.08121	21.1992	5.12474e-06	2.56881e-05	Ldlrad4	0.633333	0.293522	ASPC_NT
ENSMUSG00000024083	1.76764	6.83826	53.2056	1.02939e-12	1.32322e-11	Pja2	0.916667	0.789474	ASPC_NT
ENSMUSG00000056185	1.76532	3.34796	20.8255	6.18448e-06	3.04475e-05	Snx32	0.4	0.115385	ASPC_NT
ENSMUSG00000021585	1.76419	6.70406	44.245	6.89093e-11	7.43034e-10	Cast	0.9	0.742915	ASPC_NT
ENSMUSG00000035561	1.76299	3.2066	17.1457	3.99458e-05	0.000168019	Aldh1b1	0.35	0.109312	ASPC_NT
ENSMUSG00000073889	1.76249	5.31	39.8793	5.49815e-10	5.29276e-09	Il11ra1	0.866667	0.526316	ASPC_NT
ENSMUSG00000031778	1.76054	4.38251	81.5425	7.10028e-18	1.35851e-16	Cx3cl1	0.2	0.238866	ASPC_NT
ENSMUSG00000030122	1.75706	6.73056	75.5324	3.95084e-17	7.1768e-16	Ptms	1	0.807692	ASPC_NT
ENSMUSG00000038987	1.75217	2.93502	36.3906	2.93265e-09	2.52724e-08	Cfap157	0.533333	0.129555	ASPC_NT
ENSMUSG00000021684	1.74812	4.98222	39.2728	7.34825e-10	7.0049e-09	Pde8b	0.716667	0.524291	ASPC_NT
ENSMUSG00000051285	1.74476	5.6854	30.9278	4.14823e-08	2.98097e-07	Pcmtd1	0.833333	0.591093	ASPC_NT
ENSMUSG00000021701	1.74192	7.58229	23.3212	1.77045e-06	9.60771e-06	Plk2	0.866667	0.548583	ASPC_NT
ENSMUSG00000026064	1.7416	6.5524	121.786	9.21801e-26	2.97295e-24	Ptp4a1	0.983333	0.945344	ASPC_NT
ENSMUSG00000073405	1.7377	2.81296	38.3728	1.13096e-09	1.04483e-08	H2-T-ps	0.266667	0.107287	ASPC_NT
ENSMUSG00000024777	1.73528	4.91145	26.28	4.07101e-07	2.49164e-06	Ppp2r5b	0.783333	0.489879	ASPC_NT
ENSMUSG00000051343	1.73509	4.65362	23.3708	1.72711e-06	9.40094e-06	Rab11fip5	0.716667	0.40081	ASPC_NT
ENSMUSG00000020777	1.73499	6.40991	42.9232	1.28964e-10	1.35268e-09	Acox1	0.916667	0.746964	ASPC_NT
ENSMUSG00000030605	1.73152	7.07094	47.8281	1.27131e-11	1.47411e-10	Mfge8	0.9	0.767206	ASPC_NT
ENSMUSG00000023571	1.72773	4.24603	34.4945	7.32621e-09	5.88501e-08	C1qtnf12	0.483333	0.305668	ASPC_NT
ENSMUSG00000055053	1.72759	6.68592	59.9307	4.60593e-14	6.66869e-13	Nfic	0.916667	0.761134	ASPC_NT
ENSMUSG00000035944	1.72746	3.48497	19.4884	1.21435e-05	5.67013e-05	Ttc38	0.533333	0.123482	ASPC_NT
ENSMUSG00000018500	1.72421	4.28404	18.4487	2.05698e-05	9.17507e-05	Adora2b	0.583333	0.244939	ASPC_NT
ENSMUSG00000104273	1.72246	2.7313	68.8017	6.23614e-15	9.56918e-14	A530064N14Rik	0.233333	0.0809717	ASPC_NT
ENSMUSG00000078429	1.71989	5.08304	43.243	1.108e-10	1.17128e-09	Ctdsp2	0.816667	0.449393	ASPC_NT
ENSMUSG00000005615	1.71811	5.81225	31.0873	3.83731e-08	2.76862e-07	Pcyt1a	0.883333	0.558704	ASPC_NT
ENSMUSG00000030157	1.71571	2.78261	73.8742	8.34952e-16	1.37315e-14	Clec2d	0.316667	0.0870445	ASPC_NT
ENSMUSG00000020186	1.71563	5.86685	25.0265	7.57583e-07	4.39508e-06	Csrp2	0.733333	0.449393	ASPC_NT
ENSMUSG00000038604	1.71131	6.3303	41.2445	2.86578e-10	2.85835e-09	Ripor1	0.866667	0.678138	ASPC_NT
ENSMUSG00000023067	1.71078	8.66069	41.1032	3.06545e-10	3.03782e-09	Cdkn1a	1	0.894737	ASPC_NT
ENSMUSG00000037971	1.71064	4.43133	24.7805	8.56019e-07	4.91003e-06	1110032A03Rik	0.683333	0.410931	ASPC_NT
ENSMUSG00000037049	1.70694	5.89337	32.2658	2.16072e-08	1.61713e-07	Smpd1	0.816667	0.639676	ASPC_NT
ENSMUSG00000042793	1.70237	4.04813	35.6596	4.17193e-09	3.51644e-08	Lgr6	0.266667	0.153846	ASPC_NT
ENSMUSG00000027605	1.69915	4.34955	20.1168	8.83975e-06	4.22083e-05	Acss2	0.633333	0.291498	ASPC_NT
ENSMUSG00000032733	1.69863	5.25372	23.8334	1.37135e-06	7.55612e-06	Snx33	0.816667	0.441296	ASPC_NT
ENSMUSG00000030641	1.69396	5.24576	17.4571	3.40745e-05	0.000145194	Ddias	0.683333	0.45749	ASPC_NT
ENSMUSG00000046798	1.69338	5.04176	23.8816	1.3388e-06	7.39185e-06	Cldn12	0.75	0.404858	ASPC_NT
ENSMUSG00000020205	1.69255	4.08813	35.694	4.1032e-09	3.46121e-08	Phlda1	0.7	0.396761	ASPC_NT
ENSMUSG00000078861	1.68973	4.16757	21.2572	4.97743e-06	2.50546e-05	Zfp931	0.583333	0.325911	ASPC_NT
ENSMUSG00000026365	1.68837	3.42701	38.7201	1.20128e-09	1.10317e-08	Cfh	0.233333	0.0728745	ASPC_NT
ENSMUSG00000026123	1.68605	6.82626	50.4221	3.76859e-12	4.60264e-11	Plekhb2	0.9	0.850202	ASPC_NT
ENSMUSG00000104687	1.68594	3.4457	55.1568	1.65301e-12	2.09239e-11	Gm42899	0.133333	0.194332	ASPC_NT
ENSMUSG00000075702	1.6858	6.28979	67.7062	1.33125e-15	2.14675e-14	Selenom	1	0.817814	ASPC_NT
ENSMUSG00000035642	1.68502	4.13062	23.9528	1.29216e-06	7.15639e-06	Aamdc	0.783333	0.32996	ASPC_NT
ENSMUSG00000035064	1.68476	4.31022	19.3831	1.28076e-05	5.95184e-05	Eef2k	0.633333	0.319838	ASPC_NT
ENSMUSG00000024143	1.682	5.36183	25.8822	4.95664e-07	2.97619e-06	Rhoq	0.9	0.497976	ASPC_NT
ENSMUSG00000036257	1.67876	5.88145	29.5107	8.29711e-08	5.6964e-07	Pnpla8	0.833333	0.649798	ASPC_NT
ENSMUSG00000027171	1.67782	3.75441	16.2462	6.3302e-05	0.000256157	Prrg4	0.466667	0.178138	ASPC_NT
ENSMUSG00000021877	1.67762	8.95976	263.963	6.23598e-49	7.6334e-47	Arf4	1	0.991903	ASPC_NT
ENSMUSG00000049811	1.67712	2.76487	35.9258	3.66905e-09	3.11204e-08	Fam161a	0.233333	0.0728745	ASPC_NT
ENSMUSG00000029428	1.67441	5.16053	26.0762	4.50285e-07	2.72499e-06	Stx2	0.85	0.546559	ASPC_NT
ENSMUSG00000063506	1.67415	3.31221	21.0954	5.39929e-06	2.68833e-05	Arhgap22	0.366667	0.198381	ASPC_NT
ENSMUSG00000041037	1.67391	4.51425	22.7086	2.40439e-06	1.28218e-05	Irgq	0.783333	0.390688	ASPC_NT
ENSMUSG00000031024	1.67326	4.91432	25.2201	6.88204e-07	4.03557e-06	Denn2b	0.683333	0.394737	ASPC_NT
ENSMUSG00000062825	1.6719	9.07027	222.886	1.10346e-42	9.74305e-41	Actg1	1	0.997976	ASPC_NT
ENSMUSG00000025981	1.67108	6.04504	34.3295	7.93528e-09	6.36003e-08	Coq10b	0.833333	0.661943	ASPC_NT
ENSMUSG00000031530	1.66837	5.59692	25.2692	6.71642e-07	3.94489e-06	Dusp4	0.8	0.582996	ASPC_NT
ENSMUSG00000022443	1.66542	8.8592	183.402	2.34296e-36	1.3569e-34	Myh9	1	0.993927	ASPC_NT
ENSMUSG00000035212	1.66145	6.59717	47.9611	1.1943e-11	1.38781e-10	Leprot	0.883333	0.785425	ASPC_NT
ENSMUSG00000016262	1.6611	3.37993	61.1682	1.3703e-13	1.90956e-12	Sertad4	0.283333	0.15587	ASPC_NT
ENSMUSG00000011096	1.65725	6.7724	86.9624	2.52646e-19	5.33629e-18	Akt1s1	0.95	0.91498	ASPC_NT
ENSMUSG00000026203	1.65407	5.18347	26.1587	4.32275e-07	2.63077e-06	Dnajb2	0.816667	0.560729	ASPC_NT
ENSMUSG00000019872	1.65399	4.45889	17.8631	2.77058e-05	0.000120487	Smpdl3a	0.583333	0.265182	ASPC_NT
ENSMUSG00000041845	1.65193	5.65672	35.8986	3.71762e-09	3.14829e-08	Rhod	0.833333	0.48583	ASPC_NT
ENSMUSG00000022791	1.65125	5.20686	28.8849	1.12784e-07	7.59794e-07	Tnk2	0.866667	0.526316	ASPC_NT
ENSMUSG00000054808	1.64955	8.90345	165.815	1.99084e-33	1.01637e-31	Actn4	1	0.995951	ASPC_NT
ENSMUSG00000015243	1.64907	5.39006	21.4188	4.58936e-06	2.32752e-05	Abca1	0.633333	0.265182	ASPC_NT
ENSMUSG00000025498	1.64871	5.35954	20.3263	7.95321e-06	3.83663e-05	Irf7	0.433333	0.325911	ASPC_NT
ENSMUSG00000024423	1.64104	7.43197	47.0604	1.82412e-11	2.10379e-10	Impact	0.95	0.870445	ASPC_NT
ENSMUSG00000050373	1.63952	4.78397	23.2429	1.841e-06	9.96547e-06	Snx21	0.75	0.508097	ASPC_NT
ENSMUSG00000030691	1.63904	5.21959	23.361	1.73563e-06	9.43778e-06	Fchsd2	0.7	0.550607	ASPC_NT
ENSMUSG00000047921	1.636	5.18354	21.3969	4.63997e-06	2.35098e-05	Trappc9	0.766667	0.497976	ASPC_NT
ENSMUSG00000051375	1.63532	3.31498	58.5389	4.04638e-13	5.41082e-12	Pcdh1	0.216667	0.139676	ASPC_NT
ENSMUSG00000078878	1.63272	2.99746	28.2697	1.52596e-07	1.00783e-06	Gm14305	0.6	0.198381	ASPC_NT
ENSMUSG00000027893	1.63219	7.27512	69.8786	4.99021e-16	8.38605e-15	Ahcyl1	1	0.935223	ASPC_NT
ENSMUSG00000039236	1.62849	4.14315	23.6335	1.51498e-06	8.29238e-06	Isg20	0.733333	0.277328	ASPC_NT
ENSMUSG00000071547	1.62568	5.10391	24.8712	8.18325e-07	4.71138e-06	Nt5dc2	0.633333	0.447368	ASPC_NT
ENSMUSG00000030257	1.62483	4.83166	19.5397	1.1832e-05	5.5391e-05	Srgap3	0.7	0.394737	ASPC_NT
ENSMUSG00000059824	1.62466	3.67864	18.607	1.89805e-05	8.51554e-05	Dbp	0.566667	0.303644	ASPC_NT
ENSMUSG00000071856	1.62389	5.53317	27.3946	2.34787e-07	1.49564e-06	Mcc	0.766667	0.461538	ASPC_NT
ENSMUSG00000000278	1.62303	8.22715	94.1765	1.09431e-20	2.46609e-19	Scpep1	0.966667	0.955466	ASPC_NT
ENSMUSG00000040158	1.6191	4.62472	42.2531	1.77311e-10	1.81386e-09	Tax1bp3	0.9	0.580972	ASPC_NT
ENSMUSG00000020654	1.61832	3.86836	20.9359	5.8504e-06	2.88953e-05	Adcy3	0.45	0.338057	ASPC_NT
ENSMUSG00000015846	1.61679	4.43621	23.9	1.32657e-06	7.32813e-06	Rxra	0.733333	0.356275	ASPC_NT
ENSMUSG00000042312	1.61581	5.9451	56.263	2.49473e-13	3.39308e-12	S100a13	0.983333	0.791498	ASPC_NT
ENSMUSG00000029020	1.61556	6.84528	54.264	6.29603e-13	8.27083e-12	Mfn2	0.966667	0.88664	ASPC_NT
ENSMUSG00000025185	1.61523	4.84641	34.0358	9.14865e-09	7.28376e-08	Loxl4	0.3	0.313765	ASPC_NT
ENSMUSG00000047557	1.61395	6.24387	35.6212	4.24999e-09	3.57664e-08	Lxn	0.95	0.674089	ASPC_NT
ENSMUSG00000050270	1.61051	2.91635	21.291	4.8935e-06	2.46783e-05	Tmem220	0.283333	0.0991903	ASPC_NT
ENSMUSG00000020623	1.60918	3.32008	52.5572	4.93182e-12	5.94911e-11	Map2k6	0.266667	0.135628	ASPC_NT
ENSMUSG00000007950	1.60838	6.30738	38.3688	1.13313e-09	1.04594e-08	Abhd8	0.916667	0.67004	ASPC_NT
ENSMUSG00000003464	1.60838	6.31824	54.4867	5.67821e-13	7.48662e-12	Pex19	0.933333	0.8583	ASPC_NT
ENSMUSG00000048537	1.60605	6.2665	36.6488	2.58967e-09	2.25646e-08	Phldb1	0.883333	0.748988	ASPC_NT
ENSMUSG00000097503	1.60572	2.82295	20.6772	6.66408e-06	3.26298e-05	3110045C21Rik	0.333333	0.0748988	ASPC_NT
ENSMUSG00000033715	1.60204	3.14035	44.0622	1.88753e-10	1.92725e-09	Akr1c14	0.216667	0.082996	ASPC_NT
ENSMUSG00000035824	1.60114	4.80252	19.6164	1.13822e-05	5.33315e-05	Tk2	0.65	0.449393	ASPC_NT
ENSMUSG00000047037	1.60044	3.2404	17.2409	3.80506e-05	0.000160757	Nipa1	0.466667	0.161943	ASPC_NT
ENSMUSG00000005686	1.59886	6.17617	24.1537	1.16914e-06	6.5491e-06	Ampd3	0.783333	0.504049	ASPC_NT
ENSMUSG00000046718	1.59663	5.70539	52.8857	1.19451e-12	1.52636e-11	Bst2	0.866667	0.809717	ASPC_NT
ENSMUSG00000049904	1.59624	2.91206	20.5023	7.27799e-06	3.53784e-05	Tmem17	0.25	0.0991903	ASPC_NT
ENSMUSG00000063065	1.59524	5.16479	30.7285	4.57235e-08	3.26181e-07	Mapk3	0.95	0.597166	ASPC_NT
ENSMUSG00000031431	1.59492	5.57895	22.43	2.76393e-06	1.45965e-05	Tsc22d3	0.766667	0.37247	ASPC_NT
ENSMUSG00000073234	1.59419	3.23263	50.9003	9.95171e-12	1.16648e-10	Gm8773	0.266667	0.125506	ASPC_NT
ENSMUSG00000026670	1.59292	7.15887	37.2653	1.92495e-09	1.71227e-08	Uap1	0.933333	0.783401	ASPC_NT
ENSMUSG00000073489	1.59133	5.2228	27.0713	2.75375e-07	1.72763e-06	Ifi204	0.783333	0.560729	ASPC_NT
ENSMUSG00000026675	1.59077	6.82959	34.4956	7.32239e-09	5.88501e-08	Hsd17b7	0.966667	0.748988	ASPC_NT
ENSMUSG00000020883	1.5891	5.04089	21.1465	5.26218e-06	2.62764e-05	Fbxl20	0.766667	0.495951	ASPC_NT
ENSMUSG00000026970	1.58771	7.65632	81.8787	2.36135e-18	4.68444e-17	Rbms1	0.983333	0.917004	ASPC_NT
ENSMUSG00000001665	1.58513	4.12261	18.2094	2.32295e-05	0.000102552	Gstt3	0.75	0.311741	ASPC_NT
ENSMUSG00000079557	1.58372	4.70256	20.7341	6.47586e-06	3.18239e-05	Marchf2	0.783333	0.449393	ASPC_NT
ENSMUSG00000027611	1.58317	4.6947	19.3929	1.27441e-05	5.9251e-05	Procr	0.716667	0.313765	ASPC_NT
ENSMUSG00000002602	1.58308	8.81734	75.1324	4.7234e-17	8.49423e-16	Axl	0.983333	0.949393	ASPC_NT
ENSMUSG00000013076	1.58045	6.27695	37.6849	1.57342e-09	1.41358e-08	Amotl1	0.983333	0.736842	ASPC_NT
ENSMUSG00000030861	1.58008	6.03088	27.3966	2.34559e-07	1.49507e-06	Acadsb	0.883333	0.661943	ASPC_NT
ENSMUSG00000062382	1.57897	5.54077	58.7756	7.8314e-14	1.10854e-12	Ftl1-ps1	1	0.532389	ASPC_NT
ENSMUSG00000026482	1.57859	6.41675	35.5334	4.43411e-09	3.71585e-08	Rgl1	0.9	0.775304	ASPC_NT
ENSMUSG00000004791	1.5776	2.90812	24.7529	8.67872e-07	4.96744e-06	Pgf	0.166667	0.0748988	ASPC_NT
ENSMUSG00000100594	1.57215	2.99688	16.5966	5.28952e-05	0.000218059	2810414N06Rik	0.266667	0.0951417	ASPC_NT
ENSMUSG00000048787	1.57134	4.63587	17.928	2.68056e-05	0.00011695	Dcun1d3	0.716667	0.352227	ASPC_NT
ENSMUSG00000035585	1.5673	5.92168	51.2834	2.52027e-12	3.13854e-11	Tsen34	0.9	0.769231	ASPC_NT
ENSMUSG00000079608	1.56659	2.76697	22.0159	3.40105e-06	1.76304e-05	Stard6	0.266667	0.0951417	ASPC_NT
ENSMUSG00000022419	1.56643	4.10475	16.4394	5.73321e-05	0.000234199	Deptor	0.516667	0.244939	ASPC_NT
ENSMUSG00000022217	1.56436	3.69713	18.8059	1.71587e-05	7.74984e-05	Emc9	0.666667	0.321862	ASPC_NT
ENSMUSG00000036368	1.56273	4.1915	17.2461	3.79492e-05	0.000160498	Rmdn2	0.633333	0.319838	ASPC_NT
ENSMUSG00000045007	1.56217	2.93749	20.8129	6.22387e-06	3.06275e-05	Tubg2	0.416667	0.0890688	ASPC_NT
ENSMUSG00000029106	1.55774	6.49573	43.8758	8.20796e-11	8.77144e-10	Add1	0.95	0.791498	ASPC_NT
ENSMUSG00000018143	1.55763	6.02497	26.78	3.17966e-07	1.97641e-06	Mafk	0.85	0.678138	ASPC_NT
ENSMUSG00000035640	1.55555	2.99079	25.1116	7.26249e-07	4.24617e-06	Cbarp	0.433333	0.111336	ASPC_NT
ENSMUSG00000015143	1.55527	7.0883	60.0564	4.34769e-14	6.32883e-13	Actn1	0.95	0.919028	ASPC_NT
ENSMUSG00000057137	1.55433	2.88115	20.8513	6.10462e-06	3.00956e-05	Tmem140	0.4	0.111336	ASPC_NT
ENSMUSG00000018012	1.55161	2.69424	35.3321	4.88674e-09	4.04923e-08	Rac3	0.25	0.0647773	ASPC_NT
ENSMUSG00000024197	1.55149	6.05851	27.628	2.09269e-07	1.34904e-06	Plin3	0.883333	0.639676	ASPC_NT
ENSMUSG00000039197	1.55009	7.58694	75.625	3.7909e-17	6.90958e-16	Adk	0.983333	0.935223	ASPC_NT
ENSMUSG00000024901	1.549	2.7664	39.5244	8.40843e-10	7.91744e-09	Peli3	0.233333	0.062753	ASPC_NT
ENSMUSG00000028042	1.54627	4.23046	19.7902	1.04248e-05	4.92308e-05	Zbtb7b	0.75	0.417004	ASPC_NT
ENSMUSG00000023055	1.54587	5.17137	21.1571	5.23441e-06	2.61648e-05	Calcoco1	0.716667	0.441296	ASPC_NT
ENSMUSG00000028088	1.54394	2.9988	15.3214	0.000101826	0.00039385	Fmo5	0.383333	0.0991903	ASPC_NT
ENSMUSG00000032786	1.54319	6.36274	36.1788	3.24772e-09	2.77654e-08	Alas1	0.833333	0.761134	ASPC_NT
ENSMUSG00000069237	1.54265	4.22243	19.6865	1.09855e-05	5.16751e-05	Fam8a1	0.733333	0.321862	ASPC_NT
ENSMUSG00000021996	1.54201	8.96693	178.289	1.63685e-35	9.13585e-34	Esd	1	1	ASPC_NT
ENSMUSG00000000127	1.54105	6.21437	27.2922	2.46939e-07	1.56656e-06	Fer	0.9	0.649798	ASPC_NT
ENSMUSG00000027239	1.53903	2.72977	38.7066	9.63743e-10	9.00385e-09	Mdk	0.25	0.082996	ASPC_NT
ENSMUSG00000021062	1.53173	2.94417	16.7518	4.88567e-05	0.000202655	Rab15	0.25	0.082996	ASPC_NT
ENSMUSG00000056144	1.53127	2.79584	21.2699	4.94583e-06	2.49072e-05	Trim34a	0.25	0.119433	ASPC_NT
ENSMUSG00000022708	1.53112	7.13796	31.8014	2.70898e-08	2.00145e-07	Zbtb20	0.966667	0.706478	ASPC_NT
ENSMUSG00000075588	1.52929	2.97281	66.887	1.92922e-15	3.06513e-14	Hoxb2	0.283333	0.200405	ASPC_NT
ENSMUSG00000053119	1.52797	7.20636	102.703	2.80691e-22	7.2335e-21	Chmp3	1	0.963563	ASPC_NT
ENSMUSG00000026305	1.52085	7.50626	75.7201	3.63347e-17	6.63385e-16	Lrrfip1	0.966667	0.949393	ASPC_NT
ENSMUSG00000001054	1.51724	5.08189	22.607	2.5297e-06	1.34701e-05	Rmnd5b	0.783333	0.483806	ASPC_NT
ENSMUSG00000049526	1.51715	2.83623	31.2476	4.1855e-08	3.00375e-07	Tmem202	0.35	0.0708502	ASPC_NT
ENSMUSG00000060639	1.51704	4.10194	19.0834	1.49072e-05	6.83901e-05	H4c9	0.833333	0.317814	ASPC_NT
ENSMUSG00000029364	1.51523	5.40561	32.4882	1.93915e-08	1.46484e-07	Wsb2	0.95	0.680162	ASPC_NT
ENSMUSG00000007837	1.51467	4.24352	19.9305	9.71128e-06	4.61172e-05	Prrg2	0.816667	0.398785	ASPC_NT
ENSMUSG00000020170	1.514	5.32736	20.9904	5.69215e-06	2.82182e-05	Frs2	0.85	0.560729	ASPC_NT
ENSMUSG00000060224	1.51271	3.0571	17.4025	3.50376e-05	0.000148886	Pyroxd2	0.35	0.0991903	ASPC_NT
ENSMUSG00000069833	1.51263	9.60978	82.7612	1.59979e-18	3.22111e-17	Ahnak	1	0.979757	ASPC_NT
ENSMUSG00000073639	1.51179	8.11681	103.95	1.64985e-22	4.32413e-21	Rab18	1	0.961538	ASPC_NT
ENSMUSG00000055850	1.51167	7.21493	70.6417	3.53849e-16	6.02158e-15	Rnf181	0.983333	0.888664	ASPC_NT
ENSMUSG00000001576	1.51132	7.23625	85.8437	4.1248e-19	8.56488e-18	Ergic1	0.983333	0.955466	ASPC_NT
ENSMUSG00000058325	1.51011	5.97845	32.8184	1.65151e-08	1.26171e-07	Dock1	0.916667	0.763158	ASPC_NT
ENSMUSG00000022514	1.50957	4.83381	18.0593	2.50723e-05	0.000109967	Il1rap	0.566667	0.453441	ASPC_NT
ENSMUSG00000036501	1.50862	5.85297	27.5693	2.1541e-07	1.38449e-06	Fam13b	0.866667	0.746964	ASPC_NT
ENSMUSG00000084128	1.50795	2.75986	29.4251	8.65283e-08	5.92928e-07	Esrp2	0.233333	0.0587045	ASPC_NT
ENSMUSG00000032997	1.50785	6.62924	27.2892	2.4731e-07	1.56738e-06	Chpf	0.85	0.593117	ASPC_NT
ENSMUSG00000031586	1.50653	5.05579	22.8209	2.27304e-06	1.21696e-05	Rbpms	0.9	0.566802	ASPC_NT
ENSMUSG00000055862	1.50586	3.09988	20.2455	8.28411e-06	3.98021e-05	Izumo4	0.383333	0.125506	ASPC_NT
ENSMUSG00000026313	1.50536	5.16892	20.4558	7.45035e-06	3.61184e-05	Hdac4	0.816667	0.506073	ASPC_NT
ENSMUSG00000078862	1.50478	3.35493	20.9836	5.71155e-06	2.82873e-05	Gm14326	0.533333	0.319838	ASPC_NT
ENSMUSG00000020689	1.50329	3.13365	13.46	0.00026692	0.000930112	Itgb3	0.333333	0.103239	ASPC_NT
ENSMUSG00000004568	1.50286	4.85534	21.3733	4.69537e-06	2.37569e-05	Arhgef18	0.7	0.453441	ASPC_NT
ENSMUSG00000106847	1.50202	3.34613	18.8759	1.65598e-05	7.51084e-05	Peg13	0.55	0.149798	ASPC_NT
ENSMUSG00000011832	1.50029	4.34908	17.6051	3.15977e-05	0.000136094	Evi5l	0.616667	0.398785	ASPC_NT
ENSMUSG00000035342	1.50023	6.53851	37.5018	1.71813e-09	1.53719e-08	Lzts2	0.9	0.787449	ASPC_NT
ENSMUSG00000041236	1.49951	6.94622	41.9555	2.04278e-10	2.06813e-09	Vps41	0.916667	0.854251	ASPC_NT
ENSMUSG00000027309	1.49931	6.25515	34.1766	8.54524e-09	6.82352e-08	4930402H24Rik	0.9	0.811741	ASPC_NT
ENSMUSG00000032086	1.49852	5.40735	27.408	2.33239e-07	1.48842e-06	Bace1	0.766667	0.548583	ASPC_NT
ENSMUSG00000024048	1.49806	9.6664	253.491	2.27596e-47	2.55382e-45	Myl12a	1	1	ASPC_NT
ENSMUSG00000032905	1.49625	6.51449	37.3108	1.8833e-09	1.67938e-08	Atg12	0.933333	0.811741	ASPC_NT
ENSMUSG00000044042	1.4934	5.6767	25.5485	5.84777e-07	3.45541e-06	Fmn1	0.833333	0.665992	ASPC_NT
ENSMUSG00000026727	1.49276	7.28038	80.4382	4.46398e-18	8.63303e-17	Rsu1	0.983333	0.94332	ASPC_NT
ENSMUSG00000026781	1.49041	6.21456	26.4794	3.68863e-07	2.26662e-06	Acbd5	0.85	0.720648	ASPC_NT
ENSMUSG00000025764	1.49037	6.55257	30.1789	5.9816e-08	4.20312e-07	Jade1	0.816667	0.753036	ASPC_NT
ENSMUSG00000027712	1.4894	9.92258	193.084	6.1279e-38	3.86022e-36	Anxa5	1	0.997976	ASPC_NT
ENSMUSG00000059195	1.4862	2.77664	31.1236	3.77004e-08	2.72683e-07	Gm12715	0.433333	0.159919	ASPC_NT
ENSMUSG00000038949	1.48406	4.81383	13.9206	0.000210097	0.000753634	Cnst	0.566667	0.425101	ASPC_NT
ENSMUSG00000054277	1.48389	6.03499	25.9432	4.80922e-07	2.8909e-06	Arfgap3	0.883333	0.659919	ASPC_NT
ENSMUSG00000035901	1.48279	5.92916	27.4034	2.33769e-07	1.49092e-06	Dennd5a	0.983333	0.676113	ASPC_NT
ENSMUSG00000026107	1.48157	4.96268	15.7793	8.04493e-05	0.000318486	Nabp1	0.733333	0.406883	ASPC_NT
ENSMUSG00000053746	1.48147	4.62926	25.8157	5.12265e-07	3.06903e-06	Ptrh1	0.916667	0.560729	ASPC_NT
ENSMUSG00000036989	1.48139	4.3671	15.9372	7.41817e-05	0.000295301	Trim3	0.65	0.362348	ASPC_NT
ENSMUSG00000016933	1.48112	5.01645	21.9166	3.57478e-06	1.84777e-05	Plcg1	0.783333	0.506073	ASPC_NT
ENSMUSG00000060935	1.48018	7.43621	49.6027	5.52945e-12	6.64769e-11	Tmem263	0.966667	0.882591	ASPC_NT
ENSMUSG00000040322	1.47862	6.43756	26.1093	4.42954e-07	2.6912e-06	Slc25a24	0.783333	0.676113	ASPC_NT
ENSMUSG00000036241	1.47693	6.22225	44.6022	5.81908e-11	6.32524e-10	Ube2r2	0.983333	0.821862	ASPC_NT
ENSMUSG00000085566	1.47628	2.69134	29.3831	8.8328e-08	6.04491e-07	A730017L22Rik	0.3	0.0809717	ASPC_NT
ENSMUSG00000005973	1.47426	7.83322	56.505	2.23073e-13	3.04942e-12	Rcn1	0.916667	0.902834	ASPC_NT
ENSMUSG00000041361	1.47319	2.71157	57.4727	6.29455e-13	8.27083e-12	Myzap	0.183333	0.0890688	ASPC_NT
ENSMUSG00000026880	1.47314	6.99753	36.4049	2.91254e-09	2.51393e-08	Stom	0.8	0.87247	ASPC_NT
ENSMUSG00000041773	1.47308	5.46627	21.115	5.34617e-06	2.66492e-05	Enc1	0.833333	0.55668	ASPC_NT
ENSMUSG00000036452	1.47247	3.49831	15.0689	0.000115981	0.000442559	Arhgap26	0.483333	0.198381	ASPC_NT
ENSMUSG00000057554	1.47234	5.85009	27.1738	2.61788e-07	1.65007e-06	Lgals8	0.833333	0.730769	ASPC_NT
ENSMUSG00000040253	1.47074	4.22877	25.3232	7.31108e-07	4.26795e-06	Gbp7	0.35	0.196356	ASPC_NT
ENSMUSG00000036644	1.46942	6.24765	35.1017	5.46203e-09	4.49137e-08	Tbc1d9b	0.916667	0.799595	ASPC_NT
ENSMUSG00000022440	1.46765	4.32661	18.1679	2.37255e-05	0.000104656	C1qtnf6	0.45	0.382591	ASPC_NT
ENSMUSG00000042745	1.46657	6.64332	23.7939	1.39857e-06	7.69034e-06	Id1	0.933333	0.516194	ASPC_NT
ENSMUSG00000054452	1.46627	6.55095	78.0102	1.31039e-17	2.45916e-16	Tle5	0.983333	0.937247	ASPC_NT
ENSMUSG00000023909	1.4658	3.80269	10.7579	0.00110273	0.00331435	Paqr4	0.45	0.267206	ASPC_NT
ENSMUSG00000060279	1.46579	6.48229	55.5778	3.42502e-13	4.60603e-12	Ap2a1	0.983333	0.906883	ASPC_NT
ENSMUSG00000052062	1.46519	2.9205	51.314	8.3486e-12	9.87169e-11	Pard3b	0.166667	0.101215	ASPC_NT
ENSMUSG00000023827	1.46512	5.07224	20.5067	7.26183e-06	3.53158e-05	Agpat4	0.733333	0.508097	ASPC_NT
ENSMUSG00000037418	1.46462	2.78011	32.7976	1.66835e-08	1.27276e-07	Best1	0.266667	0.0688259	ASPC_NT
ENSMUSG00000022957	1.46203	6.00973	27.5806	2.14213e-07	1.37761e-06	Itsn1	0.9	0.702429	ASPC_NT
ENSMUSG00000073609	1.46074	3.50235	13.607	0.000247276	0.000869625	D2hgdh	0.483333	0.295547	ASPC_NT
ENSMUSG00000001794	1.4599	6.22424	48.5058	9.24747e-12	1.08867e-10	Capns1	0.966667	0.852227	ASPC_NT
ENSMUSG00000055148	1.45971	3.40211	13.9714	0.000204635	0.000735756	Klf2	0.333333	0.176113	ASPC_NT
ENSMUSG00000038150	1.45912	5.62235	21.034	5.56849e-06	2.76423e-05	Ormdl3	0.716667	0.580972	ASPC_NT
ENSMUSG00000022221	1.45447	6.65543	31.3375	3.39633e-08	2.46864e-07	Ripk3	0.933333	0.783401	ASPC_NT
ENSMUSG00000032418	1.45218	6.47291	38.7548	9.41729e-10	8.80582e-09	Me1	0.95	0.813765	ASPC_NT
ENSMUSG00000038271	1.45196	4.50329	15.7652	8.1036e-05	0.000320455	Iffo1	0.6	0.431174	ASPC_NT
ENSMUSG00000019832	1.45098	6.39319	25.3879	6.33233e-07	3.72918e-06	Rab32	0.866667	0.674089	ASPC_NT
ENSMUSG00000025278	1.45095	8.02277	56.0889	2.70378e-13	3.66353e-12	Flnb	0.916667	0.935223	ASPC_NT
ENSMUSG00000001021	1.45028	2.86018	57.2083	1.61221e-13	2.2351e-12	S100a3	0.35	0.0910931	ASPC_NT
ENSMUSG00000034522	1.44903	3.04597	56.1046	1.1124e-12	1.42314e-11	Zfp395	0.166667	0.151822	ASPC_NT
ENSMUSG00000007872	1.44853	8.58117	33.9195	9.67862e-09	7.67168e-08	Id3	0.983333	0.791498	ASPC_NT
ENSMUSG00000042364	1.44361	6.53487	28.4749	1.37953e-07	9.17301e-07	Snx18	0.9	0.753036	ASPC_NT
ENSMUSG00000022474	1.44237	6.50843	32.295	2.13023e-08	1.59797e-07	Pmm1	0.9	0.716599	ASPC_NT
ENSMUSG00000097431	1.44199	3.01199	17.4091	3.49201e-05	0.000148445	Gm26782	0.6	0.0951417	ASPC_NT
ENSMUSG00000025880	1.44187	5.3424	19.8572	1.0078e-05	4.77236e-05	Smad7	0.833333	0.47166	ASPC_NT
ENSMUSG00000031667	1.4417	5.57719	22.0228	3.38938e-06	1.75869e-05	Aktip	0.866667	0.605263	ASPC_NT
ENSMUSG00000031539	1.44117	4.07847	13.0297	0.000334028	0.00113685	Ap3m2	0.533333	0.295547	ASPC_NT
ENSMUSG00000019947	1.43983	6.47781	28.6589	1.26026e-07	8.42677e-07	Arid5b	0.95	0.834008	ASPC_NT
ENSMUSG00000053581	1.43982	4.96268	19.7583	1.05944e-05	4.99224e-05	Zfand2a	0.816667	0.566802	ASPC_NT
ENSMUSG00000008348	1.43976	7.80241	144.672	8.28892e-30	3.3567e-28	Ubc	1	0.983806	ASPC_NT
ENSMUSG00000017446	1.43716	3.06598	47.0432	5.18553e-11	5.67667e-10	C1qtnf1	0.216667	0.111336	ASPC_NT
ENSMUSG00000020864	1.43614	5.55865	26.998	2.85517e-07	1.7871e-06	Ankrd40	0.916667	0.688259	ASPC_NT
ENSMUSG00000030323	1.43382	4.43196	13.9849	0.000203204	0.000730856	Ift122	0.65	0.340081	ASPC_NT
ENSMUSG00000046387	1.43199	3.13988	22.3232	2.9158e-06	1.53514e-05	Pcdhb17	0.166667	0.0708502	ASPC_NT
ENSMUSG00000017386	1.42974	5.38269	21.2424	5.01457e-06	2.5218e-05	Traf4	0.75	0.657895	ASPC_NT
ENSMUSG00000025026	1.42918	6.22462	20.7907	6.29377e-06	3.09573e-05	Add3	0.833333	0.637652	ASPC_NT
ENSMUSG00000089682	1.42701	4.69518	16.4744	5.63117e-05	0.00023038	Bcl2l2	0.766667	0.376518	ASPC_NT
ENSMUSG00000026879	1.42558	9.41896	99.6383	1.04126e-21	2.55499e-20	Gsn	1	0.995951	ASPC_NT
ENSMUSG00000021987	1.42363	6.05808	25.647	5.56897e-07	3.30882e-06	Mtmr6	0.816667	0.732794	ASPC_NT
ENSMUSG00000037649	1.42328	3.79157	13.4072	0.000274357	0.000952118	H2-DMa	0.55	0.246964	ASPC_NT
ENSMUSG00000071001	1.42325	3.04523	47.4153	4.41749e-11	4.87554e-10	Hrct1	0.216667	0.129555	ASPC_NT
ENSMUSG00000020393	1.4232	4.60778	15.6297	8.68807e-05	0.000340939	Kremen1	0.75	0.382591	ASPC_NT
ENSMUSG00000039782	1.42214	4.13172	15.0214	0.000118857	0.000452893	Cpeb2	0.55	0.242915	ASPC_NT
ENSMUSG00000052698	1.42192	5.18544	17.5528	3.24517e-05	0.000139438	Tln2	0.8	0.522267	ASPC_NT
ENSMUSG00000024127	1.42162	5.18788	19.4713	1.22486e-05	5.70931e-05	Prepl	0.8	0.605263	ASPC_NT
ENSMUSG00000000078	1.42145	6.75781	29.0495	1.04032e-07	7.05241e-07	Klf6	0.966667	0.793522	ASPC_NT
ENSMUSG00000090841	1.41996	7.96479	149.086	1.42491e-30	6.06687e-29	Myl6	1	0.997976	ASPC_NT
ENSMUSG00000032602	1.41971	5.03069	19.7819	1.04685e-05	4.9394e-05	Slc25a20	0.816667	0.591093	ASPC_NT
ENSMUSG00000030717	1.41917	6.98002	28.7446	1.20827e-07	8.09925e-07	Nupr1	0.916667	0.665992	ASPC_NT
ENSMUSG00000058690	1.41553	6.06102	24.5439	9.62844e-07	5.47033e-06	Ccser2	0.933333	0.708502	ASPC_NT
ENSMUSG00000036985	1.41404	5.16831	18.3768	2.13351e-05	9.48499e-05	Zdhhc9	0.733333	0.580972	ASPC_NT
ENSMUSG00000029314	1.41275	3.10237	39.063	8.12463e-10	7.66362e-09	Gpat3	0.2	0.137652	ASPC_NT
ENSMUSG00000039497	1.41082	6.12929	21.456	4.50422e-06	2.29081e-05	Dse	0.783333	0.684211	ASPC_NT
ENSMUSG00000021775	1.4086	5.04375	14.7483	0.000136862	0.000514402	Nr1d2	0.7	0.467611	ASPC_NT
ENSMUSG00000032363	1.40616	3.06261	55.1406	6.47642e-13	8.4871e-12	Adamts7	0.166667	0.0931174	ASPC_NT
ENSMUSG00000010051	1.40491	3.39457	14.4162	0.000162505	0.000599282	Hyal1	0.4	0.212551	ASPC_NT
ENSMUSG00000036523	1.40465	3.80476	11.9623	0.000584087	0.00188039	Greb1	0.333333	0.15587	ASPC_NT
ENSMUSG00000003549	1.40306	5.27751	26.8105	3.13207e-07	1.94796e-06	Ercc1	0.933333	0.684211	ASPC_NT
ENSMUSG00000032192	1.40242	4.99948	17.5316	3.28049e-05	0.000140563	Gnb5	0.7	0.512146	ASPC_NT
ENSMUSG00000026028	1.40073	6.63887	35.8466	3.81204e-09	3.22571e-08	Trak2	0.916667	0.850202	ASPC_NT
ENSMUSG00000030556	1.3983	4.59391	14.8469	0.000130064	0.000491595	Lrrc28	0.8	0.412955	ASPC_NT
ENSMUSG00000024912	1.39755	6.20509	22.9492	2.13187e-06	1.14536e-05	Fosl1	0.916667	0.530364	ASPC_NT
ENSMUSG00000097397	1.39509	2.71249	18.8358	1.68999e-05	7.649e-05	Gm16861	0.216667	0.0769231	ASPC_NT
ENSMUSG00000031986	1.39483	4.43228	16.3259	6.0766e-05	0.000246915	Sprtn	0.65	0.449393	ASPC_NT
ENSMUSG00000031328	1.39376	8.88607	94.3281	1.02482e-20	2.3192e-19	Flna	1	0.989879	ASPC_NT
ENSMUSG00000006301	1.39262	5.99013	28.812	1.16897e-07	7.84559e-07	Tmbim1	0.883333	0.777328	ASPC_NT
ENSMUSG00000028893	1.39261	5.53604	13.8571	0.000217143	0.000775296	Sesn2	0.65	0.463563	ASPC_NT
ENSMUSG00000028063	1.39206	9.71061	54.5501	5.5137e-13	7.27863e-12	Lmna	0.983333	0.923077	ASPC_NT
ENSMUSG00000027472	1.39181	7.41875	70.717	3.42054e-16	5.84536e-15	Pdrg1	1	0.95749	ASPC_NT
ENSMUSG00000018736	1.39094	6.91406	46.3377	2.56399e-11	2.9008e-10	Ndel1	0.966667	0.88664	ASPC_NT
ENSMUSG00000026701	1.38956	9.93522	144.933	7.46735e-30	3.03541e-28	Prdx6	1	0.993927	ASPC_NT
ENSMUSG00000020451	1.38817	5.92422	24.7907	8.51717e-07	4.88796e-06	Limk2	0.866667	0.748988	ASPC_NT
ENSMUSG00000021876	1.38777	6.8794	25.7571	5.2735e-07	3.15065e-06	Rnase4	0.933333	0.722672	ASPC_NT
ENSMUSG00000029767	1.38511	8.91406	68.2343	1.04836e-15	1.70331e-14	Calu	0.9	0.97166	ASPC_NT
ENSMUSG00000027394	1.38445	4.6865	15.1834	0.000109334	0.000419725	Ttl	0.766667	0.435223	ASPC_NT
ENSMUSG00000037613	1.38302	4.81771	16.5442	5.43361e-05	0.000223145	Tnfrsf23	0.783333	0.469636	ASPC_NT
ENSMUSG00000004105	1.37875	6.39106	22.2375	3.04358e-06	1.5954e-05	Angptl2	0.683333	0.504049	ASPC_NT
ENSMUSG00000040433	1.37824	6.49654	27.3734	2.37255e-07	1.51047e-06	Zbtb38	0.883333	0.728745	ASPC_NT
ENSMUSG00000030917	1.37764	5.4422	21.1845	5.16257e-06	2.58536e-05	Tmem159	0.916667	0.621457	ASPC_NT
ENSMUSG00000026223	1.3768	7.30915	56.3075	2.4439e-13	3.32815e-12	Itm2c	0.85	0.963563	ASPC_NT
ENSMUSG00000041571	1.37631	6.56993	74.5352	6.16831e-17	1.10557e-15	Selenow	0.983333	0.919028	ASPC_NT
ENSMUSG00000025809	1.37521	9.47289	80.19	4.98232e-18	9.60099e-17	Itgb1	0.966667	0.979757	ASPC_NT
ENSMUSG00000054469	1.37453	5.46372	18.8456	1.68164e-05	7.6144e-05	Lclat1	0.783333	0.62753	ASPC_NT
ENSMUSG00000104861	1.37342	3.64628	77.629	1.92464e-16	3.35473e-15	3110039M20Rik	0.283333	0.251012	ASPC_NT
ENSMUSG00000062590	1.37308	4.54703	16.6169	5.23484e-05	0.00021597	Armc9	0.683333	0.42915	ASPC_NT
ENSMUSG00000024121	1.37233	5.03831	87.9075	1.67101e-19	3.57146e-18	Atp6v0c	0.966667	0.884615	ASPC_NT
ENSMUSG00000036561	1.3689	4.23628	14.9096	0.000125919	0.000477268	Ppp6r2	0.616667	0.408907	ASPC_NT
ENSMUSG00000015305	1.36767	6.19056	21.1875	5.1549e-06	2.58272e-05	Sash1	0.85	0.639676	ASPC_NT
ENSMUSG00000034308	1.36642	3.05595	25.2988	7.35595e-07	4.28547e-06	Sdr42e1	0.2	0.097166	ASPC_NT
ENSMUSG00000002781	1.36588	3.39329	12.8614	0.000364684	0.00122685	Tmem143	0.416667	0.238866	ASPC_NT
ENSMUSG00000006024	1.36554	7.87118	117.831	4.76616e-25	1.47957e-23	Napa	0.966667	0.981781	ASPC_NT
ENSMUSG00000107283	1.36014	6.0571	37.4218	1.78544e-09	1.59476e-08	Mpv17	0.95	0.819838	ASPC_NT
ENSMUSG00000071180	1.35937	6.6034	37.6325	1.61356e-09	1.44603e-08	Smim15	0.95	0.866397	ASPC_NT
ENSMUSG00000039234	1.35534	7.00302	26.0624	4.53352e-07	2.742e-06	Sec24d	0.966667	0.700405	ASPC_NT
ENSMUSG00000035305	1.35265	3.1241	46.4644	6.65641e-11	7.18465e-10	Ror1	0.183333	0.0708502	ASPC_NT
ENSMUSG00000075514	1.35255	2.73605	27.204	2.57919e-07	1.6276e-06	Gm13375	0.283333	0.0910931	ASPC_NT
ENSMUSG00000022442	1.35142	4.93606	14.3436	0.00016873	0.000620455	Ttll1	0.716667	0.481781	ASPC_NT
ENSMUSG00000046318	1.3508	3.36864	68.4955	1.77433e-15	2.83156e-14	Ccbe1	0.2	0.139676	ASPC_NT
ENSMUSG00000022994	1.35071	3.9033	13.1421	0.000315004	0.00107862	Adcy6	0.55	0.283401	ASPC_NT
ENSMUSG00000019975	1.34895	6.36429	22.4433	2.74564e-06	1.45123e-05	Ikbip	0.816667	0.688259	ASPC_NT
ENSMUSG00000072704	1.3487	7.56781	40.5365	4.0168e-10	3.91929e-09	Smim10l1	0.983333	0.8583	ASPC_NT
ENSMUSG00000030161	1.34827	6.85899	48.495	9.29429e-12	1.09299e-10	Gabarapl1	0.916667	0.88664	ASPC_NT
ENSMUSG00000028745	1.34808	9.02077	268.448	1.35476e-49	1.82419e-47	Capzb	1	1	ASPC_NT
ENSMUSG00000014077	1.34561	7.69249	97.5839	2.51631e-21	5.95729e-20	Chp1	0.983333	0.981781	ASPC_NT
ENSMUSG00000043733	1.34393	7.08113	47.991	1.17762e-11	1.3699e-10	Ptpn11	0.983333	0.898785	ASPC_NT
ENSMUSG00000036299	1.34295	7.0237	69.2314	6.6817e-16	1.11417e-14	BC031181	1	0.94332	ASPC_NT
ENSMUSG00000064120	1.34166	4.32661	15.0749	0.000115623	0.000441819	Mocs1	0.6	0.380567	ASPC_NT
ENSMUSG00000027488	1.34012	4.65836	13.8437	0.000218659	0.000780191	Snta1	0.7	0.459514	ASPC_NT
ENSMUSG00000045980	1.33717	4.59829	12.853	0.000366294	0.0012315	Tmem104	0.65	0.380567	ASPC_NT
ENSMUSG00000095362	1.33435	3.5293	19.4413	1.24359e-05	5.79407e-05	Gm14325	0.616667	0.37247	ASPC_NT
ENSMUSG00000018920	1.33392	5.27216	16.1993	6.48405e-05	0.000261792	Cxcl16	0.666667	0.469636	ASPC_NT
ENSMUSG00000032121	1.33342	4.23825	14.2175	0.00018012	0.000657046	Tmem218	0.683333	0.366397	ASPC_NT
ENSMUSG00000037816	1.33284	4.42499	11.1419	0.000899925	0.00276025	Fbxw17	0.666667	0.42915	ASPC_NT
ENSMUSG00000039159	1.32818	5.43278	25.7269	5.353e-07	3.1946e-06	Ube2h	0.933333	0.682186	ASPC_NT
ENSMUSG00000006014	1.32744	5.30995	20.6978	6.59523e-06	3.23515e-05	Prg4	0.45	0.131579	ASPC_NT
ENSMUSG00000058756	1.32693	4.60826	18.437	2.06926e-05	9.22601e-05	Thra	0.716667	0.489879	ASPC_NT
ENSMUSG00000007815	1.32684	8.93756	289.549	1.14903e-52	1.87535e-50	Rhoa	1	1	ASPC_NT
ENSMUSG00000000743	1.32536	6.83504	48.2701	1.03292e-11	1.2081e-10	Chmp1a	0.9	0.902834	ASPC_NT
ENSMUSG00000060450	1.32414	7.12328	33.5366	1.16535e-08	9.13623e-08	Rnf14	0.9	0.866397	ASPC_NT
ENSMUSG00000025241	1.32232	5.14925	15.3379	0.000100962	0.000390927	Fyco1	0.766667	0.54251	ASPC_NT
ENSMUSG00000026657	1.31923	6.04158	22.7674	2.33461e-06	1.24744e-05	Frmd4a	0.833333	0.746964	ASPC_NT
ENSMUSG00000039153	1.31828	4.76416	17.052	4.1904e-05	0.000175912	Runx2	0.716667	0.44332	ASPC_NT
ENSMUSG00000041935	1.31803	5.80496	17.5771	3.20526e-05	0.000137833	AW549877	0.883333	0.649798	ASPC_NT
ENSMUSG00000017405	1.31749	3.9635	10.8686	0.00103992	0.00313871	Nek8	0.45	0.287449	ASPC_NT
ENSMUSG00000034377	1.31603	7.4734	75.5387	3.93982e-17	7.16887e-16	Tulp4	0.983333	0.975709	ASPC_NT
ENSMUSG00000047459	1.31564	8.04905	116.506	8.28514e-25	2.53544e-23	Dynlrb1	1	0.995951	ASPC_NT
ENSMUSG00000002957	1.31558	7.34526	47.4373	1.52772e-11	1.76953e-10	Ap2a2	0.983333	0.91498	ASPC_NT
ENSMUSG00000098702	1.31455	3.47427	9.34332	0.0023445	0.00644588	1500015A07Rik	0.0833333	0.176113	ASPC_NT
ENSMUSG00000039347	1.313	5.06515	15.4948	9.31258e-05	0.000362541	Atp6v0e2	0.583333	0.532389	ASPC_NT
ENSMUSG00000045211	1.3126	4.76659	13.7743	0.000226682	0.000806414	Nudt18	0.766667	0.447368	ASPC_NT
ENSMUSG00000044345	1.30972	4.45025	12.9731	0.000344037	0.00116467	Marveld1	0.8	0.394737	ASPC_NT
ENSMUSG00000042608	1.3076	4.46992	12.5356	0.000432413	0.0014341	Stk40	0.75	0.382591	ASPC_NT
ENSMUSG00000020458	1.30558	7.86407	43.9835	7.79958e-11	8.3516e-10	Rtn4	0.983333	0.937247	ASPC_NT
ENSMUSG00000030793	1.30435	3.24616	10.9496	0.000996286	0.00301715	Pycard	0.433333	0.1417	ASPC_NT
ENSMUSG00000022817	1.30278	6.25753	23.9913	1.26762e-06	7.05664e-06	Itgb5	0.85	0.742915	ASPC_NT
ENSMUSG00000025037	1.3017	6.3935	20.2164	8.40648e-06	4.03361e-05	Maoa	0.866667	0.637652	ASPC_NT
ENSMUSG00000025950	1.30095	7.39911	26.5403	3.57941e-07	2.20707e-06	Idh1	0.966667	0.827935	ASPC_NT
ENSMUSG00000019923	1.30064	7.79909	51.9418	1.85387e-12	2.33566e-11	Zwint	1	0.925101	ASPC_NT
ENSMUSG00000028962	1.30058	6.08769	26.1234	4.39878e-07	2.67402e-06	Slc4a2	0.883333	0.805668	ASPC_NT
ENSMUSG00000042042	1.30047	5.91067	17.6003	3.16758e-05	0.000136375	Csgalnact2	0.783333	0.674089	ASPC_NT
ENSMUSG00000036986	1.29997	6.20307	17.858	2.77775e-05	0.000120701	Pml	0.833333	0.672065	ASPC_NT
ENSMUSG00000029050	1.29927	5.95323	20.224	8.37436e-06	4.01999e-05	Ski	0.933333	0.593117	ASPC_NT
ENSMUSG00000062014	1.29872	7.60498	57.7768	1.2404e-13	1.73078e-12	Gmfb	0.983333	0.965587	ASPC_NT
ENSMUSG00000037656	1.29759	5.8653	16.5054	5.54246e-05	0.000227095	Slc20a2	0.8	0.645749	ASPC_NT
ENSMUSG00000036273	1.29579	6.0316	19.1356	1.45176e-05	6.66879e-05	Lrrk2	0.8	0.722672	ASPC_NT
ENSMUSG00000028517	1.29546	7.47242	20.9401	5.83789e-06	2.88467e-05	Plpp3	0.883333	0.771255	ASPC_NT
ENSMUSG00000033594	1.2949	2.97914	13.4929	0.000262396	0.000916216	Spata2l	0.2	0.111336	ASPC_NT
ENSMUSG00000001504	1.29454	3.6884	27.8798	2.09814e-07	1.35094e-06	Irx2	0.5	0.230769	ASPC_NT
ENSMUSG00000017724	1.29382	3.40654	11.3315	0.000814158	0.00252741	Etv4	0.383333	0.190283	ASPC_NT
ENSMUSG00000062421	1.29379	6.05002	22.0785	3.29599e-06	1.71404e-05	Arf2	0.85	0.789474	ASPC_NT
ENSMUSG00000008855	1.2923	5.71411	20.4707	7.3946e-06	3.58805e-05	Hdac5	0.783333	0.692308	ASPC_NT
ENSMUSG00000097141	1.29053	2.81889	19.8491	1.01189e-05	4.78912e-05	Gm10524	0.383333	0.153846	ASPC_NT
ENSMUSG00000026393	1.28677	7.39461	36.029	3.49094e-09	2.97268e-08	Nek7	0.983333	0.888664	ASPC_NT
ENSMUSG00000031521	1.28582	6.55993	33.6338	1.11168e-08	8.74088e-08	Aga	0.916667	0.84413	ASPC_NT
ENSMUSG00000036775	1.2857	5.2691	14.8839	0.000127602	0.000483478	Decr2	0.8	0.554656	ASPC_NT
ENSMUSG00000046550	1.28556	2.73985	50.706	1.08089e-11	1.26147e-10	Spin2c	0.283333	0.0566802	ASPC_NT
ENSMUSG00000060600	1.28447	5.30011	11.9234	0.000596132	0.0019163	Eno3	0.583333	0.568826	ASPC_NT
ENSMUSG00000031555	1.28361	7.64612	43.8836	8.1775e-11	8.74757e-10	Adam9	0.933333	0.925101	ASPC_NT
ENSMUSG00000026811	1.28151	4.65018	15.1365	0.00011201	0.000429232	St6galnac6	0.733333	0.530364	ASPC_NT
ENSMUSG00000022159	1.27999	3.25232	12.373	0.000470845	0.00154727	Rab2b	0.566667	0.236842	ASPC_NT
ENSMUSG00000022367	1.27997	2.88253	46.7583	5.86318e-11	6.36675e-10	Has2	0.183333	0.0870445	ASPC_NT
ENSMUSG00000026048	1.27774	5.67844	13.5364	0.000256525	0.000898631	Ercc5	0.766667	0.54251	ASPC_NT
ENSMUSG00000010067	1.27632	5.27056	20.5803	6.99731e-06	3.41226e-05	Rassf1	0.816667	0.698381	ASPC_NT
ENSMUSG00000004872	1.27612	3.39292	18.957	1.58931e-05	7.24504e-05	Pax3	0.366667	0.206478	ASPC_NT
ENSMUSG00000022615	1.27607	2.91373	14.6941	0.000140746	0.000526979	Tymp	0.183333	0.15587	ASPC_NT
ENSMUSG00000039286	1.27509	6.88235	29.4364	8.60481e-08	5.90013e-07	Fndc3b	0.966667	0.811741	ASPC_NT
ENSMUSG00000030397	1.27418	4.2131	13.17	0.000310448	0.001064	Mark4	0.6	0.431174	ASPC_NT
ENSMUSG00000004508	1.27327	5.1673	15.5902	8.86675e-05	0.00034694	Gab2	0.766667	0.566802	ASPC_NT
ENSMUSG00000021493	1.27188	6.47096	36.7062	2.51905e-09	2.20075e-08	Pdlim7	0.95	0.884615	ASPC_NT
ENSMUSG00000036026	1.27119	5.37319	17.3523	3.59459e-05	0.000152505	Tmem63b	0.733333	0.672065	ASPC_NT
ENSMUSG00000039813	1.27022	4.24784	9.23575	0.00248388	0.00679268	Tbc1d2	0.533333	0.271255	ASPC_NT
ENSMUSG00000031299	1.26897	7.44888	58.9017	7.38998e-14	1.0502e-12	Pdha1	0.966667	0.941296	ASPC_NT
ENSMUSG00000055723	1.26703	6.31642	18.1071	2.44697e-05	0.000107543	Rras2	0.933333	0.653846	ASPC_NT
ENSMUSG00000034707	1.26652	7.55704	36.9618	2.22752e-09	1.95717e-08	Gns	0.85	0.935223	ASPC_NT
ENSMUSG00000034245	1.26143	2.7428	39.5016	8.33406e-10	7.85428e-09	Hdac11	0.3	0.0951417	ASPC_NT
ENSMUSG00000032018	1.26086	7.43764	44.5747	5.89528e-11	6.38872e-10	Sc5d	0.9	0.94332	ASPC_NT
ENSMUSG00000025139	1.26063	6.65068	26.481	3.68588e-07	2.26623e-06	Tollip	0.883333	0.815789	ASPC_NT
ENSMUSG00000005103	1.25971	9.17608	115.888	1.07224e-24	3.2263e-23	Wdr1	1	0.995951	ASPC_NT
ENSMUSG00000045664	1.25825	5.50142	13.0072	0.000337957	0.0011466	Cdc42ep2	0.816667	0.54251	ASPC_NT
ENSMUSG00000027663	1.25759	6.61316	22.0761	3.3e-06	1.71479e-05	Zmat3	0.916667	0.773279	ASPC_NT
ENSMUSG00000063382	1.25684	4.69381	17.1897	3.90583e-05	0.000164736	Bcl9l	0.816667	0.447368	ASPC_NT
ENSMUSG00000107994	1.25458	2.75222	11.8027	0.000635174	0.00202489	D830050J10Rik	0.3	0.0789474	ASPC_NT
ENSMUSG00000060671	1.25419	4.75559	15.6097	8.77819e-05	0.000343975	Atp8b2	0.766667	0.473684	ASPC_NT
ENSMUSG00000003528	1.25177	7.17412	46.1411	2.81292e-11	3.17286e-10	Slc25a1	0.966667	0.94332	ASPC_NT
ENSMUSG00000028378	1.24979	5.81757	19.5728	1.16358e-05	5.4496e-05	Ptgr1	0.883333	0.696356	ASPC_NT
ENSMUSG00000022575	1.24948	6.10522	19.1732	1.42441e-05	6.56278e-05	Gsdmd	0.716667	0.674089	ASPC_NT
ENSMUSG00000020231	1.24582	4.94818	13.1982	0.000305926	0.00105017	Dip2a	0.716667	0.530364	ASPC_NT
ENSMUSG00000034751	1.24561	4.94077	13.8609	0.000216718	0.000774032	Mast4	0.7	0.512146	ASPC_NT
ENSMUSG00000023186	1.24461	6.10353	15.494	9.31678e-05	0.000362573	Vwa5a	0.8	0.678138	ASPC_NT
ENSMUSG00000057315	1.24283	5.43497	12.6325	0.000411041	0.00136659	Arhgap24	0.8	0.506073	ASPC_NT
ENSMUSG00000037410	1.24234	5.98109	13.7207	0.000233082	0.000826477	Tbc1d2b	0.85	0.522267	ASPC_NT
ENSMUSG00000017670	1.24199	6.3454	22.2115	3.08353e-06	1.6132e-05	Elmo2	0.883333	0.775304	ASPC_NT
ENSMUSG00000026889	1.23842	6.37384	22.5793	2.56504e-06	1.3638e-05	Rbm18	0.8	0.805668	ASPC_NT
ENSMUSG00000024958	1.23841	4.52909	13.725	0.000232567	0.000825169	Gpr137	0.716667	0.506073	ASPC_NT
ENSMUSG00000020422	1.23557	7.36667	39.5623	6.39793e-10	6.14247e-09	Tns3	1	0.961538	ASPC_NT
ENSMUSG00000037493	1.23498	3.97652	19.6474	1.12049e-05	5.26383e-05	Cib2	0.433333	0.251012	ASPC_NT
ENSMUSG00000035595	1.23387	4.02758	14.8365	0.000130762	0.000493889	Fam174c	0.783333	0.431174	ASPC_NT
ENSMUSG00000019978	1.23323	7.29235	44.5802	5.87997e-11	6.37856e-10	Epb41l2	0.95	0.927126	ASPC_NT
ENSMUSG00000021288	1.23278	7.30401	59.0447	6.91954e-14	9.85944e-13	Klc1	0.983333	0.969636	ASPC_NT
ENSMUSG00000097487	1.23193	3.41174	13.236	0.000299952	0.00103129	Ptges3l	0.683333	0.291498	ASPC_NT
ENSMUSG00000009647	1.23185	5.66734	17.5269	3.2883e-05	0.000140785	Mcu	0.85	0.649798	ASPC_NT
ENSMUSG00000024033	1.23167	2.93376	10.9681	0.000986549	0.00299102	Rsph1	0.3	0.0890688	ASPC_NT
ENSMUSG00000021884	1.22959	3.8628	8.8582	0.00304351	0.00815135	Hacl1	0.5	0.242915	ASPC_NT
ENSMUSG00000075705	1.22936	4.09306	24.9135	8.01314e-07	4.62333e-06	Msrb1	0.75	0.623482	ASPC_NT
ENSMUSG00000018474	1.22796	5.53041	16.0758	6.90836e-05	0.000277055	Chd3	0.916667	0.621457	ASPC_NT
ENSMUSG00000005575	1.22345	4.48746	17.7267	2.96995e-05	0.000128329	Ube2m	0.833333	0.59919	ASPC_NT
ENSMUSG00000041617	1.2233	3.35081	35.1914	5.23024e-09	4.31064e-08	Ccdc74a	0.25	0.188259	ASPC_NT
ENSMUSG00000021262	1.22257	2.81986	64.2123	7.2024e-14	1.02489e-12	Evl	0.2	0.147773	ASPC_NT
ENSMUSG00000020635	1.2223	3.51827	9.20277	0.00252829	0.0069051	Fkbp1b	0.35	0.279352	ASPC_NT
ENSMUSG00000027227	1.22153	5.36993	15.0977	0.000114271	0.000437273	Sord	0.766667	0.58502	ASPC_NT
ENSMUSG00000023074	1.22148	5.06891	11.4206	0.000776809	0.00242615	Mospd1	0.7	0.479757	ASPC_NT
ENSMUSG00000041654	1.21921	5.47295	14.3625	0.000167088	0.000614711	Slc39a11	0.7	0.635628	ASPC_NT
ENSMUSG00000034190	1.21848	6.18693	23.6952	1.46914e-06	8.04551e-06	Chmp7	0.866667	0.809717	ASPC_NT
ENSMUSG00000025140	1.21833	5.44751	13.5849	0.000250131	0.00087823	Pycr1	0.716667	0.544534	ASPC_NT
ENSMUSG00000034403	1.21746	6.9132	25.9632	4.76168e-07	2.86392e-06	Pja1	0.933333	0.831984	ASPC_NT
ENSMUSG00000028879	1.21701	7.14168	35.7672	3.96082e-09	3.34373e-08	Stx12	0.916667	0.892713	ASPC_NT
ENSMUSG00000076435	1.21674	3.5948	12.8305	0.000370623	0.00124372	Acsf2	0.316667	0.334008	ASPC_NT
ENSMUSG00000026277	1.21661	5.94968	22.0864	3.28303e-06	1.70844e-05	Stk25	0.85	0.783401	ASPC_NT
ENSMUSG00000035778	1.21613	5.85269	14.5344	0.000152859	0.000567123	Ggta1	0.766667	0.65587	ASPC_NT
ENSMUSG00000025372	1.21527	5.80771	21.2345	5.03447e-06	2.52827e-05	Baiap2	0.75	0.441296	ASPC_NT
ENSMUSG00000026553	1.2142	8.64572	84.6873	6.85309e-19	1.40079e-17	Copa	0.983333	0.989879	ASPC_NT
ENSMUSG00000002332	1.21338	5.86308	22.5324	2.62583e-06	1.392e-05	Dhrs1	0.933333	0.777328	ASPC_NT
ENSMUSG00000032487	1.21063	8.21254	11.9968	0.000573578	0.00185043	Ptgs2	0.8	0.59919	ASPC_NT
ENSMUSG00000023806	1.2094	2.95431	15.333	0.000101222	0.000391653	Rsph3b	0.483333	0.172065	ASPC_NT
ENSMUSG00000042743	1.20884	3.86326	10.4244	0.00131623	0.00387707	Sgtb	0.533333	0.265182	ASPC_NT
ENSMUSG00000027247	1.20807	6.60517	40.2638	4.57532e-10	4.44012e-09	Arhgap1	0.933333	0.912955	ASPC_NT
ENSMUSG00000035413	1.20558	6.29723	25.2405	6.81248e-07	3.99913e-06	Tmem98	0.9	0.781377	ASPC_NT
ENSMUSG00000029763	1.20543	6.51062	21.4671	4.47923e-06	2.27918e-05	Exoc4	0.866667	0.823887	ASPC_NT
ENSMUSG00000024644	1.20454	7.22305	35.276	5.02093e-09	4.15618e-08	Cndp2	0.95	0.910931	ASPC_NT
ENSMUSG00000096965	1.20434	5.2381	15.5809	8.90913e-05	0.000348345	3300005D01Rik	0.8	0.631579	ASPC_NT
ENSMUSG00000016664	1.20429	6.8292	30.5418	5.00899e-08	3.5615e-07	Pacsin2	0.9	0.882591	ASPC_NT
ENSMUSG00000031246	1.20387	9.02373	88.2384	1.44608e-19	3.09685e-18	Sh3bgrl	1	0.997976	ASPC_NT
ENSMUSG00000025171	1.2035	5.17121	13.9165	0.000210547	0.000754901	Ubtd1	0.816667	0.54251	ASPC_NT
ENSMUSG00000024404	1.20331	6.61547	28.0829	1.67279e-07	1.0974e-06	Riok3	0.9	0.874494	ASPC_NT
ENSMUSG00000031207	1.20319	9.54962	116.02	1.0146e-24	3.06141e-23	Msn	1	1	ASPC_NT
ENSMUSG00000044715	1.20238	5.74437	20.4624	7.42554e-06	3.60144e-05	Gskip	0.966667	0.753036	ASPC_NT
ENSMUSG00000021286	1.20233	5.18062	13.8971	0.000212678	0.000761119	Zfyve21	0.883333	0.566802	ASPC_NT
ENSMUSG00000020653	1.20174	3.54219	8.729	0.00326326	0.0086902	Klf11	0.233333	0.188259	ASPC_NT
ENSMUSG00000026342	1.20136	5.71256	14.1914	0.000182567	0.000664397	Slc35f5	0.716667	0.595142	ASPC_NT
ENSMUSG00000046836	1.19976	5.66192	23.2914	1.79692e-06	9.7375e-06	Brox	0.833333	0.803644	ASPC_NT
ENSMUSG00000005447	1.19852	5.53324	21.0656	5.48083e-06	2.72322e-05	Pafah1b3	0.95	0.714575	ASPC_NT
ENSMUSG00000045362	1.196	5.18366	12.1474	0.000529992	0.00172357	Tnfrsf26	0.366667	0.406883	ASPC_NT
ENSMUSG00000038523	1.19536	3.42726	16.5425	5.43818e-05	0.000223247	1700003F12Rik	0.35	0.198381	ASPC_NT
ENSMUSG00000038936	1.19375	5.81754	13.9953	0.000202117	0.000727187	Sccpdh	0.8	0.611336	ASPC_NT
ENSMUSG00000025505	1.19063	4.22049	11.8397	0.000622945	0.00199334	Tmem80	0.8	0.427126	ASPC_NT
ENSMUSG00000055897	1.18957	3.85757	9.09246	0.00268277	0.00728479	Ppp4r1l-ps	0.5	0.269231	ASPC_NT
ENSMUSG00000097252	1.18762	2.75495	59.0556	3.26834e-13	4.41185e-12	NA	0.166667	0.103239	ASPC_NT
ENSMUSG00000031776	1.18698	5.81644	18.972	1.57726e-05	7.19926e-05	Arl2bp	0.783333	0.548583	ASPC_NT
ENSMUSG00000046711	1.18672	6.44327	55.6255	3.35019e-13	4.51103e-12	Hmga1	0.983333	0.969636	ASPC_NT
ENSMUSG00000037752	1.18666	4.27976	8.27356	0.00417554	0.0107863	Xkr8	0.566667	0.338057	ASPC_NT
ENSMUSG00000030768	1.18644	5.39916	12.5241	0.000435032	0.00144234	Disp1	0.833333	0.578947	ASPC_NT
ENSMUSG00000068732	1.18608	6.08749	22.0126	3.40667e-06	1.76511e-05	Tmem167b	0.816667	0.823887	ASPC_NT
ENSMUSG00000109336	1.18537	5.75312	21.6349	4.11725e-06	2.10794e-05	Samd4b	0.95	0.769231	ASPC_NT
ENSMUSG00000033769	1.18484	5.31806	13.4332	0.000270677	0.000940558	Exoc6b	0.833333	0.605263	ASPC_NT
ENSMUSG00000031709	1.18428	2.88071	44.5469	1.52833e-10	1.58148e-09	Tbc1d9	0.166667	0.115385	ASPC_NT
ENSMUSG00000061536	1.18411	3.94914	9.18204	0.00255662	0.00697036	Sec22c	0.5	0.295547	ASPC_NT
ENSMUSG00000001891	1.18202	6.65133	25.0826	7.36802e-07	4.29018e-06	Ugp2	0.9	0.82996	ASPC_NT
ENSMUSG00000020474	1.18194	4.29233	9.32664	0.00236558	0.0064972	Polm	0.566667	0.319838	ASPC_NT
ENSMUSG00000005087	1.1819	8.83375	49.2605	6.49095e-12	7.76895e-11	Cd44	0.933333	0.983806	ASPC_NT
ENSMUSG00000042675	1.18182	4.24564	13.8939	0.000213038	0.000761901	Ypel3	0.633333	0.313765	ASPC_NT
ENSMUSG00000020876	1.18153	4.73162	10.9231	0.00101033	0.00305623	Snx11	0.65	0.506073	ASPC_NT
ENSMUSG00000026102	1.18142	5.22182	11.702	0.000669767	0.00211813	Inpp1	0.783333	0.550607	ASPC_NT
ENSMUSG00000110649	1.18087	2.81426	24.7764	8.57768e-07	4.91744e-06	Gm40466	0.233333	0.12753	ASPC_NT
ENSMUSG00000048216	1.18068	3.33573	26.2352	4.68921e-07	2.82506e-06	Gpr85	0.2	0.137652	ASPC_NT
ENSMUSG00000015468	1.18049	2.78182	16.5729	5.35421e-05	0.000220304	Notch4	0.233333	0.062753	ASPC_NT
ENSMUSG00000034110	1.17985	3.825	8.06864	0.00466727	0.0118687	Kctd7	0.466667	0.261134	ASPC_NT
ENSMUSG00000096971	1.1794	2.79432	11.0371	0.000951197	0.00289771	4930556M19Rik	0.25	0.0748988	ASPC_NT
ENSMUSG00000075467	1.17643	5.72109	29.2209	9.56399e-08	6.51634e-07	Dnlz	0.95	0.842105	ASPC_NT
ENSMUSG00000028559	1.17576	6.5369	32.6708	1.7744e-08	1.3489e-07	Osbpl9	0.966667	0.878543	ASPC_NT
ENSMUSG00000041959	1.17557	7.93901	21.5978	4.19481e-06	2.14357e-05	S100a10	1	0.647773	ASPC_NT
ENSMUSG00000020580	1.17532	7.35795	32.0354	2.41713e-08	1.79567e-07	Rock2	0.983333	0.904858	ASPC_NT
ENSMUSG00000028673	1.17508	6.94759	37.3202	1.87485e-09	1.67323e-08	Fuca1	0.916667	0.925101	ASPC_NT
ENSMUSG00000078580	1.17463	3.01287	9.51948	0.00213319	0.00594995	E430018J23Rik	0.366667	0.107287	ASPC_NT
ENSMUSG00000027087	1.1727	7.21467	23.3462	1.74847e-06	9.49801e-06	Itgav	0.9	0.850202	ASPC_NT
ENSMUSG00000024426	1.17197	4.52255	11.8394	0.000623058	0.00199334	Atat1	0.75	0.491903	ASPC_NT
ENSMUSG00000036580	1.17131	6.45235	18.7278	1.78524e-05	8.03955e-05	Spg20	0.866667	0.748988	ASPC_NT
ENSMUSG00000019891	1.1713	3.37035	44.2739	1.72121e-10	1.76412e-09	Dcbld1	0.183333	0.172065	ASPC_NT
ENSMUSG00000034731	1.16995	3.31528	8.0863	0.00462265	0.0117691	Dgkh	0.4	0.174089	ASPC_NT
ENSMUSG00000031767	1.16982	3.6288	10.0628	0.00159565	0.00460196	Nudt7	0.633333	0.307692	ASPC_NT
ENSMUSG00000043903	1.16978	2.79857	27.8847	2.08619e-07	1.34607e-06	Zfp469	0.283333	0.097166	ASPC_NT
ENSMUSG00000025237	1.16978	4.03534	11.2767	0.000838083	0.00259495	Parp6	0.666667	0.402834	ASPC_NT
ENSMUSG00000052928	1.16954	3.86681	10.182	0.00149748	0.00434558	Ctif	0.633333	0.378543	ASPC_NT
ENSMUSG00000074182	1.1695	7.01011	32.437	1.988e-08	1.49858e-07	Znhit6	1	0.910931	ASPC_NT
ENSMUSG00000042121	1.16866	5.02678	12.8296	0.000370795	0.00124391	Ssh1	0.8	0.552632	ASPC_NT
ENSMUSG00000045294	1.16699	7.07215	25.6323	5.60971e-07	3.32569e-06	Insig1	0.883333	0.890688	ASPC_NT
ENSMUSG00000028542	1.1652	4.2036	9.4195	0.00225062	0.00622971	Slc6a9	0.35	0.309717	ASPC_NT
ENSMUSG00000027329	1.16357	2.97276	13.0409	0.000332068	0.00113079	Spef1	0.3	0.0890688	ASPC_NT
ENSMUSG00000030614	1.16332	5.62869	16.2563	6.2975e-05	0.000255121	Tmem126b	0.916667	0.676113	ASPC_NT
ENSMUSG00000022108	1.16116	8.91269	86.9206	2.57319e-19	5.41375e-18	Itm2b	0.966667	0.997976	ASPC_NT
ENSMUSG00000027742	1.16104	5.97198	15.9929	7.20873e-05	0.000287602	Cog6	0.783333	0.738866	ASPC_NT
ENSMUSG00000024588	1.16101	6.47707	20.1212	8.82031e-06	4.21341e-05	Fech	0.9	0.795547	ASPC_NT
ENSMUSG00000057522	1.15991	8.17658	80.5708	4.20956e-18	8.17034e-17	Spop	0.983333	0.98583	ASPC_NT
ENSMUSG00000059713	1.15987	5.12817	11.1464	0.00089777	0.00275442	Rcan3	0.683333	0.603239	ASPC_NT
ENSMUSG00000016637	1.15768	4.90689	16.1829	6.53908e-05	0.000263602	Ift27	0.9	0.621457	ASPC_NT
ENSMUSG00000027287	1.15687	6.63499	30.5304	5.03706e-08	3.57911e-07	Snap23	0.933333	0.896761	ASPC_NT
ENSMUSG00000009894	1.1564	6.94986	31.6428	2.92658e-08	2.14749e-07	Snap47	0.9	0.894737	ASPC_NT
ENSMUSG00000022637	1.1564	5.09691	11.0033	0.000968332	0.00294334	Cblb	0.7	0.44332	ASPC_NT
ENSMUSG00000033318	1.15621	3.3791	9.65238	0.00198669	0.00559988	Gstt2	0.483333	0.204453	ASPC_NT
ENSMUSG00000001036	1.15554	5.42452	12.1261	0.000535945	0.00174049	Epn2	0.8	0.497976	ASPC_NT
ENSMUSG00000047514	1.15505	7.1334	34.7061	6.61341e-09	5.35636e-08	Tspyl1	0.95	0.92915	ASPC_NT
ENSMUSG00000070780	1.15347	5.6146	14.0272	0.000198793	0.000716187	Rbm47	0.716667	0.57085	ASPC_NT
ENSMUSG00000018567	1.15283	8.5809	146.062	4.75457e-30	1.96231e-28	Gabarap	1	1	ASPC_NT
ENSMUSG00000028878	1.15206	5.44108	12.3464	0.00047747	0.00156617	Fam76a	0.833333	0.615385	ASPC_NT
ENSMUSG00000031149	1.15184	5.29024	30.8572	4.29376e-08	3.07325e-07	Praf2	0.966667	0.811741	ASPC_NT
ENSMUSG00000015149	1.1512	6.49726	31.1998	3.63243e-08	2.63314e-07	Sirt2	0.916667	0.898785	ASPC_NT
ENSMUSG00000002812	1.1511	6.88363	34.2957	8.06649e-09	6.45559e-08	Flii	0.883333	0.925101	ASPC_NT
ENSMUSG00000110631	1.15002	5.52434	81.8197	2.42366e-18	4.7904e-17	Gm42047	0.716667	0.625506	ASPC_NT
ENSMUSG00000021668	1.14999	5.40589	11.6885	0.000674538	0.00213083	Polk	0.75	0.607287	ASPC_NT
ENSMUSG00000067787	1.14965	5.93034	22.3787	2.83587e-06	1.49452e-05	Blcap	0.883333	0.827935	ASPC_NT
ENSMUSG00000025856	1.14933	5.36836	12.2272	0.000508265	0.0016591	Pdgfa	0.866667	0.597166	ASPC_NT
ENSMUSG00000008206	1.14886	3.88214	7.62793	0.00593541	0.0145903	Cers4	0.483333	0.263158	ASPC_NT
ENSMUSG00000057667	1.14709	3.65487	10.611	0.00119208	0.00355215	Bloc1s3	0.566667	0.331984	ASPC_NT
ENSMUSG00000054723	1.14693	3.91173	8.49489	0.00370354	0.00969726	Vmac	0.666667	0.263158	ASPC_NT
ENSMUSG00000022031	1.14583	5.69182	14.0741	0.000194019	0.000700864	Elp3	0.85	0.67004	ASPC_NT
ENSMUSG00000050708	1.14488	11.0467	147.479	2.70136e-30	1.12787e-28	Ftl1	1	1	ASPC_NT
ENSMUSG00000020399	1.14447	3.94766	13.9368	0.00020834	0.000748078	Havcr2	0.35	0.196356	ASPC_NT
ENSMUSG00000028655	1.14447	3.55887	15.288	0.000104355	0.000402332	Mfsd2a	0.133333	0.153846	ASPC_NT
ENSMUSG00000038456	1.14352	4.05473	9.02912	0.00277579	0.00751654	Dennd2a	0.633333	0.303644	ASPC_NT
ENSMUSG00000063889	1.14322	4.46935	9.48745	0.00217012	0.00603734	Crem	0.666667	0.390688	ASPC_NT
ENSMUSG00000021504	1.14202	5.30699	13.0476	0.000330922	0.00112771	B4galt7	0.75	0.62753	ASPC_NT
ENSMUSG00000040296	1.14159	6.15377	13.0179	0.000336074	0.00114252	Ddx58	0.8	0.625506	ASPC_NT
ENSMUSG00000030407	1.1413	4.57135	9.47281	0.00218722	0.00607862	Qpctl	0.633333	0.449393	ASPC_NT
ENSMUSG00000021143	1.141	4.7064	10.6429	0.00117205	0.00350024	Pacs2	0.8	0.48583	ASPC_NT
ENSMUSG00000004221	1.14095	6.27233	17.154	3.97761e-05	0.000167501	Ikbkg	0.75	0.803644	ASPC_NT
ENSMUSG00000034993	1.13957	7.05874	50.9762	2.90904e-12	3.58948e-11	Vat1	0.966667	0.98583	ASPC_NT
ENSMUSG00000021820	1.13706	6.51128	24.0518	1.22997e-06	6.86131e-06	Camk2g	0.933333	0.842105	ASPC_NT
ENSMUSG00000042814	1.13582	4.03243	10.8975	0.00102414	0.00309368	Mcts2	0.666667	0.37247	ASPC_NT
ENSMUSG00000059901	1.13567	3.60752	43.7301	2.18163e-10	2.19631e-09	Adamts14	0.166667	0.186235	ASPC_NT
ENSMUSG00000038365	1.13564	5.16978	11.4077	0.000782108	0.00243987	Fbxo25	0.8	0.475709	ASPC_NT
ENSMUSG00000046671	1.13404	7.31797	42.7207	1.41981e-10	1.48343e-09	Mtfr1l	0.95	0.949393	ASPC_NT
ENSMUSG00000031865	1.13375	7.06879	32.2648	2.16178e-08	1.61713e-07	Dctn1	0.966667	0.919028	ASPC_NT
ENSMUSG00000035203	1.13247	5.83735	27.9137	1.81805e-07	1.18691e-06	Epn1	0.95	0.854251	ASPC_NT
ENSMUSG00000022199	1.13203	2.95956	18.0572	2.50992e-05	0.000109998	Slc22a17	0.216667	0.0728745	ASPC_NT
ENSMUSG00000048921	1.13076	3.38291	7.44247	0.00656979	0.0159069	Zfp689	0.366667	0.212551	ASPC_NT
ENSMUSG00000031839	1.12989	7.74207	102.613	2.91688e-22	7.4811e-21	Hsbp1	1	0.991903	ASPC_NT
ENSMUSG00000021238	1.12932	4.73895	7.49927	0.00636843	0.0155065	Aldh6a1	0.6	0.285425	ASPC_NT
ENSMUSG00000030423	1.12779	5.46663	13.8097	0.000222554	0.000792514	Pop4	0.866667	0.678138	ASPC_NT
ENSMUSG00000046058	1.12773	2.68673	53.6318	3.13507e-12	3.86395e-11	Eid2	0.183333	0.0708502	ASPC_NT
ENSMUSG00000031367	1.12768	6.10374	11.9537	0.000586707	0.0018877	Ap1s2	0.766667	0.623482	ASPC_NT
ENSMUSG00000040097	1.12647	5.59675	13.4308	0.000271009	0.000941408	Flywch1	0.816667	0.665992	ASPC_NT
ENSMUSG00000037370	1.12565	4.09249	47.4661	4.32212e-11	4.78007e-10	Enpp1	0.2	0.236842	ASPC_NT
ENSMUSG00000056131	1.12547	5.49204	13.3671	0.000280158	0.0009693	Pgm3	0.766667	0.674089	ASPC_NT
ENSMUSG00000028557	1.12203	5.87549	14.6274	0.000145687	0.00054359	Rnf11	0.966667	0.645749	ASPC_NT
ENSMUSG00000068742	1.12181	4.62596	9.20237	0.00252884	0.0069051	Cry2	0.683333	0.433198	ASPC_NT
ENSMUSG00000049295	1.12178	4.60652	9.49943	0.00215624	0.00600491	Zfp219	0.733333	0.447368	ASPC_NT
ENSMUSG00000040714	1.12097	3.03985	9.06577	0.00272157	0.00738085	Klc3	0.35	0.1417	ASPC_NT
ENSMUSG00000042473	1.12043	4.61031	10.7642	0.00109906	0.00330517	Tbc1d8b	0.666667	0.451417	ASPC_NT
ENSMUSG00000040466	1.11934	6.07408	19.6722	1.10652e-05	5.20272e-05	Blvrb	0.966667	0.767206	ASPC_NT
ENSMUSG00000097785	1.11919	2.70176	10.8037	0.00107627	0.00324023	B230217O12Rik	0.2	0.0870445	ASPC_NT
ENSMUSG00000026836	1.11902	4.42299	8.68106	0.00334884	0.0088786	Acvr1	0.6	0.354251	ASPC_NT
ENSMUSG00000079317	1.11873	4.14134	12.6508	0.000407126	0.00135501	Trappc2	0.716667	0.512146	ASPC_NT
ENSMUSG00000047632	1.11871	3.84574	7.54019	0.00622731	0.0152007	Fgfbp3	0.483333	0.273279	ASPC_NT
ENSMUSG00000022451	1.11863	7.40176	56.6583	2.07821e-13	2.84816e-12	Twf1	0.983333	0.963563	ASPC_NT
ENSMUSG00000021619	1.11813	4.08304	8.44086	0.00381349	0.00994648	Atg10	0.65	0.32996	ASPC_NT
ENSMUSG00000040212	1.11708	6.91582	35.5056	4.49392e-09	3.75843e-08	Emp3	0.983333	0.961538	ASPC_NT
ENSMUSG00000000531	1.11698	3.66466	8.43875	0.00381786	0.00995304	Grasp	0.5	0.277328	ASPC_NT
ENSMUSG00000061887	1.1167	5.31666	15.5093	9.24373e-05	0.000360121	Ssbp3	0.9	0.558704	ASPC_NT
ENSMUSG00000030035	1.1119	5.20166	14.34	0.000169043	0.000621267	Wbp1	0.866667	0.62753	ASPC_NT
ENSMUSG00000042066	1.11169	3.68476	8.16745	0.00442317	0.0113121	Tmcc2	0.5	0.240891	ASPC_NT
ENSMUSG00000047139	1.11146	6.07909	7.34533	0.00692939	0.0166652	Cd24a	0.65	0.331984	ASPC_NT
ENSMUSG00000024816	1.11037	6.56781	22.0199	3.39424e-06	1.76036e-05	Frmd8	0.9	0.850202	ASPC_NT
ENSMUSG00000026311	1.10932	4.32342	8.93392	0.00292181	0.00786056	Asb1	0.616667	0.410931	ASPC_NT
ENSMUSG00000026457	1.10919	8.36052	97.6452	2.45082e-21	5.81503e-20	Adipor1	0.983333	0.989879	ASPC_NT
ENSMUSG00000019966	1.10875	5.81267	9.76027	0.0018753	0.0053244	Kitl	0.766667	0.576923	ASPC_NT
ENSMUSG00000036006	1.10868	3.84311	29.4925	1.30361e-07	8.68967e-07	Ripor2	0.15	0.182186	ASPC_NT
ENSMUSG00000063253	1.10818	6.54455	41.4932	2.54561e-10	2.54609e-09	Scoc	0.966667	0.906883	ASPC_NT
ENSMUSG00000090124	1.10777	4.35126	13.1147	0.000319537	0.00109272	Ugt1a7c	0.55	0.419028	ASPC_NT
ENSMUSG00000024914	1.10723	6.00813	40.0995	4.94887e-10	4.78969e-09	Drap1	1	0.894737	ASPC_NT
ENSMUSG00000001482	1.1063	5.51633	12.5072	0.000438893	0.00145201	Def8	0.8	0.661943	ASPC_NT
ENSMUSG00000039886	1.10536	5.76631	14.2936	0.000173154	0.000635289	Tmem120a	0.85	0.674089	ASPC_NT
ENSMUSG00000039199	1.10343	4.26161	9.28888	0.00241402	0.00661169	Zdhhc1	0.65	0.42915	ASPC_NT
ENSMUSG00000037151	1.10281	4.11785	7.81401	0.00536173	0.0133541	Lrrc20	0.566667	0.340081	ASPC_NT
ENSMUSG00000020946	1.10262	6.95347	40.5071	4.07361e-10	3.97112e-09	Gosr2	0.933333	0.945344	ASPC_NT
ENSMUSG00000003762	1.10233	3.91345	8.2932	0.00413128	0.0106837	Coq8b	0.566667	0.356275	ASPC_NT
ENSMUSG00000022564	1.10179	7.28396	27.8013	1.9215e-07	1.2499e-06	Grina	0.883333	0.884615	ASPC_NT
ENSMUSG00000053334	1.10172	4.31943	7.18226	0.00757906	0.0180145	Ficd	0.533333	0.321862	ASPC_NT
ENSMUSG00000001018	1.10156	6.75559	29.4396	8.5917e-08	5.89489e-07	Snapin	0.966667	0.898785	ASPC_NT
ENSMUSG00000055150	1.09951	2.80518	13.8161	0.000221816	0.000790146	Zfp78	0.183333	0.0789474	ASPC_NT
ENSMUSG00000032743	1.09879	4.08352	6.61007	0.0103969	0.0237278	D430042O09Rik	0.45	0.334008	ASPC_NT
ENSMUSG00000004040	1.09823	7.05274	24.8017	8.47055e-07	4.86379e-06	Stat3	0.933333	0.88664	ASPC_NT
ENSMUSG00000042992	1.09657	4.17229	8.02902	0.00476896	0.0120646	Borcs5	0.616667	0.376518	ASPC_NT
ENSMUSG00000034066	1.09568	4.94916	9.65033	0.00198887	0.00560399	Farp2	0.683333	0.493927	ASPC_NT
ENSMUSG00000058230	1.09481	5.73111	16.588	5.31302e-05	0.000218943	Arhgap35	0.833333	0.761134	ASPC_NT
ENSMUSG00000022043	1.0947	7.6886	33.492	1.1908e-08	9.3086e-08	Trim35	0.933333	0.94332	ASPC_NT
ENSMUSG00000028035	1.09106	5.51635	11.0487	0.000945364	0.00288402	Dnajb4	0.733333	0.621457	ASPC_NT
ENSMUSG00000028955	1.0902	7.43931	35.0977	5.47268e-09	4.4967e-08	Vamp3	0.983333	0.931174	ASPC_NT
ENSMUSG00000029580	1.0891	13.2191	189.3	2.5314e-37	1.55818e-35	Actb	1	1	ASPC_NT
ENSMUSG00000036106	1.08833	3.93583	8.35244	0.00400065	0.0103669	Prr5	0.416667	0.317814	ASPC_NT
ENSMUSG00000031072	1.0862	4.54344	9.90996	0.00173118	0.00495702	LTO1	0.75	0.479757	ASPC_NT
ENSMUSG00000083282	1.0861	4.37323	7.67243	0.00579273	0.014315	Ctsf	0.566667	0.331984	ASPC_NT
ENSMUSG00000109783	1.08568	2.93233	45.0332	1.23715e-10	1.30143e-09	Gm45338	0.183333	0.125506	ASPC_NT
ENSMUSG00000024845	1.08548	6.13463	30.9776	4.04844e-08	2.91509e-07	Tmem134	0.983333	0.848178	ASPC_NT
ENSMUSG00000055485	1.08516	4.46297	7.78648	0.00544291	0.0135375	Soga1	0.616667	0.350202	ASPC_NT
ENSMUSG00000021756	1.08488	7.28889	21.8684	3.66213e-06	1.88839e-05	Il6st	0.866667	0.864372	ASPC_NT
ENSMUSG00000027459	1.08422	4.65049	8.7003	0.00331422	0.00880848	Fam110a	0.616667	0.483806	ASPC_NT
ENSMUSG00000002233	1.08405	8.67475	82.8139	1.56304e-18	3.15893e-17	Rhoc	1	0.989879	ASPC_NT
ENSMUSG00000039063	1.07978	3.3828	6.855	0.00907802	0.0210796	Echdc3	0.45	0.206478	ASPC_NT
ENSMUSG00000029001	1.07899	3.89645	7.09599	0.00794769	0.018787	Fbxo44	0.516667	0.301619	ASPC_NT
ENSMUSG00000032606	1.07806	4.8662	9.5449	0.00210435	0.00588322	Nicn1	0.75	0.487854	ASPC_NT
ENSMUSG00000021687	1.07697	6.1186	13.2643	0.000295569	0.00101689	Scamp1	0.8	0.730769	ASPC_NT
ENSMUSG00000038205	1.07647	4.40909	7.93831	0.00501042	0.0126015	Prkab2	0.633333	0.423077	ASPC_NT
ENSMUSG00000051351	1.07583	4.73619	8.25853	0.00420974	0.0108616	Zfp46	0.6	0.47166	ASPC_NT
ENSMUSG00000003380	1.07563	6.64451	42.0454	1.95723e-10	1.99275e-09	Rabac1	1	0.941296	ASPC_NT
ENSMUSG00000060002	1.07477	4.82358	9.63333	0.00200704	0.00565076	Chpt1	0.733333	0.435223	ASPC_NT
ENSMUSG00000061778	1.07371	5.30341	11.018	0.000960845	0.00292462	Mospd2	0.75	0.637652	ASPC_NT
ENSMUSG00000022947	1.07285	5.4117	11.2737	0.000839382	0.00259673	Cbr3	0.883333	0.493927	ASPC_NT
ENSMUSG00000005417	1.07265	6.87593	29.0254	1.05269e-07	7.12736e-07	Mprip	0.983333	0.878543	ASPC_NT
ENSMUSG00000017837	1.07244	5.97211	18.1625	2.3791e-05	0.00010486	Nkiras2	0.866667	0.809717	ASPC_NT
ENSMUSG00000030924	1.07152	3.91348	6.98234	0.00846155	0.0198579	Rexo5	0.3	0.309717	ASPC_NT
ENSMUSG00000062081	1.07074	2.81337	17.2852	3.71981e-05	0.000157445	Gm6055	0.483333	0.131579	ASPC_NT
ENSMUSG00000028381	1.06979	5.72348	11.9638	0.000583625	0.00188003	Ugcg	0.816667	0.597166	ASPC_NT
ENSMUSG00000024012	1.06946	6.25654	21.516	4.3706e-06	2.22706e-05	Mtch1	0.983333	0.811741	ASPC_NT
ENSMUSG00000053870	1.06897	4.81131	8.53916	0.00361586	0.00950002	Fpgt	0.683333	0.47166	ASPC_NT
ENSMUSG00000020423	1.0689	5.96111	8.33092	0.00404761	0.0104759	Btg2	0.683333	0.580972	ASPC_NT
ENSMUSG00000022770	1.06869	5.53182	13.1821	0.000308499	0.00105799	Dlg1	0.9	0.653846	ASPC_NT
ENSMUSG00000054455	1.06854	5.21571	16.3567	5.9815e-05	0.000243418	Vapb	0.866667	0.763158	ASPC_NT
ENSMUSG00000026027	1.06768	4.35501	7.34838	0.00691781	0.0166448	Stradb	0.65	0.338057	ASPC_NT
ENSMUSG00000017615	1.06623	7.40578	37.6528	1.5979e-09	1.43438e-08	Tnfaip1	0.916667	0.947368	ASPC_NT
ENSMUSG00000020282	1.06607	4.61383	8.16922	0.00441892	0.0113039	Rhbdf1	0.566667	0.362348	ASPC_NT
ENSMUSG00000035086	1.06546	6.87914	37.843	1.45841e-09	1.31464e-08	Becn1	0.916667	0.945344	ASPC_NT
ENSMUSG00000056204	1.06525	5.70763	14.7402	0.000137435	0.000516079	Pgpep1	0.9	0.696356	ASPC_NT
ENSMUSG00000060166	1.06496	4.59084	10.5043	0.00126156	0.00373236	Zdhhc8	0.816667	0.481781	ASPC_NT
ENSMUSG00000044502	1.06473	4.27897	10.1494	0.00152368	0.00441568	Bod1	0.816667	0.431174	ASPC_NT
ENSMUSG00000060601	1.06434	6.24537	21.5985	4.19317e-06	2.14357e-05	Nr1h2	0.933333	0.856275	ASPC_NT
ENSMUSG00000026495	1.06337	3.35021	5.90359	0.0154227	0.0335624	Efcab2	0.3	0.157895	ASPC_NT
ENSMUSG00000021792	1.06334	5.95892	14.1772	0.000183917	0.000667506	Prxl2a	0.666667	0.58502	ASPC_NT
ENSMUSG00000030609	1.06244	6.57871	27.5377	2.18794e-07	1.40372e-06	Aen	0.95	0.908907	ASPC_NT
ENSMUSG00000027187	1.06176	7.24947	27.0471	2.7868e-07	1.74735e-06	Cat	0.983333	0.904858	ASPC_NT
ENSMUSG00000021226	1.05954	5.06298	9.23424	0.0024859	0.00679647	Acot2	0.533333	0.589069	ASPC_NT
ENSMUSG00000040520	1.05927	5.90127	10.34	0.00137665	0.00403627	Manea	0.783333	0.657895	ASPC_NT
ENSMUSG00000052688	1.05904	5.65509	9.87658	0.00176232	0.00503521	Rab7b	0.85	0.534413	ASPC_NT
ENSMUSG00000020521	1.05878	6.73682	18.4789	2.02568e-05	9.04292e-05	Rnft1	0.866667	0.840081	ASPC_NT
ENSMUSG00000021978	1.05864	6.27759	20.7011	6.58414e-06	3.23118e-05	Extl3	0.9	0.850202	ASPC_NT
ENSMUSG00000038517	1.05809	4.55451	16.2819	6.21523e-05	0.000252072	Tbkbp1	0.533333	0.465587	ASPC_NT
ENSMUSG00000022105	1.05784	4.15481	6.81005	0.00930651	0.0215405	Rb1	0.533333	0.295547	ASPC_NT
ENSMUSG00000038286	1.05749	5.0043	11.0018	0.000969133	0.00294485	Bphl	0.783333	0.576923	ASPC_NT
ENSMUSG00000029064	1.05655	8.32994	85.8622	4.0915e-19	8.52488e-18	Gnb1	1	0.997976	ASPC_NT
ENSMUSG00000021171	1.05644	5.8177	10.8773	0.00103514	0.00312516	Esyt2	0.783333	0.661943	ASPC_NT
ENSMUSG00000022377	1.05629	7.91103	35.95	3.62655e-09	3.08329e-08	Asap1	0.933333	0.975709	ASPC_NT
ENSMUSG00000034614	1.05542	4.05199	6.4384	0.0114375	0.0258182	Pik3ip1	0.45	0.253036	ASPC_NT
ENSMUSG00000020111	1.05488	6.67129	19.1438	1.44575e-05	6.64685e-05	Micu1	0.916667	0.809717	ASPC_NT
ENSMUSG00000024524	1.05466	3.30068	9.29882	0.00240117	0.0065832	Gnal	0.45	0.311741	ASPC_NT
ENSMUSG00000059482	1.05336	5.27069	9.02617	0.00278019	0.00752657	2610301B20Rik	0.7	0.597166	ASPC_NT
ENSMUSG00000025351	1.05316	9.2042	82.5551	1.75202e-18	3.51981e-17	Cd63	1	0.997976	ASPC_NT
ENSMUSG00000047731	1.05226	6.07444	14.875	0.000128188	0.000485187	Wbp1l	0.883333	0.748988	ASPC_NT
ENSMUSG00000029148	1.05137	6.38171	20.637	6.80047e-06	3.32371e-05	Nrbp1	0.933333	0.84413	ASPC_NT
ENSMUSG00000034616	1.05105	4.38988	6.60448	0.0104292	0.0237914	Ssh3	0.5	0.388664	ASPC_NT
ENSMUSG00000030852	1.05096	4.83641	8.19808	0.00435018	0.0111598	Tacc2	0.75	0.463563	ASPC_NT
ENSMUSG00000078317	1.04975	3.89858	6.88496	0.008929	0.0207919	F8a	0.683333	0.289474	ASPC_NT
ENSMUSG00000045374	1.04926	5.71114	12.9258	0.00035264	0.00119005	Wdr81	0.833333	0.684211	ASPC_NT
ENSMUSG00000025410	1.04876	7.58775	54.8802	4.73128e-13	6.27652e-12	Dctn2	1	0.97166	ASPC_NT
ENSMUSG00000037815	1.04733	7.9334	37.1264	2.05792e-09	1.82602e-08	Ctnna1	0.933333	0.961538	ASPC_NT
ENSMUSG00000015759	1.04713	7.90415	69.0319	7.31151e-16	1.20797e-14	Cnih1	0.966667	0.979757	ASPC_NT
ENSMUSG00000064181	1.04622	5.99757	12.4734	0.000446729	0.00147567	Rab3ip	0.85	0.732794	ASPC_NT
ENSMUSG00000020256	1.04297	5.51833	8.67206	0.00336517	0.00891531	Aldh1l2	0.616667	0.41498	ASPC_NT
ENSMUSG00000054814	1.04134	5.59859	12.927	0.000352403	0.00118962	Usp46	0.9	0.706478	ASPC_NT
ENSMUSG00000027378	1.04103	4.2734	7.4756	0.00645157	0.0156594	Nphp1	0.733333	0.376518	ASPC_NT
ENSMUSG00000019173	1.04063	6.54631	36.6798	2.55135e-09	2.22716e-08	Rab5c	0.933333	0.949393	ASPC_NT
ENSMUSG00000021302	1.04011	5.38411	13.5408	0.000255934	0.000896851	Ggps1	0.85	0.720648	ASPC_NT
ENSMUSG00000078813	1.03999	4.67695	9.43572	0.00223114	0.00618782	Leng1	0.716667	0.548583	ASPC_NT
ENSMUSG00000024098	1.03971	6.88748	20.9752	5.73574e-06	2.8394e-05	Twsg1	0.866667	0.870445	ASPC_NT
ENSMUSG00000060244	1.03867	3.59642	8.24013	0.00425199	0.0109549	Alyref2	0.216667	0.340081	ASPC_NT
ENSMUSG00000025078	1.03792	5.85943	14.0179	0.000199759	0.000719186	Nhlrc2	0.8	0.787449	ASPC_NT
ENSMUSG00000024937	1.03772	7.28608	34.7571	6.45232e-09	5.22983e-08	Ehbp1l1	0.933333	0.959514	ASPC_NT
ENSMUSG00000002329	1.03701	5.09485	11.1659	0.000888563	0.00272851	Mdp1	0.883333	0.621457	ASPC_NT
ENSMUSG00000038280	1.03677	5.85737	11.9989	0.000572958	0.00184954	Ostm1	0.75	0.698381	ASPC_NT
ENSMUSG00000015619	1.03607	3.19572	6.67267	0.0100421	0.0230451	Gata3	0.333333	0.157895	ASPC_NT
ENSMUSG00000057778	1.03601	4.31715	7.18962	0.00754843	0.0179655	Cyb5d2	0.65	0.311741	ASPC_NT
ENSMUSG00000047423	1.0353	4.37774	9.39995	0.00227435	0.00628347	AI837181	0.816667	0.44332	ASPC_NT
ENSMUSG00000042628	1.03496	4.32522	7.75933	0.00552417	0.0137301	Zfyve1	0.7	0.410931	ASPC_NT
ENSMUSG00000037062	1.03434	8.41028	94.6945	8.74716e-21	1.99628e-19	Sh3glb1	1	0.995951	ASPC_NT
ENSMUSG00000097787	1.03426	2.68311	11.5458	0.000727171	0.00228436	2700046G09Rik	0.2	0.0931174	ASPC_NT
ENSMUSG00000029442	1.03389	3.05046	7.41382	0.00667384	0.0161226	Wdr66	0.183333	0.117409	ASPC_NT
ENSMUSG00000004371	1.03258	3.46626	22.7	2.41465e-06	1.28702e-05	Il11	0.2	0.097166	ASPC_NT
ENSMUSG00000039678	1.03227	5.60783	13.9033	0.000211997	0.000758933	Tbc1d13	0.85	0.757085	ASPC_NT
ENSMUSG00000031357	1.03211	6.46684	14.7328	0.000137963	0.000517636	Syap1	0.9	0.736842	ASPC_NT
ENSMUSG00000023079	1.03167	4.50202	9.62392	0.00201718	0.0056719	Gtf2ird1	0.583333	0.453441	ASPC_NT
ENSMUSG00000030613	1.02903	5.18239	12.5125	0.000437679	0.00144844	Ccdc90b	0.816667	0.708502	ASPC_NT
ENSMUSG00000020593	1.02833	4.91785	6.29521	0.0123872	0.0276435	Lpin1	0.616667	0.419028	ASPC_NT
ENSMUSG00000021759	1.02749	7.79772	26.8786	3.02849e-07	1.88899e-06	Plpp1	0.866667	0.945344	ASPC_NT
ENSMUSG00000034449	1.02695	4.04687	7.82053	0.0053427	0.013319	Dhrs11	0.533333	0.447368	ASPC_NT
ENSMUSG00000025871	1.02677	7.01904	33.1861	1.38142e-08	1.06671e-07	4833439L19Rik	0.966667	0.953441	ASPC_NT
ENSMUSG00000032652	1.02671	3.52777	11.2616	0.000844798	0.0026115	Crebl2	0.483333	0.159919	ASPC_NT
ENSMUSG00000062031	1.02653	4.66097	7.05797	0.00811591	0.0191427	Pgghg	0.6	0.447368	ASPC_NT
ENSMUSG00000029482	1.02647	6.76379	14.1327	0.000188209	0.000681246	Aacs	0.85	0.811741	ASPC_NT
ENSMUSG00000029613	1.02454	6.06187	14.8763	0.000128106	0.000485187	Eif2ak1	0.9	0.793522	ASPC_NT
ENSMUSG00000021830	1.0233	4.28856	6.06146	0.0141159	0.0310433	Txndc16	0.5	0.338057	ASPC_NT
ENSMUSG00000026853	1.02317	5.46419	10.1086	0.00155716	0.0045006	Crat	0.783333	0.589069	ASPC_NT
ENSMUSG00000105987	1.02291	5.60487	16.1635	6.60428e-05	0.000266048	AI506816	0.783333	0.825911	ASPC_NT
ENSMUSG00000037640	1.02201	3.8459	6.26245	0.0126156	0.0281241	Zfp60	0.5	0.289474	ASPC_NT
ENSMUSG00000030602	1.02115	5.12635	11.0793	0.000930174	0.0028417	Pak4	0.75	0.672065	ASPC_NT
ENSMUSG00000074738	1.01829	3.17151	8.35014	0.00400565	0.0103755	Fndc10	0.416667	0.135628	ASPC_NT
ENSMUSG00000002731	1.01678	4.94531	8.13113	0.00451134	0.0115157	Prkra	0.65	0.54251	ASPC_NT
ENSMUSG00000058594	1.01627	6.1184	15.98	7.25682e-05	0.000289306	Fbh1	0.833333	0.819838	ASPC_NT
ENSMUSG00000078570	1.01488	3.84953	10.7854	0.00108678	0.00327005	1110065P20Rik	0.8	0.453441	ASPC_NT
ENSMUSG00000096145	1.01363	4.52354	17.5051	3.3251e-05	0.000142248	Vkorc1	0.9	0.643725	ASPC_NT
ENSMUSG00000041058	1.01358	6.01687	13.9237	0.000209761	0.000752931	Wwp1	0.916667	0.761134	ASPC_NT
ENSMUSG00000021156	1.01342	6.3343	16.8156	4.72888e-05	0.000196753	Zmynd11	0.883333	0.836032	ASPC_NT
ENSMUSG00000025888	1.01239	5.0326	11.2785	0.000837277	0.0025932	Casp1	0.383333	0.45749	ASPC_NT
ENSMUSG00000017400	1.01194	4.08489	7.88379	0.00516153	0.0129272	Stac2	0.583333	0.297571	ASPC_NT
ENSMUSG00000056820	1.01126	6.96052	28.1254	1.63816e-07	1.07665e-06	Tsnax	0.9	0.898785	ASPC_NT
ENSMUSG00000069727	1.01023	3.53147	5.47918	0.0195935	0.0410941	Zfp975	0.333333	0.188259	ASPC_NT
ENSMUSG00000024993	1.00905	6.07652	11.9979	0.000573259	0.00184995	Fam45a	0.783333	0.722672	ASPC_NT
ENSMUSG00000085148	1.00858	4.32927	7.05583	0.0081255	0.0191569	Mir22hg	0.633333	0.352227	ASPC_NT
ENSMUSG00000061758	1.00843	5.21656	10.1479	0.00152485	0.0044167	Akr1b10	0.833333	0.593117	ASPC_NT
ENSMUSG00000025939	1.00737	6.70171	21.7448	3.89642e-06	1.99677e-05	Ube2w	0.916667	0.880567	ASPC_NT
ENSMUSG00000061244	1.00704	7.04328	19.7913	1.04192e-05	4.92263e-05	Exoc5	0.866667	0.904858	ASPC_NT
ENSMUSG00000020903	1.00483	5.33719	13.5474	0.000255064	0.000894535	Stx8	0.9	0.708502	ASPC_NT
ENSMUSG00000028737	1.004	4.10347	7.71107	0.00567172	0.014045	Aldh4a1	0.65	0.38664	ASPC_NT
ENSMUSG00000024592	1.00375	4.89341	7.47884	0.00644013	0.0156457	C330018D20Rik	0.683333	0.48583	ASPC_NT
ENSMUSG00000037351	1.00356	7.5879	50.447	3.725e-12	4.55456e-11	Actr1b	0.983333	0.973684	ASPC_NT
ENSMUSG00000019558	1.00302	5.08692	9.63067	0.0020099	0.00565733	Slc6a8	0.85	0.459514	ASPC_NT
ENSMUSG00000037594	1.00257	4.77276	7.40299	0.0067136	0.0162041	Clba1	0.65	0.427126	ASPC_NT
ENSMUSG00000019302	1.00247	6.41741	15.2004	0.000108379	0.000416504	Atp6v0a1	0.85	0.819838	ASPC_NT
ENSMUSG00000039202	1.00222	6.63737	15.0327	0.000118166	0.000450578	Abhd2	0.85	0.777328	ASPC_NT
ENSMUSG00000033467	1.0017	4.67542	12.1203	0.000537575	0.00174526	Crlf2	0.7	0.668016	ASPC_NT
ENSMUSG00000028419	1.00113	7.52923	42.8903	1.30995e-10	1.37265e-09	Chmp5	0.966667	0.963563	ASPC_NT
ENSMUSG00000035245	1.0008	5.04687	7.63039	0.0059274	0.0145743	Eogt	0.666667	0.530364	ASPC_NT
ENSMUSG00000031875	1.00077	7.07763	28.6372	1.27373e-07	8.50625e-07	Cmtm3	0.966667	0.949393	ASPC_NT
ENSMUSG00000029920	-1.00036	5.89958	16.1823	6.54111e-05	0.000263602	Smarcad1	0.75	0.902834	ASPC_NT
ENSMUSG00000043065	-1.00114	5.17607	5.85573	0.0158431	0.0343298	Spice1	0.416667	0.562753	ASPC_NT
ENSMUSG00000074282	-1.00132	3.75984	5.20781	0.0228591	0.0470369	Zfp94	0.25	0.370445	ASPC_NT
ENSMUSG00000021243	-1.00204	6.43205	35.3767	4.7826e-09	3.98131e-08	Fcf1	0.9	0.973684	ASPC_NT
ENSMUSG00000000384	-1.00327	6.89836	19.481	1.21891e-05	5.68648e-05	Tbrg4	0.766667	0.919028	ASPC_NT
ENSMUSG00000035351	-1.00359	6.79234	13.4348	0.000270449	0.00094007	Nup37	0.633333	0.884615	ASPC_NT
ENSMUSG00000025980	-1.00406	10.4805	121.151	1.19959e-25	3.84229e-24	Hspd1	0.983333	1	ASPC_NT
ENSMUSG00000085741	-1.00452	2.97609	6.11331	0.013712	0.0302806	5430405H02Rik	0.116667	0.210526	ASPC_NT
ENSMUSG00000032253	-1.00467	7.30935	17.9612	2.6356e-05	0.000115128	Phip	0.733333	0.949393	ASPC_NT
ENSMUSG00000002297	-1.00477	6.6042	8.56973	0.00355656	0.00936247	Dbf4	0.55	0.801619	ASPC_NT
ENSMUSG00000098123	-1.00536	3.0169	11.871	0.000612769	0.00196392	Gm4518	0.15	0.348178	ASPC_NT
ENSMUSG00000029916	-1.00546	4.98786	10.4461	0.00130116	0.00383645	Agk	0.45	0.757085	ASPC_NT
ENSMUSG00000046873	-1.00587	5.97159	12.1514	0.00052886	0.00172111	Mbtps2	0.683333	0.827935	ASPC_NT
ENSMUSG00000036281	-1.00723	4.80259	7.10233	0.00791997	0.0187338	Snapc4	0.383333	0.633603	ASPC_NT
ENSMUSG00000058301	-1.00724	5.3438	10.2572	0.00143864	0.00419746	Upf1	0.6	0.755061	ASPC_NT
ENSMUSG00000027635	-1.00733	5.42427	6.00933	0.0145342	0.0318346	Dsn1	0.383333	0.668016	ASPC_NT
ENSMUSG00000015597	-1.00745	4.24914	5.27124	0.0220483	0.0455949	Zfp318	0.316667	0.433198	ASPC_NT
ENSMUSG00000047388	-1.00843	4.58953	5.91266	0.0153443	0.0334255	Atmin	0.5	0.502024	ASPC_NT
ENSMUSG00000058706	-1.00846	5.17255	9.25246	0.0024617	0.00673885	0610030E20Rik	0.566667	0.738866	ASPC_NT
ENSMUSG00000055436	-1.00849	8.46367	53.7491	7.99617e-13	1.04153e-11	Srsf11	0.916667	0.989879	ASPC_NT
ENSMUSG00000018548	-1.0087	6.45411	13.589	0.000249607	0.000876962	Trim37	0.6	0.876518	ASPC_NT
ENSMUSG00000079941	-1.01026	3.34284	11.7078	0.000667699	0.00211232	Cox5b-ps	0.3	0.362348	ASPC_NT
ENSMUSG00000020982	-1.0108	7.56078	24.3012	1.08641e-06	6.11753e-06	Nemf	0.8	0.961538	ASPC_NT
ENSMUSG00000027937	-1.01146	7.22365	33.3008	1.3066e-08	1.01476e-07	Jtb	0.883333	0.97166	ASPC_NT
ENSMUSG00000001632	-1.01167	5.3863	9.23227	0.00248853	0.00680193	Brpf1	0.466667	0.751012	ASPC_NT
ENSMUSG00000031765	-1.01238	9.13229	26.0495	4.56261e-07	2.7565e-06	Mt1	1	0.983806	ASPC_NT
ENSMUSG00000020413	-1.01294	5.3157	7.6352	0.00591185	0.0145484	Hus1	0.533333	0.688259	ASPC_NT
ENSMUSG00000025239	-1.01304	7.10298	20.6672	6.6978e-06	3.27651e-05	Limd1	0.783333	0.953441	ASPC_NT
ENSMUSG00000048351	-1.01358	5.48899	10.0414	0.00161399	0.00464987	Coa7	0.55	0.773279	ASPC_NT
ENSMUSG00000030189	-1.0139	6.97494	26.7397	3.24358e-07	2.01383e-06	Ybx3	0.9	0.983806	ASPC_NT
ENSMUSG00000034621	-1.01427	6.12427	13.3604	0.000281128	0.000971548	Gpatch8	0.666667	0.862348	ASPC_NT
ENSMUSG00000104126	-1.01457	2.95131	9.94029	0.00170339	0.00488262	Gm37486	0.133333	0.305668	ASPC_NT
ENSMUSG00000031683	-1.01496	6.49617	32.1045	2.33722e-08	1.74232e-07	Lsm6	0.883333	0.977733	ASPC_NT
ENSMUSG00000002477	-1.01658	7.47877	62.7969	1.24002e-14	1.88134e-13	Snrpd1	0.966667	0.997976	ASPC_NT
ENSMUSG00000046722	-1.01667	8.04528	56.5425	2.19245e-13	3.0009e-12	Cdc42se1	0.95	0.991903	ASPC_NT
ENSMUSG00000019961	-1.01675	7.20742	13.4462	0.000268854	0.000935354	Tmpo	0.733333	0.908907	ASPC_NT
ENSMUSG00000015748	-1.01679	6.74785	17.3344	3.62761e-05	0.000153724	Prpf3	0.666667	0.91498	ASPC_NT
ENSMUSG00000073147	-1.01723	4.09542	6.94669	0.00862969	0.0201909	5031425E22Rik	0.333333	0.544534	ASPC_NT
ENSMUSG00000015745	-1.01821	5.61902	11.596	0.000708202	0.00222933	Plekho1	0.7	0.728745	ASPC_NT
ENSMUSG00000098749	-1.01897	2.80344	8.21299	0.00431511	0.0110921	Gm27477	0.0666667	0.165992	ASPC_NT
ENSMUSG00000029202	-1.01968	6.10978	14.7511	0.000136664	0.000513836	Pds5a	0.733333	0.870445	ASPC_NT
ENSMUSG00000004895	-1.02187	5.20406	11.2155	0.000865587	0.00267013	Prcc	0.45	0.767206	ASPC_NT
ENSMUSG00000025364	-1.02194	9.34887	68.8529	7.92688e-16	1.30563e-14	Pa2g4	0.95	0.991903	ASPC_NT
ENSMUSG00000031862	-1.02226	6.6689	15.4434	9.56243e-05	0.000371596	Atp13a1	0.566667	0.908907	ASPC_NT
ENSMUSG00000026608	-1.02309	5.24513	7.09252	0.00796288	0.0188147	Kctd3	0.433333	0.657895	ASPC_NT
ENSMUSG00000036779	-1.0231	4.75224	6.72003	0.00978201	0.022525	Tent4b	0.516667	0.546559	ASPC_NT
ENSMUSG00000032412	-1.02398	8.79444	78.4366	1.08424e-17	2.05623e-16	Atp1b3	0.933333	1	ASPC_NT
ENSMUSG00000026127	-1.02404	7.28398	35.1312	5.38466e-09	4.43113e-08	Imp4	0.783333	0.983806	ASPC_NT
ENSMUSG00000078636	-1.02412	3.35685	10.8449	0.00105303	0.00317381	Gm7336	0.35	0.3583	ASPC_NT
ENSMUSG00000024999	-1.02487	5.55043	9.97392	0.0016731	0.00480218	Noc3l	0.6	0.767206	ASPC_NT
ENSMUSG00000061613	-1.02534	7.08573	50.1546	4.27092e-12	5.19258e-11	U2af1	0.916667	0.981781	ASPC_NT
ENSMUSG00000024037	-1.0255	6.83763	17.1849	3.91538e-05	0.000165009	Wdr4	0.633333	0.896761	ASPC_NT
ENSMUSG00000021670	-1.02573	7.83285	18.1089	2.44479e-05	0.000107491	Hmgcr	0.7	0.94332	ASPC_NT
ENSMUSG00000039148	-1.02619	6.05909	13.4507	0.000268216	0.000933513	Sart1	0.733333	0.831984	ASPC_NT
ENSMUSG00000031976	-1.0267	4.91454	6.89422	0.00888342	0.0207187	Urb2	0.483333	0.605263	ASPC_NT
ENSMUSG00000041840	-1.0267	5.97373	13.6848	0.000237476	0.000840372	Haus1	0.733333	0.856275	ASPC_NT
ENSMUSG00000079020	-1.02739	4.32549	6.0386	0.0142978	0.0313871	Slc45a4	0.333333	0.481781	ASPC_NT
ENSMUSG00000036023	-1.02739	5.64772	11.6525	0.000687429	0.002169	Parp2	0.7	0.825911	ASPC_NT
ENSMUSG00000006494	-1.02763	6.57958	12.0395	0.000560879	0.00181489	Pdk1	0.533333	0.838057	ASPC_NT
ENSMUSG00000108314	-1.02816	3.52576	5.38234	0.0206993	0.0431283	Prkcz2	0.166667	0.299595	ASPC_NT
ENSMUSG00000068036	-1.02883	6.38347	15.7525	8.15664e-05	0.000322316	Afdn	0.75	0.894737	ASPC_NT
ENSMUSG00000040195	-1.02911	4.56582	5.83963	0.0159872	0.034595	Nemp1	0.3	0.538462	ASPC_NT
ENSMUSG00000031826	-1.02934	7.4728	23.7158	1.45411e-06	7.96729e-06	Usp10	0.816667	0.945344	ASPC_NT
ENSMUSG00000089824	-1.02938	4.84115	7.296	0.00711967	0.0170771	Rbm12	0.416667	0.625506	ASPC_NT
ENSMUSG00000024170	-1.02939	5.87515	12.8855	0.000360125	0.00121227	Telo2	0.533333	0.854251	ASPC_NT
ENSMUSG00000033161	-1.03035	7.70157	26.1383	4.36655e-07	2.65593e-06	Atp1a1	0.75	0.977733	ASPC_NT
ENSMUSG00000032621	-1.03082	7.07779	23.9749	1.27801e-06	7.09625e-06	Srek1	0.75	0.961538	ASPC_NT
ENSMUSG00000068917	-1.03109	4.92656	9.53564	0.0021148	0.00590938	Clk2	0.5	0.716599	ASPC_NT
ENSMUSG00000068206	-1.03196	4.92943	7.77738	0.00546999	0.0135986	Pick1	0.4	0.611336	ASPC_NT
ENSMUSG00000070343	-1.03212	4.56123	20.6916	6.61586e-06	3.24379e-05	Gm10288	0.816667	0.714575	ASPC_NT
ENSMUSG00000021072	-1.03274	8.29157	27.1227	2.68482e-07	1.68832e-06	Tmx1	0.8	0.975709	ASPC_NT
ENSMUSG00000005142	-1.03278	7.00502	15.0734	0.000115713	0.000442007	Man2b1	0.65	0.890688	ASPC_NT
ENSMUSG00000073274	-1.03373	6.17581	6.96403	0.0085475	0.0200291	Gm14636	0.25	0.645749	ASPC_NT
ENSMUSG00000075040	-1.03398	4.23273	7.47782	0.00644372	0.015648	Zfp408	0.416667	0.562753	ASPC_NT
ENSMUSG00000056536	-1.03425	6.38607	14.039	0.00019758	0.000712531	Pign	0.583333	0.888664	ASPC_NT
ENSMUSG00000029328	-1.03447	8.19377	42.0433	1.9592e-10	1.99287e-09	Hnrnpdl	0.866667	0.989879	ASPC_NT
ENSMUSG00000030720	-1.03478	5.28373	9.3114	0.00238501	0.00654055	Cln3	0.366667	0.629555	ASPC_NT
ENSMUSG00000042349	-1.03509	7.12445	10.7594	0.00110187	0.00331267	Ikbke	0.566667	0.629555	ASPC_NT
ENSMUSG00000038384	-1.03545	4.64744	13.6403	0.000243035	0.000856106	Setd1b	0.683333	0.781377	ASPC_NT
ENSMUSG00000045538	-1.03682	5.66228	10.5292	0.00124501	0.00369119	Ddx28	0.566667	0.763158	ASPC_NT
ENSMUSG00000027304	-1.03748	5.64997	16.5846	5.32216e-05	0.000219236	Rtf1	0.75	0.88664	ASPC_NT
ENSMUSG00000037126	-1.0395	4.1546	7.06735	0.00807409	0.0190524	Psd	0.416667	0.461538	ASPC_NT
ENSMUSG00000033499	-1.03953	7.15849	23.9881	1.26961e-06	7.06052e-06	Larp4b	0.766667	0.965587	ASPC_NT
ENSMUSG00000071350	-1.03963	4.62082	6.46124	0.011293	0.0255349	Setdb2	0.4	0.55668	ASPC_NT
ENSMUSG00000028187	-1.04016	6.66012	21.7663	3.85454e-06	1.9772e-05	Rpf1	0.833333	0.92915	ASPC_NT
ENSMUSG00000009079	-1.04028	8.50266	89.9703	6.79321e-20	1.47831e-18	Ewsr1	0.933333	0.997976	ASPC_NT
ENSMUSG00000045896	-1.04084	4.37842	6.37656	0.0118381	0.0265998	Paip2b	0.483333	0.487854	ASPC_NT
ENSMUSG00000028613	-1.04208	4.55334	6.00088	0.0146032	0.0319598	Lrp8	0.433333	0.467611	ASPC_NT
ENSMUSG00000027883	-1.04211	6.22907	7.2001	0.00750503	0.017874	Gpsm2	0.4	0.65587	ASPC_NT
ENSMUSG00000045455	-1.04241	2.93018	7.48709	0.0064111	0.0155892	Gm9797	0.1	0.242915	ASPC_NT
ENSMUSG00000038535	-1.04255	5.74884	9.59822	0.00204512	0.00573997	Zfp280d	0.55	0.789474	ASPC_NT
ENSMUSG00000047905	-1.04268	2.85648	10.496	0.00126713	0.00374678	Gm8566	0.0833333	0.192308	ASPC_NT
ENSMUSG00000017299	-1.04318	3.80912	7.53405	0.00624829	0.0152484	Dnttip1	0.416667	0.48583	ASPC_NT
ENSMUSG00000068391	-1.04323	6.05756	22.554	2.59769e-06	1.37949e-05	Chrac1	0.816667	0.931174	ASPC_NT
ENSMUSG00000031627	-1.04328	5.78597	16.7358	4.92573e-05	0.000204077	Irf2	0.616667	0.898785	ASPC_NT
ENSMUSG00000097061	-1.04388	3.58559	5.18295	0.0231853	0.0475991	9330151L19Rik	0.2	0.287449	ASPC_NT
ENSMUSG00000017561	-1.04411	6.65081	16.4609	5.67037e-05	0.000231807	Crlf3	0.583333	0.892713	ASPC_NT
ENSMUSG00000105031	-1.04445	4.7161	15.3097	0.00010244	0.000395799	Gm3511	0.866667	0.603239	ASPC_NT
ENSMUSG00000020806	-1.04447	5.52416	7.22091	0.00741964	0.017698	Rhbdf2	0.35	0.62753	ASPC_NT
ENSMUSG00000051510	-1.04464	6.36548	21.4014	4.62955e-06	2.3468e-05	Mafg	0.816667	0.92915	ASPC_NT
ENSMUSG00000001305	-1.04487	7.18961	32.0058	2.45226e-08	1.82052e-07	Rrp15	0.833333	0.969636	ASPC_NT
ENSMUSG00000026565	-1.04531	4.66282	7.06248	0.0080958	0.0190994	Pou2f1	0.35	0.587045	ASPC_NT
ENSMUSG00000090213	-1.04535	4.60374	8.50583	0.00368168	0.00964471	Tmem189	0.566667	0.607287	ASPC_NT
ENSMUSG00000052566	-1.04559	5.05674	6.57851	0.0105806	0.0241032	Hook2	0.383333	0.587045	ASPC_NT
ENSMUSG00000003779	-1.04616	6.98921	7.47775	0.00644397	0.015648	Kif20a	0.483333	0.742915	ASPC_NT
ENSMUSG00000024764	-1.04652	6.39637	13.0203	0.000335655	0.00114167	Naa40	0.583333	0.854251	ASPC_NT
ENSMUSG00000021000	-1.04696	7.18782	24.98	7.75269e-07	4.48266e-06	Mia2	0.816667	0.963563	ASPC_NT
ENSMUSG00000036940	-1.04697	5.15651	12.4372	0.000455288	0.0014998	Kdm1a	0.75	0.777328	ASPC_NT
ENSMUSG00000039356	-1.04741	6.04567	16.6042	5.26919e-05	0.000217303	Exosc2	0.683333	0.888664	ASPC_NT
ENSMUSG00000038510	-1.04769	6.83841	24.5736	9.48752e-07	5.39312e-06	Rpf2	0.766667	0.933198	ASPC_NT
ENSMUSG00000024542	-1.04779	5.93093	10.9303	0.00100647	0.00304543	Cep192	0.6	0.809717	ASPC_NT
ENSMUSG00000029191	-1.04826	7.21309	24.456	1.00587e-06	5.70273e-06	Rfc1	0.816667	0.941296	ASPC_NT
ENSMUSG00000054871	-1.04853	3.4268	5.22114	0.0226861	0.0467435	Tmem158	0.166667	0.244939	ASPC_NT
ENSMUSG00000102145	-1.04968	2.86486	9.52494	0.00212696	0.0059372	Gm38056	0.116667	0.172065	ASPC_NT
ENSMUSG00000026820	-1.04968	4.72107	9.38049	0.0022982	0.00634125	Ptges2	0.566667	0.680162	ASPC_NT
ENSMUSG00000026281	-1.04974	7.39068	38.8044	9.1962e-10	8.60656e-09	Dtymk	0.95	0.98583	ASPC_NT
ENSMUSG00000029507	-1.04974	6.2747	25.8285	5.09011e-07	3.05123e-06	Pus1	0.783333	0.941296	ASPC_NT
ENSMUSG00000052565	-1.04978	2.97418	6.96528	0.00854159	0.0200196	H1f3	0.216667	0.168016	ASPC_NT
ENSMUSG00000029047	-1.04982	4.57914	8.59378	0.00351061	0.00926644	Pex10	0.4	0.643725	ASPC_NT
ENSMUSG00000093565	-1.05147	2.78891	8.01934	0.00479416	0.0121227	Rab26os	0.05	0.15587	ASPC_NT
ENSMUSG00000022119	-1.05176	6.19753	17.9004	2.71844e-05	0.000118363	Rbm26	0.666667	0.921053	ASPC_NT
ENSMUSG00000020863	-1.05275	7.55867	38.9413	8.61249e-10	8.08838e-09	Luc7l3	0.883333	0.991903	ASPC_NT
ENSMUSG00000049882	-1.05279	6.11582	23.9533	1.29182e-06	7.15639e-06	Vcpkmt	0.7	0.933198	ASPC_NT
ENSMUSG00000025722	-1.05284	5.55709	10.3511	0.00136854	0.00401358	Wdr73	0.5	0.746964	ASPC_NT
ENSMUSG00000033157	-1.05285	5.24851	10.5626	0.00122311	0.00363758	Abhd10	0.6	0.748988	ASPC_NT
ENSMUSG00000063659	-1.05532	3.39835	5.9097	0.0153699	0.0334676	Zbtb18	0.216667	0.277328	ASPC_NT
ENSMUSG00000039157	-1.05542	4.16642	5.47012	0.0196943	0.0412818	Fam102a	0.3	0.366397	ASPC_NT
ENSMUSG00000017999	-1.05632	7.46349	26.0762	4.50286e-07	2.72499e-06	Ddx27	0.783333	0.955466	ASPC_NT
ENSMUSG00000040697	-1.0565	4.71812	7.2239	0.00740746	0.0176846	Dnajc16	0.383333	0.597166	ASPC_NT
ENSMUSG00000024691	-1.05693	7.69964	12.6012	0.00041782	0.00138784	Fam111a	0.65	0.888664	ASPC_NT
ENSMUSG00000035311	-1.05709	6.42652	12.6538	0.000406483	0.00135415	Gnptab	0.616667	0.807692	ASPC_NT
ENSMUSG00000037646	-1.05719	6.37426	12.8499	0.000366885	0.0012331	Vps13b	0.55	0.852227	ASPC_NT
ENSMUSG00000040407	-1.05796	6.6453	15.0924	0.000114587	0.000438327	Akap9	0.65	0.874494	ASPC_NT
ENSMUSG00000023932	-1.05801	6.74551	28.5108	1.3554e-07	9.01811e-07	Cdc5l	0.833333	0.973684	ASPC_NT
ENSMUSG00000062906	-1.05888	4.71574	6.02333	0.0144207	0.0316116	Hdac10	0.4	0.512146	ASPC_NT
ENSMUSG00000029422	-1.0598	7.1657	22.1322	3.20854e-06	1.6721e-05	Rsrc2	0.833333	0.949393	ASPC_NT
ENSMUSG00000038812	-1.05981	5.64087	43.8184	8.43418e-11	9.00426e-10	Trmt112	0.933333	0.98583	ASPC_NT
ENSMUSG00000035834	-1.06036	4.96363	7.18812	0.00755465	0.0179723	Polr3g	0.516667	0.57085	ASPC_NT
ENSMUSG00000020228	-1.0606	4.75483	6.25218	0.0126882	0.0282625	Helb	0.4	0.524291	ASPC_NT
ENSMUSG00000031146	-1.06086	7.12474	42.0355	1.96649e-10	1.9984e-09	Plp2	0.85	0.965587	ASPC_NT
ENSMUSG00000024073	-1.06169	7.66875	37.4977	1.7215e-09	1.53892e-08	Birc6	0.883333	0.981781	ASPC_NT
ENSMUSG00000020718	-1.06312	3.83178	6.33009	0.0121486	0.0271842	Polg2	0.3	0.412955	ASPC_NT
ENSMUSG00000067995	-1.06337	6.32245	19.8188	1.02753e-05	4.86102e-05	Gtf2f2	0.8	0.927126	ASPC_NT
ENSMUSG00000038990	-1.06453	3.58571	5.31014	0.0215659	0.0447434	Cables2	0.233333	0.271255	ASPC_NT
ENSMUSG00000004018	-1.06536	4.98338	8.12826	0.00451838	0.0115309	Fancl	0.333333	0.678138	ASPC_NT
ENSMUSG00000016552	-1.06591	4.30837	5.85045	0.0158902	0.0344198	Foxred2	0.216667	0.392713	ASPC_NT
ENSMUSG00000035545	-1.06592	5.99585	12.1313	0.000534473	0.00173675	Leng8	0.616667	0.831984	ASPC_NT
ENSMUSG00000000301	-1.06632	3.48184	5.76505	0.0166724	0.0357901	Pemt	0.266667	0.301619	ASPC_NT
ENSMUSG00000027367	-1.06637	7.62737	20.6863	6.63367e-06	3.25104e-05	Stard7	0.75	0.937247	ASPC_NT
ENSMUSG00000026921	-1.06662	3.81222	5.81663	0.0161953	0.0349611	Egfl7	0.316667	0.340081	ASPC_NT
ENSMUSG00000023015	-1.06838	7.78789	9.70858	0.00192785	0.0054506	Racgap1	0.6	0.831984	ASPC_NT
ENSMUSG00000020661	-1.069	5.9425	12.0292	0.00056391	0.00182361	Dnmt3a	0.7	0.753036	ASPC_NT
ENSMUSG00000030725	-1.06974	3.95424	5.7353	0.0169542	0.0363155	Lipt2	0.35	0.390688	ASPC_NT
ENSMUSG00000032120	-1.06984	3.87137	5.94212	0.0150926	0.0329171	C2cd2l	0.333333	0.376518	ASPC_NT
ENSMUSG00000019813	-1.06985	4.80141	6.68593	0.00996858	0.0228958	Cep57l1	0.433333	0.572874	ASPC_NT
ENSMUSG00000033792	-1.07004	4.72411	7.63698	0.00590608	0.0145385	Atp7a	0.383333	0.595142	ASPC_NT
ENSMUSG00000020808	-1.0717	6.15313	5.85586	0.015842	0.0343298	Pimreg	0.35	0.637652	ASPC_NT
ENSMUSG00000048878	-1.0719	4.92355	8.29295	0.00413184	0.0106837	Hexim1	0.666667	0.625506	ASPC_NT
ENSMUSG00000005846	-1.07326	9.23408	66.714	2.08662e-15	3.29576e-14	Rsl1d1	0.95	0.995951	ASPC_NT
ENSMUSG00000062248	-1.07371	5.10725	11.9585	0.000585244	0.00188355	Cks2	0.666667	0.789474	ASPC_NT
ENSMUSG00000047248	-1.07416	5.12966	8.91412	0.00295314	0.00793303	C2cd3	0.5	0.67004	ASPC_NT
ENSMUSG00000029401	-1.07439	6.173	15.6066	8.7919e-05	0.000344262	Rilpl2	0.716667	0.87247	ASPC_NT
ENSMUSG00000015377	-1.07465	3.75953	5.28086	0.021928	0.0453903	Dennd6b	0.216667	0.317814	ASPC_NT
ENSMUSG00000032267	-1.07534	4.88271	7.37789	0.00680668	0.0163994	Usp28	0.366667	0.595142	ASPC_NT
ENSMUSG00000024130	-1.0754	5.26277	10.3059	0.00140189	0.00409912	Abca3	0.383333	0.722672	ASPC_NT
ENSMUSG00000031381	-1.07585	5.10887	5.47976	0.0195871	0.0410891	Piga	0.4	0.550607	ASPC_NT
ENSMUSG00000020692	-1.07597	5.83069	15.2687	0.000104631	0.000402964	Nle1	0.55	0.823887	ASPC_NT
ENSMUSG00000021629	-1.07612	7.17264	23.7201	1.45096e-06	7.95409e-06	Slc30a5	0.733333	0.953441	ASPC_NT
ENSMUSG00000035234	-1.07631	4.94308	7.25156	0.00729567	0.0174603	Abraxas1	0.45	0.591093	ASPC_NT
ENSMUSG00000020272	-1.07648	5.68964	10.1354	0.00153508	0.00444155	Stk10	0.483333	0.759109	ASPC_NT
ENSMUSG00000037070	-1.07663	6.52775	48.6855	8.49973e-12	1.00394e-10	Rbmxl1	0.833333	0.97166	ASPC_NT
ENSMUSG00000028114	-1.07895	5.30971	9.81844	0.00181791	0.00516961	Mettl14	0.516667	0.724696	ASPC_NT
ENSMUSG00000023505	-1.07917	6.18676	8.68205	0.00334707	0.0088786	Cdca3	0.416667	0.773279	ASPC_NT
ENSMUSG00000029538	-1.07936	6.42025	23.3519	1.74349e-06	9.47571e-06	Srsf9	0.816667	0.941296	ASPC_NT
ENSMUSG00000020075	-1.07944	8.24318	40.4453	4.19562e-10	4.08637e-09	Ddx21	0.916667	0.983806	ASPC_NT
ENSMUSG00000038664	-1.07983	6.3946	17.5281	3.28634e-05	0.000140757	Herc1	0.633333	0.921053	ASPC_NT
ENSMUSG00000026987	-1.08001	5.88853	10.9127	0.00101591	0.00307064	Baz2b	0.75	0.781377	ASPC_NT
ENSMUSG00000031697	-1.08117	6.65037	16.8035	4.75819e-05	0.000197668	Orc6	0.716667	0.876518	ASPC_NT
ENSMUSG00000029427	-1.08143	6.41292	21.3334	4.79054e-06	2.41976e-05	Zcchc8	0.716667	0.933198	ASPC_NT
ENSMUSG00000040945	-1.0817	6.78681	29.7577	7.35142e-08	5.09257e-07	Rcc2	0.75	0.965587	ASPC_NT
ENSMUSG00000062070	-1.08185	9.09644	112.026	5.41164e-24	1.56285e-22	Pgk1	0.983333	1	ASPC_NT
ENSMUSG00000037525	-1.08295	3.79616	6.07362	0.0140201	0.0308655	Bcdin3d	0.283333	0.362348	ASPC_NT
ENSMUSG00000036504	-1.08298	3.52305	12.9618	0.000346059	0.00117041	Phpt1	0.3	0.491903	ASPC_NT
ENSMUSG00000024054	-1.08373	6.88042	20.2912	8.0953e-06	3.89471e-05	Smchd1	0.766667	0.919028	ASPC_NT
ENSMUSG00000031585	-1.08403	7.29452	36.5544	2.71017e-09	2.35056e-08	Gtf2e2	0.8	0.975709	ASPC_NT
ENSMUSG00000036327	-1.08427	5.41662	8.71512	0.0032878	0.0087469	Qsox2	0.45	0.663968	ASPC_NT
ENSMUSG00000066415	-1.08459	5.3761	9.06147	0.00272788	0.00739238	Msl2	0.466667	0.744939	ASPC_NT
ENSMUSG00000018770	-1.08475	8.5752	58.5549	8.66844e-14	1.2217e-12	Atp5g3	1	1	ASPC_NT
ENSMUSG00000002222	-1.08479	4.72017	7.49811	0.00637251	0.0155094	Rmnd5a	0.55	0.538462	ASPC_NT
ENSMUSG00000029714	-1.0854	4.31624	7.02663	0.00825738	0.0194338	Gigyf1	0.416667	0.502024	ASPC_NT
ENSMUSG00000044408	-1.08687	7.67349	37.9491	1.38595e-09	1.25563e-08	Sptssa	0.883333	0.969636	ASPC_NT
ENSMUSG00000013629	-1.08724	7.37687	28.9011	1.1189e-07	7.54713e-07	Cad	0.783333	0.967611	ASPC_NT
ENSMUSG00000028233	-1.08806	6.4302	20.5674	7.04307e-06	3.43294e-05	Tgs1	0.783333	0.931174	ASPC_NT
ENSMUSG00000024045	-1.08864	7.10785	26.4039	3.82901e-07	2.34886e-06	Akap8	0.7	0.953441	ASPC_NT
ENSMUSG00000029551	-1.08877	5.16815	22.0266	3.3829e-06	1.75617e-05	Psmg3	0.733333	0.876518	ASPC_NT
ENSMUSG00000027374	-1.08937	6.29751	28.8257	1.16111e-07	7.79767e-07	Mrps5	0.766667	0.955466	ASPC_NT
ENSMUSG00000010914	-1.09012	6.16197	16.5169	5.51013e-05	0.000225856	Pdhx	0.616667	0.870445	ASPC_NT
ENSMUSG00000097350	-1.09047	2.93765	5.69291	0.0173642	0.0370243	4732491K20Rik	0.166667	0.117409	ASPC_NT
ENSMUSG00000056211	-1.09104	7.56174	44.6799	5.60901e-11	6.11541e-10	R3hdm1	0.866667	0.981781	ASPC_NT
ENSMUSG00000042699	-1.09267	7.3607	36.5418	2.72669e-09	2.36298e-08	Dhx9	0.933333	0.977733	ASPC_NT
ENSMUSG00000026779	-1.09345	4.75168	5.46677	0.0197317	0.0413442	Mastl	0.233333	0.451417	ASPC_NT
ENSMUSG00000041774	-1.09368	6.08176	13.3615	0.000280973	0.000971324	Ydjc	0.633333	0.771255	ASPC_NT
ENSMUSG00000008301	-1.09374	7.64171	46.4027	2.48662e-11	2.82254e-10	Phax	0.883333	0.987854	ASPC_NT
ENSMUSG00000079184	-1.09404	6.81993	26.2128	4.20848e-07	2.56558e-06	Mphosph8	0.833333	0.953441	ASPC_NT
ENSMUSG00000024483	-1.0949	6.1642	15.8406	7.79531e-05	0.000309286	Ankhd1	0.7	0.878543	ASPC_NT
ENSMUSG00000044966	-1.09504	3.27909	5.40061	0.020486	0.042725	Fbxo48	0.0833333	0.174089	ASPC_NT
ENSMUSG00000007411	-1.09734	5.77222	16.881	4.57309e-05	0.000190862	Mark3	0.783333	0.870445	ASPC_NT
ENSMUSG00000017376	-1.09736	4.83184	10.1777	0.00150091	0.00435321	Nlk	0.533333	0.682186	ASPC_NT
ENSMUSG00000033106	-1.09771	6.05781	16.3039	6.14557e-05	0.000249529	Slc7a6os	0.683333	0.888664	ASPC_NT
ENSMUSG00000029291	-1.09792	4.12309	5.88375	0.0155955	0.0338836	Rufy3	0.35	0.380567	ASPC_NT
ENSMUSG00000005374	-1.0982	5.96361	12.1828	0.000520224	0.00169557	Tbl2	0.5	0.836032	ASPC_NT
ENSMUSG00000005370	-1.09887	6.50043	14.035	0.000197995	0.000713788	Msh6	0.55	0.850202	ASPC_NT
ENSMUSG00000053580	-1.09935	5.79477	10.3692	0.00135547	0.00398067	Tanc2	0.666667	0.740891	ASPC_NT
ENSMUSG00000047036	-1.09994	5.99152	16.5794	5.33644e-05	0.000219657	Zfp445	0.7	0.87247	ASPC_NT
ENSMUSG00000019864	-1.10043	5.12953	9.20584	0.00252413	0.00689574	Rtn4ip1	0.516667	0.621457	ASPC_NT
ENSMUSG00000022325	-1.10067	6.15958	12.6766	0.000401671	0.00133874	Pop1	0.666667	0.821862	ASPC_NT
ENSMUSG00000048707	-1.10079	4.98288	8.76069	0.00320791	0.00856184	Tprn	0.433333	0.643725	ASPC_NT
ENSMUSG00000023277	-1.10181	6.68299	26.4391	3.76298e-07	2.30968e-06	Twf2	0.783333	0.949393	ASPC_NT
ENSMUSG00000043192	-1.10183	4.57162	32.9945	1.51609e-08	1.16355e-07	Gpi-ps	0.616667	0.751012	ASPC_NT
ENSMUSG00000054199	-1.10232	4.77979	11.6928	0.000672989	0.00212656	Gon4l	0.483333	0.736842	ASPC_NT
ENSMUSG00000024309	-1.10239	6.24232	36.1798	3.24612e-09	2.77654e-08	Pfdn6	0.866667	0.969636	ASPC_NT
ENSMUSG00000048277	-1.10251	7.19505	33.3043	1.30439e-08	1.01415e-07	Syngr2	0.766667	0.965587	ASPC_NT
ENSMUSG00000020640	-1.10282	7.05239	24.4363	1.01579e-06	5.74991e-06	Itsn2	0.8	0.92915	ASPC_NT
ENSMUSG00000092341	-1.10474	11.4749	13.8921	0.000213229	0.000762332	Malat1	0.9	0.979757	ASPC_NT
ENSMUSG00000059897	-1.10762	5.21649	8.53161	0.00363067	0.00953194	Zfp930	0.383333	0.623482	ASPC_NT
ENSMUSG00000071855	-1.1081	3.38994	5.94283	0.0150867	0.0329108	Ccdc112	0.1	0.212551	ASPC_NT
ENSMUSG00000024974	-1.10897	7.96354	29.7961	7.21453e-08	5.0074e-07	Smc3	0.833333	0.963563	ASPC_NT
ENSMUSG00000047368	-1.10919	4.9359	8.38913	0.00392189	0.0101919	Abhd17b	0.583333	0.59919	ASPC_NT
ENSMUSG00000027699	-1.11056	6.67289	5.59667	0.0183336	0.0388071	Ect2	0.25	0.647773	ASPC_NT
ENSMUSG00000048327	-1.11203	6.71328	5.15374	0.0235747	0.0482973	Ckap2l	0.266667	0.62753	ASPC_NT
ENSMUSG00000020840	-1.11226	7.34838	28.9414	1.09698e-07	7.4086e-07	Blmh	0.683333	0.959514	ASPC_NT
ENSMUSG00000029363	-1.11355	7.27098	19.93	9.71406e-06	4.61172e-05	Rfc5	0.733333	0.908907	ASPC_NT
ENSMUSG00000025574	-1.11448	7.19865	13.1345	0.000316254	0.00108252	Tk1	0.4	0.864372	ASPC_NT
ENSMUSG00000056091	-1.11497	7.10905	17.5238	3.29358e-05	0.000140955	St3gal5	0.583333	0.912955	ASPC_NT
ENSMUSG00000031781	-1.11502	7.39436	33.0328	1.48818e-08	1.14423e-07	Ciapin1	0.85	0.949393	ASPC_NT
ENSMUSG00000029505	-1.11689	6.51539	27.4853	2.24514e-07	1.43699e-06	Ep400	0.733333	0.95749	ASPC_NT
ENSMUSG00000098188	-1.117	4.97551	6.66638	0.0100772	0.0230908	Sowahc	0.45	0.518219	ASPC_NT
ENSMUSG00000031843	-1.11705	6.17172	22.0673	3.31462e-06	1.72156e-05	Mphosph6	0.733333	0.910931	ASPC_NT
ENSMUSG00000027387	-1.11832	4.29983	6.68144	0.0099934	0.022948	Zc3h8	0.3	0.461538	ASPC_NT
ENSMUSG00000044340	-1.1187	4.36354	6.00794	0.0145456	0.031853	Phlpp1	0.283333	0.41498	ASPC_NT
ENSMUSG00000024601	-1.11914	6.27752	18.7453	1.76946e-05	7.97184e-05	Isoc1	0.733333	0.888664	ASPC_NT
ENSMUSG00000063049	-1.12061	4.01529	6.91046	0.00880408	0.0205543	Ing2	0.2	0.419028	ASPC_NT
ENSMUSG00000079179	-1.12062	5.05797	14.4918	0.000156269	0.000578266	Rab10os	0.516667	0.803644	ASPC_NT
ENSMUSG00000037364	-1.12166	7.89657	46.2962	2.61463e-11	2.95228e-10	Srrt	0.883333	0.98583	ASPC_NT
ENSMUSG00000038608	-1.12179	5.33418	5.58538	0.0184509	0.03904	Dock10	0.116667	0.506073	ASPC_NT
ENSMUSG00000016409	-1.12182	6.1034	16.3508	5.99962e-05	0.000243971	Nkap	0.766667	0.864372	ASPC_NT
ENSMUSG00000087213	-1.12184	4.14348	8.20066	0.0043441	0.0111522	2810408I11Rik	0.366667	0.495951	ASPC_NT
ENSMUSG00000031848	-1.12204	7.76774	68.3062	1.01481e-15	1.65378e-14	Lsm4	0.983333	0.997976	ASPC_NT
ENSMUSG00000046179	-1.12274	4.85444	5.3461	0.0211297	0.0439208	E2f8	0.216667	0.441296	ASPC_NT
ENSMUSG00000087177	-1.12287	3.04494	6.47252	0.0112225	0.0254127	E130307A14Rik	0.116667	0.178138	ASPC_NT
ENSMUSG00000028809	-1.12353	8.40205	59.9518	4.56153e-14	6.61682e-13	Srrm1	0.916667	0.991903	ASPC_NT
ENSMUSG00000092274	-1.12385	8.1488	8.36364	0.00397644	0.0103165	Neat1	0.5	0.84413	ASPC_NT
ENSMUSG00000024621	-1.12394	9.65089	26.0376	4.58955e-07	2.76967e-06	Csf1r	0.6	0.684211	ASPC_NT
ENSMUSG00000000295	-1.12399	5.22496	15.3784	9.8878e-05	0.00038341	Hddc2	0.6	0.819838	ASPC_NT
ENSMUSG00000031732	-1.12483	4.72323	7.40677	0.00669966	0.0161777	Phlpp2	0.35	0.578947	ASPC_NT
ENSMUSG00000009555	-1.12626	5.03434	11.2708	0.000840692	0.00260004	Cdk9	0.6	0.716599	ASPC_NT
ENSMUSG00000020893	-1.12635	5.15611	9.52662	0.00212505	0.00593494	Per1	0.5	0.680162	ASPC_NT
ENSMUSG00000028028	-1.1273	4.71817	7.11204	0.00787774	0.0186421	Alpk1	0.15	0.42915	ASPC_NT
ENSMUSG00000022369	-1.12772	5.76953	9.7438	0.00189188	0.00536017	Mtbp	0.533333	0.734818	ASPC_NT
ENSMUSG00000021374	-1.12821	6.23479	17.7655	2.91175e-05	0.000126219	Nup153	0.7	0.880567	ASPC_NT
ENSMUSG00000054321	-1.12834	4.93351	6.74939	0.00962423	0.0222234	Taf4b	0.4	0.522267	ASPC_NT
ENSMUSG00000091831	-1.1284	2.92796	8.29192	0.00413415	0.0106871	Gm4707	0.116667	0.163968	ASPC_NT
ENSMUSG00000033364	-1.12922	6.63414	18.3455	2.16766e-05	9.62888e-05	Usp37	0.616667	0.896761	ASPC_NT
ENSMUSG00000028496	-1.12923	5.09646	9.51731	0.00213568	0.00595535	Mllt3	0.516667	0.680162	ASPC_NT
ENSMUSG00000024505	-1.12926	4.59225	6.83563	0.00917578	0.0212883	Dtwd2	0.316667	0.491903	ASPC_NT
ENSMUSG00000030867	-1.13099	6.8108	5.27967	0.0219428	0.0454118	Plk1	0.266667	0.639676	ASPC_NT
ENSMUSG00000066148	-1.13131	6.31311	15.7311	8.24666e-05	0.000325276	Prpf4	0.65	0.840081	ASPC_NT
ENSMUSG00000027324	-1.13221	4.64722	7.62748	0.00593686	0.0145903	Rpusd2	0.3	0.52834	ASPC_NT
ENSMUSG00000059474	-1.13278	4.62857	7.96146	0.00494762	0.0124669	Mbtd1	0.316667	0.55668	ASPC_NT
ENSMUSG00000034453	-1.13414	5.58787	12.3455	0.000477677	0.00156637	Polr3b	0.55	0.783401	ASPC_NT
ENSMUSG00000024613	-1.13518	7.96967	37.9713	1.37125e-09	1.24336e-08	Tcof1	0.783333	0.975709	ASPC_NT
ENSMUSG00000040659	-1.13643	6.7894	23.9903	1.26826e-06	7.05664e-06	Efhd2	0.766667	0.921053	ASPC_NT
ENSMUSG00000040865	-1.13687	5.4323	12.918	0.000354064	0.00119373	Ino80d	0.633333	0.773279	ASPC_NT
ENSMUSG00000020528	-1.137	5.30648	15.4726	9.41987e-05	0.000366453	Prpsap2	0.633333	0.819838	ASPC_NT
ENSMUSG00000026946	-1.13805	4.8474	5.44245	0.0200055	0.0418527	Nmi	0.266667	0.550607	ASPC_NT
ENSMUSG00000000290	-1.13812	6.30637	5.78834	0.0164552	0.0354086	Itgb2	0.166667	0.57085	ASPC_NT
ENSMUSG00000049091	-1.13813	8.34643	36.2721	3.10488e-09	2.66926e-08	Sephs2	0.783333	0.95749	ASPC_NT
ENSMUSG00000022617	-1.13821	5.18123	13.3392	0.000284255	0.000982038	Chkb	0.516667	0.763158	ASPC_NT
ENSMUSG00000031438	-1.13892	4.79533	5.7545	0.0167717	0.0359768	Rnf128	0.333333	0.408907	ASPC_NT
ENSMUSG00000029136	-1.14036	3.26348	6.59753	0.0104695	0.0238783	Rbks	0.166667	0.218623	ASPC_NT
ENSMUSG00000038485	-1.14058	4.31577	7.57451	0.00611141	0.0149618	Socs7	0.45	0.479757	ASPC_NT
ENSMUSG00000029464	-1.14059	6.0626	16.8356	4.68058e-05	0.000194954	Gpn3	0.65	0.860324	ASPC_NT
ENSMUSG00000037703	-1.14123	2.99886	6.98083	0.00846864	0.0198702	Lzts3	0.0833333	0.17004	ASPC_NT
ENSMUSG00000052748	-1.1427	5.67772	11.7468	0.000654139	0.00207491	Swt1	0.583333	0.771255	ASPC_NT
ENSMUSG00000034610	-1.14283	5.34883	11.1375	0.000902	0.00276504	Tut4	0.583333	0.757085	ASPC_NT
ENSMUSG00000024400	-1.14337	6.88964	26.6605	3.37301e-07	2.09057e-06	Wdr33	0.716667	0.945344	ASPC_NT
ENSMUSG00000055240	-1.14386	4.94278	6.31229	0.0122697	0.0274268	Zfp101	0.216667	0.5	ASPC_NT
ENSMUSG00000001056	-1.14476	8.30844	62.5932	1.3609e-14	2.05893e-13	Nhp2	0.966667	0.997976	ASPC_NT
ENSMUSG00000025758	-1.14506	6.78046	9.66	0.0019786	0.00558092	Plk4	0.533333	0.751012	ASPC_NT
ENSMUSG00000054150	-1.14531	4.79779	6.7811	0.00945677	0.0218648	Syne3	0.233333	0.508097	ASPC_NT
ENSMUSG00000055184	-1.14582	5.2875	8.38688	0.00392666	0.0101972	Fam72a	0.383333	0.582996	ASPC_NT
ENSMUSG00000031833	-1.14638	5.48568	12.1526	0.000528535	0.00172057	Mast3	0.516667	0.759109	ASPC_NT
ENSMUSG00000091697	-1.14719	3.05713	15.5439	0.00905252	0.0210295	Eif3s6-ps2	0.0166667	0.265182	ASPC_NT
ENSMUSG00000016559	-1.14737	9.96063	101.923	3.91732e-22	9.9288e-21	H3f3b	0.983333	1	ASPC_NT
ENSMUSG00000029366	-1.14757	6.3861	12.229	0.000507762	0.00165796	Dck	0.583333	0.803644	ASPC_NT
ENSMUSG00000079003	-1.14801	3.57616	8.51491	0.00366363	0.00960912	Samd1	0.266667	0.427126	ASPC_NT
ENSMUSG00000001016	-1.14981	7.85131	55.2165	4.04857e-13	5.41082e-12	Ilf2	0.9	0.989879	ASPC_NT
ENSMUSG00000071054	-1.14995	6.72585	28.3419	1.47269e-07	9.73837e-07	Safb	0.766667	0.945344	ASPC_NT
ENSMUSG00000074406	-1.1504	3.16018	7.18963	0.00754839	0.0179655	Zfp628	0.0833333	0.240891	ASPC_NT
ENSMUSG00000066440	-1.15132	5.67527	11.9044	0.000602131	0.00193259	Zfyve26	0.583333	0.746964	ASPC_NT
ENSMUSG00000020303	-1.15152	5.23419	9.71426	0.001922	0.00543549	Stc2	0.233333	0.580972	ASPC_NT
ENSMUSG00000026004	-1.15229	4.04538	7.50357	0.00635346	0.0154743	Kansl1l	0.35	0.44332	ASPC_NT
ENSMUSG00000033904	-1.15245	5.54625	8.04991	0.00471507	0.0119536	Ccp110	0.4	0.647773	ASPC_NT
ENSMUSG00000078771	-1.1528	5.65063	11.1345	0.000903426	0.00276705	Evi2a	0.416667	0.59919	ASPC_NT
ENSMUSG00000001942	-1.15424	4.53429	6.53618	0.0108323	0.0246076	Siae	0.383333	0.45749	ASPC_NT
ENSMUSG00000082491	-1.15439	2.89754	13.647	0.000242184	0.000853668	Gm5909	0.0666667	0.277328	ASPC_NT
ENSMUSG00000084013	-1.15471	3.09748	14.9408	0.000123908	0.000470642	Gm14270	0.15	0.362348	ASPC_NT
ENSMUSG00000045427	-1.15515	7.55371	55.6742	3.27555e-13	4.41605e-12	Hnrnph2	0.85	0.989879	ASPC_NT
ENSMUSG00000049300	-1.15537	5.25043	11.2047	0.000870552	0.00268113	Prmt6	0.533333	0.742915	ASPC_NT
ENSMUSG00000056763	-1.15537	5.35029	10.5846	0.0012089	0.00359932	Cspp1	0.516667	0.710526	ASPC_NT
ENSMUSG00000006307	-1.15603	4.36847	7.94477	0.0049928	0.0125719	Kmt2b	0.433333	0.47166	ASPC_NT
ENSMUSG00000068923	-1.15679	5.0614	9.13896	0.00261651	0.00711745	Syt11	0.55	0.59919	ASPC_NT
ENSMUSG00000004233	-1.15746	5.01618	9.84988	0.00178762	0.0050956	Wars2	0.416667	0.659919	ASPC_NT
ENSMUSG00000097048	-1.15845	3.8834	7.97603	0.00490852	0.0123857	1600020E01Rik	0.316667	0.412955	ASPC_NT
ENSMUSG00000021466	-1.15971	4.5491	7.86615	0.0052114	0.01304	Ptch1	0.3	0.510121	ASPC_NT
ENSMUSG00000056268	-1.15998	4.61531	7.65876	0.00583619	0.0143828	Dennd1b	0.4	0.524291	ASPC_NT
ENSMUSG00000000561	-1.16007	7.08941	38.076	1.30405e-09	1.18743e-08	Wdr77	0.766667	0.967611	ASPC_NT
ENSMUSG00000041966	-1.16079	5.36447	9.59732	0.0020461	0.00574125	Dcaf17	0.45	0.6417	ASPC_NT
ENSMUSG00000028792	-1.16087	8.44021	82.3307	1.93432e-18	3.85148e-17	Ak2	0.916667	0.995951	ASPC_NT
ENSMUSG00000032563	-1.16093	7.28691	36.9295	2.26243e-09	1.98621e-08	Mrpl3	0.716667	0.963563	ASPC_NT
ENSMUSG00000008958	-1.1613	6.56349	36.2012	3.21283e-09	2.75108e-08	Vps72	0.716667	0.963563	ASPC_NT
ENSMUSG00000074088	-1.16251	7.216	37.302	1.89133e-09	1.68515e-08	Snrnp40	0.75	0.967611	ASPC_NT
ENSMUSG00000019773	-1.16321	6.07033	5.68236	0.0174678	0.0372011	Fbxo5	0.266667	0.530364	ASPC_NT
ENSMUSG00000101970	-1.16499	4.30216	7.93193	0.00502786	0.0126336	1810026B05Rik	0.416667	0.5	ASPC_NT
ENSMUSG00000054766	-1.16504	9.16812	101.53	4.63363e-22	1.1662e-20	Set	0.966667	1	ASPC_NT
ENSMUSG00000022033	-1.1653	7.1427	8.23451	0.00426498	0.0109752	Pbk	0.233333	0.708502	ASPC_NT
ENSMUSG00000041164	-1.16596	5.13224	13.0847	0.000324563	0.00110709	Zmiz2	0.516667	0.706478	ASPC_NT
ENSMUSG00000042185	-1.166	5.25286	10.2629	0.00143434	0.00418717	Nfrkb	0.483333	0.700405	ASPC_NT
ENSMUSG00000033632	-1.1665	4.0585	7.26783	0.00723071	0.0173203	AW554918	0.3	0.437247	ASPC_NT
ENSMUSG00000018995	-1.16733	4.88624	7.92679	0.00504197	0.0126661	Nars2	0.333333	0.55668	ASPC_NT
ENSMUSG00000031144	-1.16746	2.81728	6.82966	0.00920615	0.0213404	Syp	0.0333333	0.153846	ASPC_NT
ENSMUSG00000041153	-1.16855	5.96002	9.32952	0.00236192	0.0064888	Osgin2	0.516667	0.661943	ASPC_NT
ENSMUSG00000081752	-1.1686	2.80435	11.4999	0.000744976	0.00233757	Sms-ps	0.05	0.234818	ASPC_NT
ENSMUSG00000032407	-1.16976	8.00568	58.8488	7.57207e-14	1.07466e-12	U2surp	0.85	0.991903	ASPC_NT
ENSMUSG00000050244	-1.17274	6.38493	16.6319	5.19477e-05	0.000214563	Heatr1	0.583333	0.8583	ASPC_NT
ENSMUSG00000074867	-1.17281	3.41129	6.09105	0.0138839	0.030622	Zfp808	0.183333	0.182186	ASPC_NT
ENSMUSG00000029911	-1.17382	6.32946	47.0719	1.81431e-11	2.09472e-10	Ssbp1	0.866667	0.977733	ASPC_NT
ENSMUSG00000028884	-1.17522	7.10507	17.8607	2.77398e-05	0.000120586	Rpa2	0.666667	0.868421	ASPC_NT
ENSMUSG00000045624	-1.17532	7.46321	29.6449	7.76902e-08	5.34923e-07	Esf1	0.833333	0.965587	ASPC_NT
ENSMUSG00000059208	-1.17532	9.38643	126.367	1.39191e-26	4.68553e-25	Hnrnpm	0.933333	0.997976	ASPC_NT
ENSMUSG00000031838	-1.17543	7.63298	32.2695	2.1568e-08	1.61565e-07	Ifi30	0.85	0.94332	ASPC_NT
ENSMUSG00000025591	-1.17547	6.01934	22.4723	2.706e-06	1.43168e-05	Tma16	0.766667	0.90081	ASPC_NT
ENSMUSG00000038902	-1.17722	5.18763	13.3735	0.000279226	0.000967147	Pogz	0.516667	0.765182	ASPC_NT
ENSMUSG00000044155	-1.17824	6.82343	37.0997	2.08458e-09	1.84663e-08	Lsm8	0.783333	0.969636	ASPC_NT
ENSMUSG00000084329	-1.17871	2.94864	13.5134	0.000259614	0.000908069	Gm6733	0	0.269231	ASPC_NT
ENSMUSG00000097944	-1.17916	3.1007	5.51882	0.0191587	0.0403396	A130014A01Rik	0.0833333	0.186235	ASPC_NT
ENSMUSG00000022407	-1.17924	7.703	43.1058	1.18254e-10	1.24763e-09	Adsl	0.783333	0.969636	ASPC_NT
ENSMUSG00000018909	-1.17971	5.15248	8.9808	0.00284894	0.00768758	Arrb1	0.466667	0.589069	ASPC_NT
ENSMUSG00000020362	-1.17977	6.28188	17.9963	2.58899e-05	0.000113359	Cnot6	0.833333	0.866397	ASPC_NT
ENSMUSG00000028098	-1.1804	6.75221	23.5958	1.54379e-06	8.44149e-06	Rnf115	0.716667	0.919028	ASPC_NT
ENSMUSG00000040738	-1.18165	4.96637	9.38992	0.00228662	0.00631302	Ints8	0.466667	0.621457	ASPC_NT
ENSMUSG00000028678	-1.18304	6.26105	5.70761	0.0172209	0.0367843	Kif2c	0.233333	0.546559	ASPC_NT
ENSMUSG00000004268	-1.18358	7.85457	70.6315	3.55475e-16	6.03971e-15	Emg1	0.9	0.987854	ASPC_NT
ENSMUSG00000037315	-1.18435	4.3081	5.56104	0.0187066	0.0395034	Jade3	0.183333	0.362348	ASPC_NT
ENSMUSG00000070544	-1.18459	8.00431	49.0628	7.12114e-12	8.47612e-11	Top1	0.966667	0.983806	ASPC_NT
ENSMUSG00000022498	-1.18675	6.21383	14.4044	0.000163499	0.000602741	Txndc11	0.516667	0.84413	ASPC_NT
ENSMUSG00000051329	-1.1872	6.32273	14.788	0.000134078	0.000505393	Nup160	0.566667	0.834008	ASPC_NT
ENSMUSG00000027620	-1.1874	8.91559	81.5563	2.72265e-18	5.37151e-17	Rbm39	0.95	0.995951	ASPC_NT
ENSMUSG00000027284	-1.18742	3.65856	6.55474	0.0107212	0.0243999	Cdan1	0.166667	0.291498	ASPC_NT
ENSMUSG00000098923	-1.18836	6.64496	22.8558	2.23375e-06	1.19771e-05	Tmem185b	0.583333	0.890688	ASPC_NT
ENSMUSG00000033285	-1.18891	7.53604	24.618	9.28028e-07	5.28368e-06	Wdr3	0.666667	0.931174	ASPC_NT
ENSMUSG00000022856	-1.18966	5.16306	11.8168	0.000630509	0.0020124	Tmem41a	0.633333	0.688259	ASPC_NT
ENSMUSG00000062203	-1.1901	7.96573	39.531	6.49452e-10	6.22965e-09	Gspt1	0.916667	0.977733	ASPC_NT
ENSMUSG00000044224	-1.19092	5.23389	12.9922	0.000340624	0.00115493	Dnajc21	0.566667	0.759109	ASPC_NT
ENSMUSG00000055760	-1.19105	5.49621	16.5321	5.46734e-05	0.000224359	Gemin6	0.683333	0.836032	ASPC_NT
ENSMUSG00000006021	-1.19268	4.48812	7.6349	0.00591283	0.0145484	Kptn	0.35	0.493927	ASPC_NT
ENSMUSG00000023143	-1.19552	7.03219	27.7861	1.93597e-07	1.2578e-06	Nagpa	0.7	0.931174	ASPC_NT
ENSMUSG00000032374	-1.19588	7.00669	16.6296	5.20094e-05	0.000214736	Plod2	0.65	0.880567	ASPC_NT
ENSMUSG00000048039	-1.19659	6.71732	30.4878	5.14291e-08	3.64832e-07	Isg20l2	0.716667	0.949393	ASPC_NT
ENSMUSG00000087502	-1.19661	2.72249	9.57829	0.00206705	0.00578796	Gm16091	0.0333333	0.151822	ASPC_NT
ENSMUSG00000071451	-1.19705	5.13121	26.7689	3.19701e-07	1.98605e-06	Psmg4	0.75	0.870445	ASPC_NT
ENSMUSG00000033075	-1.1974	6.56981	22.3118	2.93247e-06	1.54166e-05	Senp1	0.716667	0.91498	ASPC_NT
ENSMUSG00000005899	-1.19811	5.90957	17.4695	3.38599e-05	0.000144337	Smpd4	0.616667	0.856275	ASPC_NT
ENSMUSG00000020650	-1.19816	7.469	26.274	4.08302e-07	2.49758e-06	Bcap29	0.716667	0.892713	ASPC_NT
ENSMUSG00000019857	-1.19855	6.22501	29.3345	9.04588e-08	6.18288e-07	Asf1a	0.733333	0.94332	ASPC_NT
ENSMUSG00000031629	-1.19916	4.32056	6.91761	0.00876939	0.0204822	Cenpu	0.283333	0.465587	ASPC_NT
ENSMUSG00000030766	-1.19956	6.34681	22.8212	2.27272e-06	1.21696e-05	Arhgap17	0.683333	0.892713	ASPC_NT
ENSMUSG00000022752	-1.19956	8.31635	49.7024	5.27728e-12	6.3516e-11	Tomm70a	0.883333	0.997976	ASPC_NT
ENSMUSG00000041328	-1.19966	5.53446	14.8706	0.000128482	0.000486128	Pcf11	0.566667	0.811741	ASPC_NT
ENSMUSG00000033096	-1.20052	5.79202	13.6423	0.000242779	0.000855486	Apmap	0.433333	0.807692	ASPC_NT
ENSMUSG00000006398	-1.20158	7.6603	7.60692	0.006004	0.0147324	Cdc20	0.483333	0.728745	ASPC_NT
ENSMUSG00000082127	-1.20203	2.93019	15.6833	8.45178e-05	0.000332385	Gm13577	0.133333	0.303644	ASPC_NT
ENSMUSG00000006378	-1.20214	6.40753	17.9902	2.59699e-05	0.000113626	Gcat	0.616667	0.866397	ASPC_NT
ENSMUSG00000029823	-1.20347	6.09227	20.3652	7.79845e-06	3.76873e-05	Luc7l2	0.633333	0.892713	ASPC_NT
ENSMUSG00000019710	-1.20455	6.28973	57.464	1.43283e-13	1.99411e-12	Mrpl24	0.833333	0.98583	ASPC_NT
ENSMUSG00000078480	-1.20502	2.77719	8.90255	0.00660871	0.015976	Mrpl48-ps	0.0166667	0.196356	ASPC_NT
ENSMUSG00000035356	-1.20503	6.94618	14.4797	0.000157254	0.000581708	Nfkbiz	0.483333	0.698381	ASPC_NT
ENSMUSG00000017677	-1.20529	7.73015	28.0514	1.69892e-07	1.11241e-06	Wsb1	0.733333	0.95749	ASPC_NT
ENSMUSG00000047880	-1.20666	2.97257	8.2349	0.00426409	0.0109752	Cxcr5	0.05	0.157895	ASPC_NT
ENSMUSG00000022314	-1.20723	7.06589	23.1734	1.90595e-06	1.0286e-05	Rad21	0.783333	0.919028	ASPC_NT
ENSMUSG00000010362	-1.20793	4.43008	8.17107	0.00441448	0.0112979	Rdm1	0.3	0.487854	ASPC_NT
ENSMUSG00000097392	-1.20848	3.60479	6.668	0.0100682	0.0230803	Thoc2l	0.25	0.303644	ASPC_NT
ENSMUSG00000026388	-1.20861	3.14553	8.57181	0.00355257	0.00936113	3110009E18Rik	0.2	0.230769	ASPC_NT
ENSMUSG00000022255	-1.20903	8.96847	62.379	1.50082e-14	2.25165e-13	Mtdh	0.9	0.98583	ASPC_NT
ENSMUSG00000025403	-1.21091	8.90161	49.8911	4.83113e-12	5.84073e-11	Shmt2	0.883333	0.983806	ASPC_NT
ENSMUSG00000019850	-1.21094	6.06666	8.47407	0.00374552	0.00978814	Tnfaip3	0.216667	0.417004	ASPC_NT
ENSMUSG00000035597	-1.21096	6.84448	21.1401	5.27925e-06	2.634e-05	Prpf39	0.616667	0.917004	ASPC_NT
ENSMUSG00000038515	-1.21118	4.08536	8.69981	0.00331511	0.00880868	Grtp1	0.316667	0.435223	ASPC_NT
ENSMUSG00000028164	-1.21159	5.61213	10.5282	0.00124562	0.0036913	Manba	0.333333	0.621457	ASPC_NT
ENSMUSG00000022426	-1.21227	5.55289	11.6954	0.00067208	0.00212431	Josd1	0.633333	0.708502	ASPC_NT
ENSMUSG00000042354	-1.21283	7.56487	36.2702	3.10782e-09	2.66965e-08	Gnl3	0.833333	0.955466	ASPC_NT
ENSMUSG00000048154	-1.21301	7.48429	46.9645	1.90835e-11	2.18922e-10	Kmt2d	0.883333	0.981781	ASPC_NT
ENSMUSG00000068749	-1.21419	7.7844	101.194	5.34859e-22	1.33368e-20	Psma5	0.95	0.995951	ASPC_NT
ENSMUSG00000005983	-1.2143	3.65859	6.57835	0.0105815	0.0241032	1700037C18Rik	0.2	0.368421	ASPC_NT
ENSMUSG00000038550	-1.21554	4.25647	7.45928	0.00650953	0.0157823	Ciart	0.183333	0.433198	ASPC_NT
ENSMUSG00000011267	-1.21635	3.78678	7.46003	0.00650685	0.0157822	Zfp296	0.233333	0.331984	ASPC_NT
ENSMUSG00000087528	-1.21743	2.99267	10.7428	0.00111157	0.00333812	9830144P21Rik	0.05	0.228745	ASPC_NT
ENSMUSG00000038507	-1.21759	5.65476	9.89126	0.00174856	0.0050008	Parp12	0.366667	0.686235	ASPC_NT
ENSMUSG00000028060	-1.21764	6.32707	34.9355	5.91897e-09	4.8339e-08	Khdc4	0.766667	0.967611	ASPC_NT
ENSMUSG00000022394	-1.21887	5.46731	12.696	0.000397616	0.00132604	L3mbtl2	0.5	0.740891	ASPC_NT
ENSMUSG00000000276	-1.21941	3.97311	6.71389	0.00981534	0.0225921	Dgke	0.2	0.321862	ASPC_NT
ENSMUSG00000037533	-1.21962	6.35177	17.6588	3.07449e-05	0.000132633	Rapgef6	0.633333	0.878543	ASPC_NT
ENSMUSG00000061286	-1.21967	6.42038	32.886	1.5982e-08	1.22445e-07	Exosc5	0.783333	0.941296	ASPC_NT
ENSMUSG00000038866	-1.22022	4.93521	9.40199	0.00227186	0.0062782	Zcchc2	0.516667	0.558704	ASPC_NT
ENSMUSG00000036992	-1.22044	6.72557	33.675	1.08967e-08	8.58035e-08	Nxt1	0.833333	0.945344	ASPC_NT
ENSMUSG00000044617	-1.22044	3.32146	6.86242	0.00904089	0.0210115	Zbtb39	0.25	0.194332	ASPC_NT
ENSMUSG00000028873	-1.22056	7.194	10.4686	0.00128568	0.00379745	Cdca8	0.5	0.775304	ASPC_NT
ENSMUSG00000021391	-1.22226	4.49937	7.43128	0.00661022	0.0159761	Cenpp	0.25	0.491903	ASPC_NT
ENSMUSG00000031256	-1.22244	7.18801	37.0195	2.16652e-09	1.91136e-08	Cstf2	0.733333	0.963563	ASPC_NT
ENSMUSG00000059939	-1.22261	4.86018	9.51633	0.0021368	0.00595694	9430015G10Rik	0.333333	0.609312	ASPC_NT
ENSMUSG00000036864	-1.22305	3.39032	6.88942	0.00890701	0.0207482	Proser3	0.1	0.242915	ASPC_NT
ENSMUSG00000041130	-1.22307	4.42048	10.5311	0.00124373	0.00368871	Zfp598	0.433333	0.576923	ASPC_NT
ENSMUSG00000019790	-1.22315	4.79002	9.83141	0.00180535	0.0051366	Stxbp5	0.416667	0.564777	ASPC_NT
ENSMUSG00000034653	-1.22456	4.49442	8.83183	0.0030871	0.00825782	Ythdc2	0.266667	0.552632	ASPC_NT
ENSMUSG00000020400	-1.22478	7.91006	31.0434	3.92044e-08	2.82482e-07	Tnip1	0.733333	0.931174	ASPC_NT
ENSMUSG00000001348	-1.22491	3.83681	6.41671	0.0115763	0.0260824	Acp5	0.166667	0.168016	ASPC_NT
ENSMUSG00000021461	-1.22561	4.30345	7.71532	0.00565854	0.0140177	Fancc	0.3	0.425101	ASPC_NT
ENSMUSG00000028896	-1.22619	7.31172	26.09	4.47208e-07	2.71246e-06	Rcc1	0.683333	0.91498	ASPC_NT
ENSMUSG00000094936	-1.22672	3.58492	8.05424	0.00470397	0.0119423	Rbm4	0.15	0.366397	ASPC_NT
ENSMUSG00000050323	-1.22719	4.93433	11.8168	0.000630489	0.0020124	Ndufaf6	0.483333	0.680162	ASPC_NT
ENSMUSG00000035649	-1.22815	5.96075	16.2086	6.4532e-05	0.000260742	Zcchc7	0.616667	0.834008	ASPC_NT
ENSMUSG00000002897	-1.22834	6.02361	11.3537	0.00080468	0.00250159	Il17ra	0.55	0.740891	ASPC_NT
ENSMUSG00000028850	-1.22853	4.93374	9.37681	0.00230275	0.00634892	Gpatch3	0.366667	0.615385	ASPC_NT
ENSMUSG00000029253	-1.22892	6.15693	13.9062	0.000211682	0.000758309	Cenpc1	0.6	0.787449	ASPC_NT
ENSMUSG00000054520	-1.22924	3.86022	9.59013	0.00205399	0.00575588	Sh3bp2	0.183333	0.394737	ASPC_NT
ENSMUSG00000048897	-1.23021	5.47101	14.2421	0.000177836	0.000649374	Zfp710	0.366667	0.657895	ASPC_NT
ENSMUSG00000031154	-1.23029	5.78892	20.2963	8.07434e-06	3.8881e-05	Otud5	0.616667	0.876518	ASPC_NT
ENSMUSG00000024002	-1.23108	7.40121	52.0527	1.7605e-12	2.22062e-11	Brd4	0.866667	0.983806	ASPC_NT
ENSMUSG00000037214	-1.23122	5.34115	13.6579	0.00024082	0.000850386	Thap1	0.583333	0.728745	ASPC_NT
ENSMUSG00000029283	-1.23124	5.56772	9.76365	0.00187192	0.00531619	Cdc7	0.2	0.668016	ASPC_NT
ENSMUSG00000048271	-1.23128	5.24493	12.8197	0.000372723	0.00124999	Rbm33	0.583333	0.744939	ASPC_NT
ENSMUSG00000040701	-1.23216	5.11221	9.29537	0.00240562	0.00659206	Ap1g2	0.35	0.560729	ASPC_NT
ENSMUSG00000042557	-1.23252	5.83446	17.5391	3.2679e-05	0.000140191	Sin3a	0.633333	0.854251	ASPC_NT
ENSMUSG00000023170	-1.23281	5.51071	19.1748	1.42326e-05	6.56278e-05	Gps2	0.616667	0.862348	ASPC_NT
ENSMUSG00000034329	-1.23467	5.55325	6.20285	0.0130425	0.0289798	Brip1	0.216667	0.609312	ASPC_NT
ENSMUSG00000017057	-1.23478	6.04868	11.1937	0.000875604	0.00269332	Il13ra1	0.5	0.712551	ASPC_NT
ENSMUSG00000029629	-1.23523	5.04937	12.088	0.000546768	0.00177087	Phf14	0.566667	0.734818	ASPC_NT
ENSMUSG00000021271	-1.23537	4.02148	8.18379	0.00438408	0.0112361	Zfp839	0.25	0.38664	ASPC_NT
ENSMUSG00000022503	-1.23711	5.751	34.9135	5.98228e-09	4.8782e-08	Nubp1	0.716667	0.933198	ASPC_NT
ENSMUSG00000096544	-1.23896	4.66344	49.2373	6.56206e-12	7.84534e-11	Gm4617	0.633333	0.90081	ASPC_NT
ENSMUSG00000006818	-1.239	9.3027	89.4147	8.65432e-20	1.86822e-18	Sod2	0.983333	0.997976	ASPC_NT
ENSMUSG00000022216	-1.23907	7.40101	43.1913	1.13553e-10	1.19921e-09	Psme1	0.816667	0.97166	ASPC_NT
ENSMUSG00000048109	-1.23948	7.22928	38.1728	1.24488e-09	1.13836e-08	Rbm15	0.766667	0.963563	ASPC_NT
ENSMUSG00000015702	-1.23957	3.29789	6.99955	0.0083816	0.0196917	Anxa9	0.0666667	0.220648	ASPC_NT
ENSMUSG00000022020	-1.24085	5.91505	14.9173	0.00012542	0.00047588	Naa16	0.566667	0.793522	ASPC_NT
ENSMUSG00000027936	-1.241	5.72393	23.2066	1.87467e-06	1.01325e-05	Crtc2	0.616667	0.878543	ASPC_NT
ENSMUSG00000022322	-1.2416	6.68819	8.03334	0.00475776	0.012042	Shcbp1	0.216667	0.698381	ASPC_NT
ENSMUSG00000053730	-1.24225	4.30811	9.02537	0.0027814	0.00752794	Tmem39b	0.283333	0.532389	ASPC_NT
ENSMUSG00000026333	-1.24408	4.90738	11.7281	0.000660609	0.0020942	Gin1	0.483333	0.643725	ASPC_NT
ENSMUSG00000060550	-1.24479	3.51503	9.8653	0.00177296	0.0050605	H2-Q7	0.0833333	0.461538	ASPC_NT
ENSMUSG00000020493	-1.2448	5.1363	6.47888	0.0111828	0.0253283	Prr11	0.266667	0.427126	ASPC_NT
ENSMUSG00000085442	-1.24602	4.0954	18.8808	1.6519e-05	7.49547e-05	Gm3362	0.616667	0.364372	ASPC_NT
ENSMUSG00000032555	-1.24632	6.69955	19.0887	1.48669e-05	6.82344e-05	Topbp1	0.633333	0.88664	ASPC_NT
ENSMUSG00000040112	-1.24678	6.17196	30.1648	6.02321e-08	4.2296e-07	Mrps35	0.75	0.902834	ASPC_NT
ENSMUSG00000047613	-1.24744	6.25556	27.2978	2.46266e-07	1.56321e-06	A430005L14Rik	0.783333	0.919028	ASPC_NT
ENSMUSG00000039804	-1.24747	5.6402	14.5719	0.000149927	0.000558248	Ncoa5	0.55	0.775304	ASPC_NT
ENSMUSG00000027469	-1.24847	7.80422	11.3627	0.000800883	0.00249122	Tpx2	0.6	0.817814	ASPC_NT
ENSMUSG00000056917	-1.24881	6.5035	15.5609	9.00114e-05	0.000351463	Sipa1	0.466667	0.815789	ASPC_NT
ENSMUSG00000040658	-1.24886	5.76439	17.4819	3.36471e-05	0.0001436	Dnph1	0.65	0.834008	ASPC_NT
ENSMUSG00000021177	-1.24907	6.26312	21.3617	4.72271e-06	2.3884e-05	Tdp1	0.65	0.862348	ASPC_NT
ENSMUSG00000071708	-1.24931	6.15485	33.6733	1.09058e-08	8.58128e-08	Sms	0.616667	0.927126	ASPC_NT
ENSMUSG00000026020	-1.2501	9.17327	74.0267	7.74372e-17	1.37649e-15	Nop58	0.916667	0.995951	ASPC_NT
ENSMUSG00000033486	-1.25088	2.97816	8.80347	0.0031347	0.00837268	Catsper2	0.1	0.172065	ASPC_NT
ENSMUSG00000003119	-1.25159	5.92627	25.7228	5.36384e-07	3.19752e-06	Cdk12	0.766667	0.917004	ASPC_NT
ENSMUSG00000092680	-1.25176	2.74189	12.4807	0.000445027	0.0014705	Snord55	0.05	0.194332	ASPC_NT
ENSMUSG00000037434	-1.25189	3.63708	7.50729	0.00634052	0.0154525	Slc30a1	0.266667	0.303644	ASPC_NT
ENSMUSG00000017716	-1.25212	7.40071	12.92	0.00035371	0.00119329	Birc5	0.533333	0.815789	ASPC_NT
ENSMUSG00000026082	-1.25244	4.80377	10.1968	0.00148572	0.00431845	Rev1	0.366667	0.635628	ASPC_NT
ENSMUSG00000022756	-1.25258	3.65682	6.72411	0.00975993	0.0224885	Slc7a4	0.116667	0.194332	ASPC_NT
ENSMUSG00000031201	-1.25319	6.3733	28.2031	1.57674e-07	1.03882e-06	Brcc3	0.766667	0.92915	ASPC_NT
ENSMUSG00000010095	-1.25322	8.72917	46.4253	2.46023e-11	2.79847e-10	Slc3a2	0.866667	0.983806	ASPC_NT
ENSMUSG00000058729	-1.25345	5.34617	8.6814	0.00334824	0.0088786	Lin9	0.283333	0.647773	ASPC_NT
ENSMUSG00000007827	-1.25412	5.95978	11.4812	0.000752342	0.00235862	Ankrd26	0.566667	0.732794	ASPC_NT
ENSMUSG00000031861	-1.25435	3.51422	7.20415	0.00748833	0.0178382	Lpar2	0.0666667	0.263158	ASPC_NT
ENSMUSG00000039231	-1.25457	5.95753	12.1428	0.000531266	0.00172686	Suv39h1	0.55	0.751012	ASPC_NT
ENSMUSG00000015023	-1.2549	5.45825	32.0412	2.41036e-08	1.79312e-07	Ddx19a	0.7	0.917004	ASPC_NT
ENSMUSG00000020561	-1.25491	6.89515	34.703	6.62321e-09	5.36027e-08	Twistnb	0.733333	0.951417	ASPC_NT
ENSMUSG00000001517	-1.25657	5.5804	8.41741	0.00386224	0.0100566	Foxm1	0.333333	0.576923	ASPC_NT
ENSMUSG00000028718	-1.2582	5.10552	6.94718	0.00862734	0.0201909	Stil	0.25	0.489879	ASPC_NT
ENSMUSG00000020841	-1.25831	6.74465	19.6339	1.12819e-05	5.29264e-05	Cpd	0.6	0.8583	ASPC_NT
ENSMUSG00000026355	-1.25852	8.82659	18.0958	2.4612e-05	0.000108092	Mcm6	0.6	0.890688	ASPC_NT
ENSMUSG00000031785	-1.25862	3.6797	5.9072	0.0153915	0.0335079	Adgrg1	0.05	0.174089	ASPC_NT
ENSMUSG00000017721	-1.25872	5.91622	29.7005	7.5604e-08	5.21721e-07	Pigt	0.616667	0.927126	ASPC_NT
ENSMUSG00000043923	-1.25886	4.62741	10.3183	0.00139265	0.00407654	Ccdc84	0.4	0.629555	ASPC_NT
ENSMUSG00000041859	-1.25945	8.31973	23.9666	1.28329e-06	7.12176e-06	Mcm3	0.583333	0.919028	ASPC_NT
ENSMUSG00000022673	-1.25952	8.20284	18.4952	2.00893e-05	8.97191e-05	Mcm4	0.683333	0.902834	ASPC_NT
ENSMUSG00000039308	-1.25959	4.38066	9.19397	0.00254028	0.00692931	Ndst2	0.4	0.453441	ASPC_NT
ENSMUSG00000022120	-1.25979	5.31755	10.9743	0.000983314	0.00298458	Rnf219	0.5	0.657895	ASPC_NT
ENSMUSG00000027641	-1.26248	5.66542	11.8106	0.000632541	0.00201709	Rbl1	0.4	0.718623	ASPC_NT
ENSMUSG00000028677	-1.26314	4.63597	10.9613	0.000990115	0.00300099	Rnf220	0.416667	0.625506	ASPC_NT
ENSMUSG00000039062	-1.26336	4.44551	8.4061	0.00388598	0.0101086	Anpep	0.0833333	0.453441	ASPC_NT
ENSMUSG00000037266	-1.26527	7.88638	38.2101	1.22277e-09	1.12004e-08	Rsrp1	0.833333	0.969636	ASPC_NT
ENSMUSG00000034218	-1.26536	5.66825	13.9097	0.000211298	0.000757185	Atm	0.533333	0.771255	ASPC_NT
ENSMUSG00000030104	-1.26549	7.31798	35.2739	5.02596e-09	4.15618e-08	Edem1	0.833333	0.969636	ASPC_NT
ENSMUSG00000025047	-1.26568	6.16407	21.9433	3.5271e-06	1.82488e-05	Pdcd11	0.633333	0.882591	ASPC_NT
ENSMUSG00000031109	-1.26595	5.09284	9.72115	0.00191493	0.00541693	Enox2	0.466667	0.593117	ASPC_NT
ENSMUSG00000031922	-1.26677	6.60352	22.2525	3.0208e-06	1.585e-05	Cep57	0.816667	0.888664	ASPC_NT
ENSMUSG00000030779	-1.26737	6.10236	21.8292	3.73492e-06	1.92174e-05	Rbbp6	0.683333	0.896761	ASPC_NT
ENSMUSG00000038332	-1.26783	6.51639	14.7387	0.000137543	0.00051624	Sesn1	0.5	0.813765	ASPC_NT
ENSMUSG00000031715	-1.26783	6.71092	28.3771	1.44747e-07	9.60108e-07	Smarca5	0.833333	0.910931	ASPC_NT
ENSMUSG00000026080	-1.26827	5.88246	6.79986	0.00935912	0.021653	Chst10	0.166667	0.544534	ASPC_NT
ENSMUSG00000103851	-1.26959	3.70156	7.18445	0.0075699	0.0179967	Gm37606	0.116667	0.271255	ASPC_NT
ENSMUSG00000036932	-1.26963	7.24166	37.0577	2.12707e-09	1.87964e-08	Aifm1	0.666667	0.959514	ASPC_NT
ENSMUSG00000005125	-1.26976	5.28728	8.49382	0.00370568	0.00970051	Ndrg1	0.433333	0.550607	ASPC_NT
ENSMUSG00000063953	-1.26996	2.76082	15.6822	8.45663e-05	0.000332385	Amd2	0.0666667	0.196356	ASPC_NT
ENSMUSG00000048170	-1.27016	6.69286	35.9267	3.66747e-09	3.11204e-08	Mcmbp	0.683333	0.959514	ASPC_NT
ENSMUSG00000020415	-1.27043	6.62658	17.4875	3.35502e-05	0.000143357	Pttg1	0.783333	0.834008	ASPC_NT
ENSMUSG00000068747	-1.27119	3.74841	7.25623	0.00727696	0.0174233	Sort1	0.2	0.307692	ASPC_NT
ENSMUSG00000036990	-1.27149	6.44687	27.5603	2.16373e-07	1.38984e-06	Otud4	0.716667	0.933198	ASPC_NT
ENSMUSG00000037344	-1.27159	4.49007	8.22417	0.00428899	0.0110318	Slc12a9	0.25	0.473684	ASPC_NT
ENSMUSG00000013155	-1.27178	5.05984	11.9911	0.000575297	0.00185542	Enkd1	0.4	0.647773	ASPC_NT
ENSMUSG00000035378	-1.27272	5.2656	11.8323	0.000625389	0.00199961	Shq1	0.433333	0.682186	ASPC_NT
ENSMUSG00000004100	-1.27522	7.42426	39.1914	7.64018e-10	7.26391e-09	Ppan	0.716667	0.961538	ASPC_NT
ENSMUSG00000029810	-1.27675	8.30635	20.3513	7.8533e-06	3.79353e-05	Tmem176b	0.766667	0.854251	ASPC_NT
ENSMUSG00000020063	-1.27809	3.72005	7.24828	0.0073088	0.0174801	Sirt1	0.166667	0.271255	ASPC_NT
ENSMUSG00000029127	-1.27867	3.63319	7.13035	0.0077987	0.0184754	Zbtb49	0.25	0.271255	ASPC_NT
ENSMUSG00000026238	-1.2787	10.5321	160.229	1.7571e-32	8.33808e-31	Ptma	1	1	ASPC_NT
ENSMUSG00000020267	-1.27993	9.3944	111.342	7.2163e-24	2.05646e-22	Hint1	1	1	ASPC_NT
ENSMUSG00000037740	-1.28077	7.07376	53.5321	8.84427e-13	1.14784e-11	Mrps26	0.883333	0.981781	ASPC_NT
ENSMUSG00000037531	-1.28112	6.03122	30.8201	4.3721e-08	3.12517e-07	Mrpl47	0.683333	0.933198	ASPC_NT
ENSMUSG00000024095	-1.28129	6.99524	23.2243	1.85813e-06	1.00481e-05	Hnrnpll	0.75	0.902834	ASPC_NT
ENSMUSG00000029670	-1.28197	5.49966	13.0171	0.000336224	0.00114252	Ing3	0.566667	0.720648	ASPC_NT
ENSMUSG00000020973	-1.28217	5.98433	15.2537	0.000105441	0.000405935	Dnaaf2	0.633333	0.803644	ASPC_NT
ENSMUSG00000025218	-1.28265	5.2691	11.7355	0.000658031	0.00208664	Poll	0.466667	0.674089	ASPC_NT
ENSMUSG00000020459	-1.28366	5.61956	16.7064	5.00047e-05	0.000207014	Mtif2	0.616667	0.815789	ASPC_NT
ENSMUSG00000027905	-1.28382	6.58139	19.1999	1.40526e-05	6.48563e-05	Ddx20	0.633333	0.864372	ASPC_NT
ENSMUSG00000027276	-1.28449	3.99492	7.35328	0.00689923	0.0166038	Jag1	0.166667	0.354251	ASPC_NT
ENSMUSG00000031805	-1.28451	4.53874	8.22729	0.00428174	0.0110157	Jak3	0.25	0.451417	ASPC_NT
ENSMUSG00000038759	-1.28475	7.08391	34.3052	8.02929e-09	6.4306e-08	Nup205	0.65	0.955466	ASPC_NT
ENSMUSG00000050332	-1.28539	4.17453	7.15886	0.00767725	0.0182237	Amer1	0.25	0.352227	ASPC_NT
ENSMUSG00000024151	-1.28652	6.04984	13.6566	0.000240976	0.000850522	Msh2	0.583333	0.728745	ASPC_NT
ENSMUSG00000040761	-1.28677	5.74118	19.7937	1.04062e-05	4.91865e-05	Spen	0.683333	0.834008	ASPC_NT
ENSMUSG00000062232	-1.28705	5.32139	11.0766	0.000931512	0.00284498	Rapgef2	0.433333	0.643725	ASPC_NT
ENSMUSG00000004626	-1.28909	6.19177	18.6015	1.9034e-05	8.53599e-05	Stxbp2	0.466667	0.765182	ASPC_NT
ENSMUSG00000034663	-1.28975	5.39297	20.0963	8.93154e-06	4.25899e-05	Bmp2k	0.666667	0.838057	ASPC_NT
ENSMUSG00000034303	-1.28975	3.87578	7.13427	0.00778188	0.0184396	Ccdc15	0.266667	0.285425	ASPC_NT
ENSMUSG00000034160	-1.291	7.70245	35.4647	4.58364e-09	3.82752e-08	Ogt	0.716667	0.975709	ASPC_NT
ENSMUSG00000004980	-1.29102	10.4134	195.091	2.89545e-38	1.86765e-36	Hnrnpa2b1	0.983333	1	ASPC_NT
ENSMUSG00000020949	-1.29104	8.58861	89.6581	7.7831e-20	1.68691e-18	Fkbp3	1	0.997976	ASPC_NT
ENSMUSG00000037628	-1.29113	4.73068	6.91099	0.00880149	0.0205527	Cdkn3	0.25	0.526316	ASPC_NT
ENSMUSG00000070565	-1.29132	4.89726	11.6367	0.00069318	0.00218587	Rasal2	0.45	0.659919	ASPC_NT
ENSMUSG00000038116	-1.29161	6.93494	35.3671	4.80465e-09	3.99159e-08	Phf20	0.75	0.941296	ASPC_NT
ENSMUSG00000057113	-1.29253	11.4254	231.887	4.42307e-44	4.2164e-42	Npm1	1	1	ASPC_NT
ENSMUSG00000040451	-1.29261	5.89039	16.1228	6.74375e-05	0.000271058	Sgms1	0.566667	0.817814	ASPC_NT
ENSMUSG00000019942	-1.29326	8.13874	11.7711	0.000645826	0.00205095	Cdk1	0.7	0.840081	ASPC_NT
ENSMUSG00000021079	-1.29335	6.55222	36.2187	3.18585e-09	2.73015e-08	Timm9	0.783333	0.947368	ASPC_NT
ENSMUSG00000021569	-1.2941	6.65893	15.1198	0.000112974	0.000432618	Trip13	0.3	0.813765	ASPC_NT
ENSMUSG00000040675	-1.29438	7.16491	23.9052	1.32317e-06	7.31309e-06	Mthfd1l	0.583333	0.902834	ASPC_NT
ENSMUSG00000039656	-1.29479	5.63611	18.4973	2.00678e-05	8.96601e-05	Rxrb	0.633333	0.825911	ASPC_NT
ENSMUSG00000023791	-1.29566	5.72144	23.7258	1.44691e-06	7.93899e-06	Pigx	0.7	0.868421	ASPC_NT
ENSMUSG00000033502	-1.29599	4.5862	7.40239	0.00671579	0.0162058	Cdc14a	0.2	0.398785	ASPC_NT
ENSMUSG00000038437	-1.29787	4.7001	13.7065	0.000234817	0.000832054	Mllt6	0.383333	0.686235	ASPC_NT
ENSMUSG00000082674	-1.29806	2.8164	14.1158	0.000189864	0.000687005	Gm11914	0.0666667	0.188259	ASPC_NT
ENSMUSG00000028322	-1.29841	6.49479	42.4949	1.58059e-10	1.6293e-09	Exosc3	0.85	0.949393	ASPC_NT
ENSMUSG00000028863	-1.30049	5.69188	19.7742	1.05094e-05	4.95654e-05	Meaf6	0.683333	0.825911	ASPC_NT
ENSMUSG00000007646	-1.30052	4.27007	7.50623	0.00634422	0.015458	Rad51c	0.183333	0.406883	ASPC_NT
ENSMUSG00000018861	-1.30173	5.03371	10.6531	0.00116577	0.00348341	Fdxr	0.466667	0.621457	ASPC_NT
ENSMUSG00000032263	-1.30257	5.55435	15.2725	0.000104426	0.000402459	Bckdhb	0.55	0.787449	ASPC_NT
ENSMUSG00000058192	-1.30344	3.6895	7.99332	0.00486254	0.0122841	Zfp846	0.25	0.303644	ASPC_NT
ENSMUSG00000039987	-1.30386	6.38299	15.7092	8.33996e-05	0.000328356	Phtf2	0.483333	0.712551	ASPC_NT
ENSMUSG00000035455	-1.3045	6.28587	10.7378	0.00111454	0.00334564	Fignl1	0.266667	0.712551	ASPC_NT
ENSMUSG00000021938	-1.3058	6.33551	24.3715	1.04904e-06	5.92876e-06	Pspc1	0.616667	0.892713	ASPC_NT
ENSMUSG00000002804	-1.30629	4.98351	18.2545	2.27027e-05	0.000100433	Nudt14	0.516667	0.748988	ASPC_NT
ENSMUSG00000032044	-1.3083	6.03359	23.2912	1.79708e-06	9.7375e-06	Rpusd4	0.566667	0.856275	ASPC_NT
ENSMUSG00000020652	-1.30847	4.75652	10.048	0.0016083	0.00463471	Cenpo	0.35	0.572874	ASPC_NT
ENSMUSG00000037270	-1.30889	6.13808	16.517	5.50961e-05	0.000225856	4932438A13Rik	0.55	0.827935	ASPC_NT
ENSMUSG00000032119	-1.31129	4.76723	10.2816	0.00142012	0.00414906	Hinfp	0.366667	0.591093	ASPC_NT
ENSMUSG00000035337	-1.31179	3.08287	14.0025	0.000201359	0.000724704	Uchl4	0.133333	0.303644	ASPC_NT
ENSMUSG00000024791	-1.31182	5.66795	8.03565	0.00475178	0.0120297	Cdca5	0.3	0.582996	ASPC_NT
ENSMUSG00000043929	-1.31197	4.34179	8.09162	0.00460928	0.0117462	Klhl15	0.266667	0.421053	ASPC_NT
ENSMUSG00000020547	-1.31216	8.37732	46.7144	2.1469e-11	2.45243e-10	Bzw2	0.816667	0.965587	ASPC_NT
ENSMUSG00000038538	-1.31223	5.84856	18.7571	1.75887e-05	7.92744e-05	Ubn2	0.633333	0.827935	ASPC_NT
ENSMUSG00000028420	-1.31329	8.13889	35.5805	4.33438e-09	3.63913e-08	Tmem38b	0.766667	0.90081	ASPC_NT
ENSMUSG00000016087	-1.3139	6.2198	16.6207	5.2247e-05	0.000215634	Fli1	0.45	0.649798	ASPC_NT
ENSMUSG00000004896	-1.31402	4.70519	13.0739	0.000326406	0.00111303	Rrnad1	0.416667	0.659919	ASPC_NT
ENSMUSG00000072915	-1.31552	3.17586	7.35742	0.00688356	0.0165698	Gm12258	0.1	0.159919	ASPC_NT
ENSMUSG00000045751	-1.31564	5.71656	14.0504	0.000196417	0.00070881	Mms22l	0.433333	0.740891	ASPC_NT
ENSMUSG00000032586	-1.31576	5.22179	8.57015	0.00355576	0.00936247	Traip	0.216667	0.55668	ASPC_NT
ENSMUSG00000039218	-1.31601	9.02752	83.3212	1.24993e-18	2.53564e-17	Srrm2	0.933333	0.995951	ASPC_NT
ENSMUSG00000071041	-1.31705	3.29978	24.6186	9.27774e-07	5.28368e-06	Impdh2-ps	0.183333	0.483806	ASPC_NT
ENSMUSG00000025898	-1.31798	5.22767	12.4416	0.000454246	0.0014982	Cwf19l2	0.533333	0.688259	ASPC_NT
ENSMUSG00000091625	-1.32136	4.97864	31.9929	2.46767e-08	1.82818e-07	Lsm5	0.7	0.898785	ASPC_NT
ENSMUSG00000007050	-1.32173	7.12005	41.7075	2.29871e-10	2.31202e-09	Lsm2	0.8	0.963563	ASPC_NT
ENSMUSG00000079109	-1.32285	4.98866	11.3766	0.000795015	0.00247369	Pms2	0.333333	0.639676	ASPC_NT
ENSMUSG00000032403	-1.32316	3.67947	13.0728	0.00032659	0.0011133	2300009A05Rik	0.4	0.459514	ASPC_NT
ENSMUSG00000027845	-1.32338	5.39466	14.5341	0.000152889	0.000567123	Dclre1b	0.4	0.736842	ASPC_NT
ENSMUSG00000025785	-1.32367	6.69708	35.2303	5.13286e-09	4.24012e-08	Exosc7	0.783333	0.937247	ASPC_NT
ENSMUSG00000019132	-1.32468	7.14472	30.1612	6.03377e-08	4.23425e-07	BC005537	0.7	0.912955	ASPC_NT
ENSMUSG00000031245	-1.32611	6.34483	24.293	1.09081e-06	6.13586e-06	Hmgn5	0.75	0.906883	ASPC_NT
ENSMUSG00000035329	-1.32729	4.57996	9.43233	0.00223519	0.00619277	Fbxo33	0.366667	0.504049	ASPC_NT
ENSMUSG00000030532	-1.32745	3.56541	12.8129	0.000374058	0.00125408	Hddc3	0.2	0.445344	ASPC_NT
ENSMUSG00000038374	-1.32826	7.98387	103.7	1.83492e-22	4.79751e-21	Rbm8a	0.95	0.997976	ASPC_NT
ENSMUSG00000024081	-1.32912	7.1058	34.7695	6.4135e-09	5.2062e-08	Cebpz	0.783333	0.961538	ASPC_NT
ENSMUSG00000030275	-1.32968	6.76615	28.627	1.28016e-07	8.54394e-07	Etnk1	0.733333	0.92915	ASPC_NT
ENSMUSG00000021175	-1.32993	6.37528	12.5188	0.000436233	0.00144543	Cdca7l	0.266667	0.763158	ASPC_NT
ENSMUSG00000023883	-1.33239	4.94872	14.6852	0.000141398	0.000529235	Phf10	0.583333	0.704453	ASPC_NT
ENSMUSG00000027405	-1.33243	8.87691	63.0054	1.12746e-14	1.71298e-13	Nop56	0.783333	0.98583	ASPC_NT
ENSMUSG00000029647	-1.33398	5.51927	17.6986	3.0128e-05	0.000130076	Pan3	0.666667	0.815789	ASPC_NT
ENSMUSG00000048445	-1.33401	3.38778	8.24201	0.00424764	0.0109489	Ccdc57	0.0666667	0.204453	ASPC_NT
ENSMUSG00000111877	-1.33424	5.76965	102.338	3.27972e-22	8.37183e-21	Gm6477	0.866667	0.981781	ASPC_NT
ENSMUSG00000021714	-1.33487	4.95163	8.69032	0.00333213	0.00884518	Cenpk	0.316667	0.601215	ASPC_NT
ENSMUSG00000029516	-1.33511	5.39212	10.3886	0.00134157	0.00394632	Cit	0.316667	0.605263	ASPC_NT
ENSMUSG00000028820	-1.33598	7.45655	40.6246	3.85149e-10	3.76824e-09	Sfpq	0.733333	0.979757	ASPC_NT
ENSMUSG00000039968	-1.33684	4.88375	13.2416	0.000299072	0.00102861	Rsbn1l	0.4	0.62753	ASPC_NT
ENSMUSG00000027944	-1.33731	7.13222	92.4915	2.27055e-20	5.06384e-19	Hax1	0.9	0.987854	ASPC_NT
ENSMUSG00000098318	-1.33752	3.78803	8.48727	0.00371885	0.00973169	Lockd	0.183333	0.321862	ASPC_NT
ENSMUSG00000106864	-1.33787	5.30378	29.543	8.16685e-08	5.61054e-07	Gtf3c2	0.6	0.88664	ASPC_NT
ENSMUSG00000028609	-1.3385	7.26009	68.5159	9.23052e-16	1.51111e-14	Magoh	0.9	0.993927	ASPC_NT
ENSMUSG00000032481	-1.33943	7.69674	44.9891	4.8461e-11	5.31591e-10	Smarcc1	0.85	0.97166	ASPC_NT
ENSMUSG00000028933	-1.34039	4.39045	9.11359	0.00265245	0.00720796	Xrcc2	0.316667	0.459514	ASPC_NT
ENSMUSG00000030177	-1.34048	4.88092	9.34643	0.00234058	0.00643839	Ccdc77	0.316667	0.564777	ASPC_NT
ENSMUSG00000044950	-1.34048	4.13978	9.42156	0.00224813	0.00622702	Pwwp2a	0.333333	0.461538	ASPC_NT
ENSMUSG00000022094	-1.34089	5.22344	12.0844	0.000547805	0.00177366	Slc39a14	0.45	0.61336	ASPC_NT
ENSMUSG00000024969	-1.34213	5.63071	21.6154	4.15781e-06	2.12668e-05	Mark2	0.633333	0.834008	ASPC_NT
ENSMUSG00000042625	-1.34281	6.27973	30.0951	6.23222e-08	4.36498e-07	Safb2	0.683333	0.921053	ASPC_NT
ENSMUSG00000025289	-1.34369	7.90249	76.3149	2.78685e-17	5.13161e-16	Prdx4	0.883333	0.993927	ASPC_NT
ENSMUSG00000028832	-1.34448	6.6988	33.6245	1.11668e-08	8.77381e-08	Stmn1	0.666667	0.95749	ASPC_NT
ENSMUSG00000051316	-1.34448	4.62812	10.7345	0.00111648	0.00335005	Taf7	0.333333	0.568826	ASPC_NT
ENSMUSG00000034959	-1.34471	3.94749	7.62672	0.00593931	0.0145903	Rubcnl	0.0833333	0.246964	ASPC_NT
ENSMUSG00000028793	-1.34603	4.93864	13.142	0.000315014	0.00107862	Rnf19b	0.566667	0.639676	ASPC_NT
ENSMUSG00000019841	-1.34659	5.49366	14.1026	0.00019117	0.000691267	Rev3l	0.5	0.732794	ASPC_NT
ENSMUSG00000028914	-1.34668	5.31174	12.7721	0.000382104	0.00127787	Casp9	0.4	0.657895	ASPC_NT
ENSMUSG00000075704	-1.34782	5.40086	16.6565	5.12978e-05	0.000212123	Txnrd2	0.433333	0.736842	ASPC_NT
ENSMUSG00000032002	-1.34818	7.36144	39.1873	7.65535e-10	7.2719e-09	Dcun1d5	0.816667	0.965587	ASPC_NT
ENSMUSG00000029486	-1.34874	5.82085	22.0779	3.29697e-06	1.71404e-05	Mrpl1	0.633333	0.842105	ASPC_NT
ENSMUSG00000038422	-1.34881	4.08156	9.60329	0.00203957	0.00572738	Hdhd3	0.316667	0.421053	ASPC_NT
ENSMUSG00000045799	-1.35199	5.68949	80.3857	4.56895e-18	8.8202e-17	Gm9800	0.85	0.97166	ASPC_NT
ENSMUSG00000026972	-1.35347	4.72755	11.412	0.000780311	0.00243567	Arrdc1	0.366667	0.55668	ASPC_NT
ENSMUSG00000038518	-1.35405	5.34217	12.2346	0.000506288	0.00165365	Jarid2	0.45	0.633603	ASPC_NT
ENSMUSG00000031669	-1.35445	5.37113	10.5047	0.00126127	0.00373236	Gins3	0.333333	0.611336	ASPC_NT
ENSMUSG00000007880	-1.35535	6.71901	43.5728	9.47566e-11	1.01061e-09	Arid1a	0.8	0.963563	ASPC_NT
ENSMUSG00000020275	-1.35544	6.11307	16.0443	7.02121e-05	0.000281057	Rel	0.466667	0.734818	ASPC_NT
ENSMUSG00000028107	-1.35546	6.57554	30.3046	5.62488e-08	3.97059e-07	Tars2	0.666667	0.91498	ASPC_NT
ENSMUSG00000032740	-1.35585	7.39244	35.778	3.9403e-09	3.32901e-08	Ccdc88a	0.75	0.965587	ASPC_NT
ENSMUSG00000035851	-1.35648	6.22857	29.0522	1.03894e-07	7.04749e-07	Ythdc1	0.683333	0.925101	ASPC_NT
ENSMUSG00000029346	-1.35658	2.98991	10.0041	0.00164637	0.00473177	Srrd	0.0833333	0.202429	ASPC_NT
ENSMUSG00000022945	-1.3568	6.58792	12.9027	0.000356915	0.00120222	Chaf1b	0.466667	0.718623	ASPC_NT
ENSMUSG00000027569	-1.35861	5.51557	18.9641	1.58356e-05	7.22188e-05	Mrgbp	0.583333	0.811741	ASPC_NT
ENSMUSG00000005534	-1.3593	4.83587	12.65	0.000407295	0.00135501	Insr	0.45	0.597166	ASPC_NT
ENSMUSG00000017167	-1.35942	4.73076	9.51174	0.00214206	0.0059685	Cntnap1	0.1	0.417004	ASPC_NT
ENSMUSG00000078185	-1.35963	4.4481	8.42211	0.00385243	0.0100334	Chml	0.25	0.376518	ASPC_NT
ENSMUSG00000044847	-1.36102	3.80391	7.97835	0.00490232	0.012373	Lsm11	0.266667	0.336032	ASPC_NT
ENSMUSG00000032849	-1.36172	5.91071	15.5289	9.1505e-05	0.000356876	Abcc4	0.483333	0.748988	ASPC_NT
ENSMUSG00000001403	-1.3628	7.80601	9.8908	0.00174899	0.0050008	Ube2c	0.55	0.787449	ASPC_NT
ENSMUSG00000040321	-1.36331	4.52848	10.5081	0.00125902	0.00372743	Zfp770	0.266667	0.564777	ASPC_NT
ENSMUSG00000081824	-1.3641	3.83009	21.7921	4.11096e-06	2.10572e-05	Ndufs5-ps	0.116667	0.327935	ASPC_NT
ENSMUSG00000039910	-1.36436	8.01037	37.9192	1.40596e-09	1.27162e-08	Cited2	0.866667	0.981781	ASPC_NT
ENSMUSG00000082431	-1.36582	4.14103	32.2909	2.13448e-08	1.60004e-07	Prdx2-ps1	0.5	0.724696	ASPC_NT
ENSMUSG00000047454	-1.36669	6.49831	21.0632	5.48728e-06	2.72517e-05	Gphn	0.45	0.821862	ASPC_NT
ENSMUSG00000039994	-1.3667	6.19307	14.5002	0.000155595	0.000576168	Timeless	0.416667	0.718623	ASPC_NT
ENSMUSG00000028974	-1.36704	5.13275	13.7667	0.000227577	0.000809328	Dffa	0.45	0.680162	ASPC_NT
ENSMUSG00000032782	-1.36733	4.3517	9.50935	0.0021448	0.00597461	Cntrob	0.366667	0.425101	ASPC_NT
ENSMUSG00000055884	-1.36772	5.06433	9.84381	0.00179343	0.0051081	Fancm	0.45	0.560729	ASPC_NT
ENSMUSG00000056260	-1.36912	6.09542	21.7923	3.80472e-06	1.9535e-05	Lrif1	0.65	0.860324	ASPC_NT
ENSMUSG00000071632	-1.36962	5.47721	16.8879	4.55699e-05	0.000190329	2510002D24Rik	0.466667	0.773279	ASPC_NT
[truncated: 13,657 more rows]
