# Supplementary material for: Live-seq enables temporal transcriptomic recording of single cells
Source: Nature. 2022 Aug 17;608(7924):733–40. doi: 10.1038/s41586-022-05046-9 (PMC9402441; doi:10.1038/s41586-022-05046-9)
Supplement: Supplementary file 6 — Linear regression model predicting the basal Tnf-mCherry intensity using Live-seq data. [file 41586_2022_5046_MOESM6_ESM.xlsx]

## Sheet: intercept
pval_lm	fdr_lm	r2	coef	gene	symbol	pval_bootstrap	fdr_bootstrap
0.00157896	0.574742	0.496821	1.23588	ENSMUSG00000024401	Tnf	0.01	0.902417
0.00333722	0.607374	0.447148	0.968304	ENSMUSG00000033454	Zbtb1	0.01594	0.902417
0.00528838	0.641656	0.414497	0.734805	ENSMUSG00000069833	Ahnak	0.01396	0.902417
0.00947276	0.755724	0.370827	0.886946	ENSMUSG00000003541	Ier3	0.0199	0.902417
0.0184582	0.755724	0.317683	1.06958	ENSMUSG00000026317	Cln8	0.03178	0.902417
0.0193334	0.755724	0.31387	0.907932	ENSMUSG00000026977	March7	0.02386	0.902417
0.0194673	0.755724	0.313301	0.937908	ENSMUSG00000021701	Plk2	0.0595	0.902417
0.0195453	0.755724	0.312971	1.06672	ENSMUSG00000022329	Stk3	0.02782	0.902417
0.0199449	0.755724	0.311298	0.783396	ENSMUSG00000031592	Pcm1	0.0199	0.902417
0.0231066	0.755724	0.299053	0.448123	ENSMUSG00000022265	Ank	0.02584	0.902417
0.0265234	0.755724	0.287439	0.754707	ENSMUSG00000056260	Lrif1	0.04564	0.902417
0.034221	0.755724	0.265643	0.205028	ENSMUSG00000097971	Gm26917	0.03376	0.902417
0.0395233	0.755724	0.253138	0.585375	ENSMUSG00000005583	Mef2c	0.02584	0.902417
0.0402469	0.755724	0.251554	0.823647	ENSMUSG00000027340	Slc23a2	0.04168	0.902417
0.0421252	0.755724	0.247564	0.862733	ENSMUSG00000022175	Lrp10	0.05752	0.902417
0.0426681	0.755724	0.246441	0.408579	ENSMUSG00000000982	Ccl3	0.04762	0.902417
0.0456398	0.755724	0.240524	0.615475	ENSMUSG00000015880	Ncapg	0.04564	0.902417
0.046393	0.755724	0.239081	0.689822	ENSMUSG00000053253	Ndfip2	0.05752	0.902417
0.049291	0.755724	0.233729	-0.937304	ENSMUSG00000040339	Fam102b	0.08326	0.903609
0.0510783	0.755724	0.230574	0.56272	ENSMUSG00000022351	Sqle	0.05752	0.902417
0.0513501	0.755724	0.230103	0.411168	ENSMUSG00000005413	Hmox1	0.05752	0.902417
0.0535339	0.755724	0.226404	0.778009	ENSMUSG00000035711	Dok3	0.05356	0.902417
0.0556156	0.755724	0.223008	-0.855901	ENSMUSG00000047003	Zfp41	0.0892	0.903609
0.0556993	0.755724	0.222874	0.652325	ENSMUSG00000020250	Txnrd1	0.06346	0.903609
0.0557728	0.755724	0.222757	0.482737	ENSMUSG00000045328	Cenpe	0.07138	0.903609
0.055827	0.755724	0.22267	0.667937	ENSMUSG00000037474	Dtl	0.0595	0.902417
0.0576154	0.755724	0.219857	0.686522	ENSMUSG00000018930	Ccl4	0.07534	0.903609
0.0603059	0.755724	0.215778	-0.829011	ENSMUSG00000031722	Hp	0.09316	0.903609
0.0609812	0.755724	0.214781	0.359145	ENSMUSG00000092341	Malat1	0.05554	0.902417
0.0622849	0.755724	0.212886	0.796027	ENSMUSG00000009470	Tnpo1	0.0595	0.902417
0.067495	0.783949	0.205671	0.666914	ENSMUSG00000031328	Flna	0.06544	0.903609
0.0705286	0.783949	0.201711	0.787865	ENSMUSG00000031617	Tmem184c	0.08326	0.903609
0.0710723	0.783949	0.201019	-0.838019	ENSMUSG00000020437	Myo1g	0.10306	0.903609
0.0784582	0.839964	0.192085	0.511107	ENSMUSG00000021250	Fos	0.0892	0.903609
0.0845933	0.844245	0.185261	0.792245	ENSMUSG00000031402	Mpp1	0.09316	0.903609
0.0854073	0.844245	0.184391	0.805677	ENSMUSG00000019055	Plod1	0.11296	0.903609
0.088882	0.844245	0.180769	-0.821442	ENSMUSG00000017132	Cyth1	0.14266	0.903609
0.090877	0.844245	0.178751	0.669292	ENSMUSG00000028577	Plaa	0.08326	0.903609
0.0927148	0.844245	0.17693	0.616696	ENSMUSG00000026358	Rgs1	0.09712	0.903609
0.0964608	0.844245	0.173324	0.520053	ENSMUSG00000036180	Gatad2a	0.0991	0.903609
0.0969487	0.844245	0.172864	0.422565	ENSMUSG00000052837	Junb	0.12682	0.903609
0.0995042	0.844245	0.170494	0.483012	ENSMUSG00000038252	Ncapd2	0.12682	0.903609
0.100907	0.844245	0.169218	0.447736	ENSMUSG00000025492	Ifitm3	0.12682	0.903609
0.102052	0.844245	0.16819	0.572237	ENSMUSG00000018507	Trpv2	0.11692	0.903609
0.108631	0.860668	0.162491	0.338358	ENSMUSG00000028124	Gclm	0.11692	0.903609
0.109757	0.860668	0.161551	0.607332	ENSMUSG00000000753	Serpinf1	0.16246	0.903609
0.11113	0.860668	0.160416	-0.774166	ENSMUSG00000027330	Cdc25b	0.11494	0.903609
0.114207	0.866072	0.157923	0.647038	ENSMUSG00000038664	Herc1	0.12088	0.903609
0.119146	0.885087	0.154057	-0.570571	ENSMUSG00000075014	Gm10800	0.15058	0.903609
0.123773	0.892199	0.150579	0.522845	ENSMUSG00000037572	Wdhd1	0.11098	0.903609
0.129081	0.892199	0.146745	0.432794	ENSMUSG00000027712	Anxa5	0.11692	0.903609
0.131777	0.892199	0.144858	0.286208	ENSMUSG00000029816	Gpnmb	0.12286	0.903609
0.132156	0.892199	0.144596	0.419816	ENSMUSG00000021072	Tmx1	0.13276	0.903609
0.132558	0.892199	0.144319	0.7433	ENSMUSG00000027333	Smox	0.14464	0.903609
0.13481	0.892199	0.142782	0.187947	ENSMUSG00000029304	Spp1	0.1585	0.903609
0.147988	0.920986	0.134277	0.324003	ENSMUSG00000026600	Soat1	0.1387	0.903609
0.150393	0.920986	0.132809	0.578812	ENSMUSG00000026047	Kdelc1	0.18226	0.903609
0.155371	0.920986	0.129845	0.384404	ENSMUSG00000066979	Bub3	0.18622	0.903609
0.157147	0.920986	0.128811	0.654863	ENSMUSG00000035151	Elmod2	0.19414	0.903609
0.158819	0.920986	0.127848	0.612369	ENSMUSG00000040667	Nup88	0.13672	0.903609
0.162643	0.920986	0.125686	0.685334	ENSMUSG00000046062	Ppp1r15b	0.19018	0.903609
0.175568	0.920986	0.118749	0.430203	ENSMUSG00000030142	Clec4e	0.1783	0.903609
0.178787	0.920986	0.117105	0.490385	ENSMUSG00000031015	Swap70	0.1684	0.903609
0.178879	0.920986	0.117059	0.331937	ENSMUSG00000062593	Lilrb4a	0.17434	0.903609
0.1822	0.920986	0.115395	0.606245	ENSMUSG00000035596	Mboat7	0.19018	0.903609
0.183813	0.920986	0.114599	0.421419	ENSMUSG00000029752	Asns	0.16246	0.903609
0.195407	0.920986	0.109084	0.569938	ENSMUSG00000017765	Slc12a4	0.16444	0.903609
0.201925	0.920986	0.106135	0.514823	ENSMUSG00000041747	Utp15	0.22384	0.903609
0.202429	0.920986	0.105911	0.541574	ENSMUSG00000029068	Ccnl2	0.1882	0.903609
0.205019	0.920986	0.104771	0.250806	ENSMUSG00000021939	Ctsb	0.18424	0.903609
0.206642	0.920986	0.104064	-0.549163	ENSMUSG00000026504	Sdccag8	0.21196	0.903609
0.206775	0.920986	0.104006	0.399426	ENSMUSG00000037487	Ubr5	0.20602	0.903609
0.209595	0.920986	0.102793	0.490376	ENSMUSG00000032349	Elovl5	0.2179	0.903609
0.211089	0.920986	0.102158	-0.534174	ENSMUSG00000037725	Ckap2	0.20008	0.903609
0.21445	0.920986	0.100746	-0.292841	ENSMUSG00000040731	Eif4h	0.22978	0.903609
0.218617	0.920986	0.0990281	-0.449951	ENSMUSG00000009112	Bcl2l13	0.2575	0.903609
0.219213	0.920986	0.0987855	-0.332833	ENSMUSG00000026816	Gtf3c5	0.22384	0.903609
0.219797	0.920986	0.0985482	0.594242	ENSMUSG00000025583	Rptor	0.22978	0.903609
0.220997	0.920986	0.0980629	-0.290936	ENSMUSG00000033054	Npat	0.21394	0.903609
0.224489	0.920986	0.0966675	0.405132	ENSMUSG00000045658	Pid1	0.22186	0.903609
0.224714	0.920986	0.0965786	0.569633	ENSMUSG00000027366	Sppl2a	0.20602	0.903609
0.227558	0.920986	0.0954608	0.487171	ENSMUSG00000037475	Thoc2	0.21394	0.903609
0.228257	0.920986	0.0951884	0.254096	ENSMUSG00000015837	Sqstm1	0.26344	0.903609
0.229924	0.920986	0.0945427	-0.397512	ENSMUSG00000033356	Pus7l	0.25156	0.903609
0.230599	0.920986	0.0942826	1.60273	S.Score		0.20404	0.903609
0.233024	0.920986	0.0933553	0.251519	ENSMUSG00000014195	Dnajc7	0.23374	0.903609
0.233372	0.920986	0.093223	-0.471653	ENSMUSG00000033629	Hacd3	0.23572	0.903609
0.234457	0.920986	0.092812	0.499973	ENSMUSG00000027326	Knl1	0.22582	0.903609
0.234489	0.920986	0.0928003	0.537752	ENSMUSG00000025791	Pgm2	0.2773	0.903609
0.240746	0.920986	0.0904721	0.331094	ENSMUSG00000027828	Ssr3	0.2278	0.903609
0.245176	0.920986	0.0888646	0.458162	ENSMUSG00000030733	Sh2b1	0.25156	0.903609
0.24884	0.920986	0.0875594	0.514231	ENSMUSG00000031703	Itfg1	0.23572	0.903609
0.25345	0.920986	0.0859475	-0.539135	ENSMUSG00000046519	Golph3l	0.27334	0.903609
0.254202	0.920986	0.0856879	-0.314144	ENSMUSG00000027810	Eif2a	0.24958	0.903609
0.254722	0.920986	0.0855086	0.279174	ENSMUSG00000015396	Cd83	0.24562	0.903609
0.256208	0.920986	0.0849991	-0.503503	ENSMUSG00000038126	Mphosph9	0.26542	0.903609
0.260704	0.920986	0.0834776	0.351291	ENSMUSG00000035697	Hmha1	0.24562	0.903609
0.262921	0.920986	0.0827385	0.371575	ENSMUSG00000000976	Heatr6	0.26542	0.903609
0.265835	0.920986	0.0817776	-0.386893	ENSMUSG00000035726	Supt16	0.29116	0.903609
0.266894	0.920986	0.0814314	-0.331888	ENSMUSG00000028886	Eya3	0.2971	0.903609
0.269687	0.920986	0.0805259	0.236234	ENSMUSG00000021822	Plau	0.25354	0.903609
0.274606	0.920986	0.0789571	0.246198	ENSMUSG00000026174	Cnot9	0.2476	0.903609
0.275933	0.920986	0.0785393	-0.516762	ENSMUSG00000060121	Gemin2	0.27334	0.903609
0.27702	0.920986	0.0781991	0.483598	ENSMUSG00000022667	Cd200r1	0.26344	0.903609
0.281283	0.920986	0.0768791	-0.337367	ENSMUSG00000004451	Ralb	0.26938	0.903609
0.282757	0.920986	0.0764279	0.394024	ENSMUSG00000046223	Plaur	0.27334	0.903609
0.286976	0.920986	0.0751521	-0.266566	ENSMUSG00000063234	Gpr84	0.2971	0.903609
0.292994	0.920986	0.0733702	0.399285	ENSMUSG00000040274	Cdk6	0.29116	0.903609
0.293433	0.920986	0.073242	0.349837	ENSMUSG00000021996	Esd	0.29512	0.903609
0.293684	0.920986	0.0731687	0.281815	ENSMUSG00000026879	Gsn	0.25354	0.903609
0.296291	0.920986	0.0724122	0.218901	ENSMUSG00000036103	Colec12	0.2674	0.903609
0.296417	0.920986	0.0723756	0.497547	ENSMUSG00000027883	Gpsm2	0.27928	0.903609
0.302737	0.920986	0.0705753	0.482354	ENSMUSG00000027206	Cops2	0.31096	0.903609
0.303959	0.920986	0.0702322	0.276068	ENSMUSG00000046805	Mpeg1	0.28324	0.903609
0.306739	0.920986	0.0694582	0.480362	mCherry	mCherry	0.32482	0.903609
0.308059	0.920986	0.0690936	0.244467	ENSMUSG00000026728	Vim	0.307	0.903609
0.308642	0.920986	0.0689331	-0.237408	ENSMUSG00000070639	Lrrc8b	0.30502	0.903609
0.309787	0.920986	0.0686193	0.468096	ENSMUSG00000024581	Napg	0.31294	0.903609
0.310244	0.920986	0.0684942	0.270818	ENSMUSG00000026395	Ptprc	0.30502	0.903609
0.312032	0.920986	0.0680074	0.354773	ENSMUSG00000040710	St8sia4	0.2971	0.903609
0.312168	0.920986	0.0679708	0.268736	ENSMUSG00000019122	Ccl9	0.31492	0.903609
0.313442	0.920986	0.0676262	0.475098	ENSMUSG00000051469	Zfp24	0.29908	0.903609
0.315458	0.920986	0.0670845	0.366046	ENSMUSG00000035441	Myo1d	0.29314	0.903609
0.322011	0.920986	0.0653523	0.370183	ENSMUSG00000101609	Kcnq1ot1	0.33076	0.903609
0.324401	0.920986	0.0647311	-0.207895	ENSMUSG00000036438	Calm2	0.30898	0.903609
0.324901	0.920986	0.064602	0.402554	ENSMUSG00000027439	Gzf1	0.32878	0.903609
0.326191	0.920986	0.0642698	0.279627	ENSMUSG00000000001	Gnai3	0.28126	0.903609
0.3298	0.920986	0.0633487	0.264603	ENSMUSG00000022761	Lztr1	0.33076	0.903609
0.330414	0.920986	0.0631934	-0.432384	ENSMUSG00000025340	Rabgef1	0.3367	0.903609
0.333937	0.920986	0.0623084	-0.383204	ENSMUSG00000027956	Tmem144	0.34264	0.903609
0.334225	0.920986	0.0622366	-0.241295	ENSMUSG00000067873	Htatsf1	0.3268	0.903609
0.334998	0.920986	0.0620441	0.211622	ENSMUSG00000037933	Bicd2	0.35254	0.903609
0.336957	0.920986	0.0615589	0.278316	ENSMUSG00000029246	Ppat	0.32284	0.903609
0.339321	0.920986	0.0609781	0.436343	ENSMUSG00000020644	Id2	0.3466	0.903609
0.348555	0.920986	0.0587574	0.402817	ENSMUSG00000036067	Slc2a6	0.34264	0.903609
0.349333	0.920986	0.0585737	-0.447523	ENSMUSG00000002835	Chaf1a	0.3664	0.903609
0.350061	0.920986	0.0584021	0.321416	ENSMUSG00000052917	Senp7	0.35848	0.903609
0.35421	0.920986	0.0574339	0.397216	ENSMUSG00000020464	Pnpt1	0.34264	0.903609
0.354856	0.920986	0.0572844	0.221687	ENSMUSG00000034088	Hdlbp	0.34462	0.903609
0.356239	0.920986	0.0569656	-0.280753	ENSMUSG00000052798	Nup107	0.35452	0.903609
0.356755	0.920986	0.0568469	0.365388	ENSMUSG00000026187	Xrcc5	0.29512	0.903609
0.366219	0.929419	0.0547111	-0.367747	ENSMUSG00000050029	Rap2c	0.30502	0.903609
0.367081	0.929419	0.0545203	-0.395291	ENSMUSG00000029687	Ezh2	0.34462	0.903609
0.367682	0.929419	0.0543873	0.237117	ENSMUSG00000034994	Eef2	0.3763	0.903609
0.381808	0.932748	0.0513455	-0.245503	ENSMUSG00000063808	Gpatch1	0.39214	0.903609
0.384951	0.932748	0.050689	-0.235418	ENSMUSG00000029171	Pgm1	0.3763	0.903609
0.387875	0.932748	0.0500845	-0.255877	ENSMUSG00000068922	Msto1	0.39808	0.903609
0.390399	0.932748	0.0495675	0.432456	ENSMUSG00000052560	Cpne8	0.39808	0.903609
0.390806	0.932748	0.0494846	0.335783	ENSMUSG00000038806	Sde2	0.40402	0.903609
0.394003	0.932748	0.0488372	0.366577	ENSMUSG00000030257	Srgap3	0.38422	0.903609
0.394395	0.932748	0.0487585	0.206209	ENSMUSG00000011179	Odc1	0.38026	0.903609
0.401801	0.932748	0.0472878	-0.386714	ENSMUSG00000041852	Tcf20	0.41392	0.903609
0.402572	0.932748	0.0471369	-0.317854	ENSMUSG00000042032	Mat2b	0.40402	0.903609
0.40323	0.932748	0.0470083	-0.323259	ENSMUSG00000074994	Qser1	0.3862	0.903609
0.41385	0.932748	0.0449731	0.292438	ENSMUSG00000040675	Mthfd1l	0.3664	0.903609
0.413999	0.932748	0.0449452	0.338371	ENSMUSG00000044066	Cep68	0.42184	0.903609
0.417761	0.932748	0.0442419	-0.206484	ENSMUSG00000020120	Plek	0.4357	0.903609
0.420778	0.932748	0.0436844	0.381441	ENSMUSG00000035314	Gdpd5	0.37828	0.903609
0.421338	0.932748	0.0435814	0.299571	ENSMUSG00000059811	Atl2	0.35848	0.903609
0.422283	0.932748	0.0434083	0.320041	ENSMUSG00000029598	Plbd2	0.38818	0.903609
0.423497	0.932748	0.0431866	0.206578	ENSMUSG00000021025	Nfkbia	0.38818	0.903609
0.425722	0.932748	0.0427827	0.334293	ENSMUSG00000023088	Abcc1	0.43768	0.903609
0.428245	0.932748	0.0423284	0.224888	ENSMUSG00000039000	Ube3c	0.38026	0.903609
0.430437	0.932748	0.0419365	0.333907	ENSMUSG00000079442	St6galnac4	0.4357	0.903609
0.433754	0.932748	0.0413493	0.316385	ENSMUSG00000029703	Lrwd1	0.42382	0.903609
0.434888	0.932748	0.0411499	0.263332	ENSMUSG00000039480	Nt5dc1	0.45946	0.903609
0.442148	0.932748	0.0398916	-0.193616	ENSMUSG00000000290	Itgb2	0.42184	0.903609
0.442948	0.932748	0.0397548	0.321534	ENSMUSG00000007659	Bcl2l1	0.45946	0.903609
0.443696	0.932748	0.0396272	-0.259559	ENSMUSG00000037242	Clic4	0.45154	0.903609
0.444492	0.932748	0.0394918	-0.286787	ENSMUSG00000030409	Dmpk	0.40402	0.903609
0.445426	0.932748	0.0393333	-0.162613	ENSMUSG00000028330	Ncbp1	0.44956	0.903609
0.447865	0.932748	0.0389218	-0.287092	ENSMUSG00000022892	App	0.4654	0.903609
0.449107	0.932748	0.0387135	0.368648	ENSMUSG00000022139	Mbnl2	0.41194	0.903609
0.451442	0.932748	0.0383241	0.258955	ENSMUSG00000038736	Nudcd1	0.41392	0.903609
0.457323	0.932748	0.0373568	0.276344	ENSMUSG00000049550	Clip1	0.45946	0.903609
0.458193	0.932748	0.0372153	0.157169	ENSMUSG00000026864	Hspa5	0.4555	0.903609
0.461114	0.932748	0.0367431	-0.16609	ENSMUSG00000029014	Dnajc2	0.45154	0.903609
0.461185	0.932748	0.0367316	-0.250156	ENSMUSG00000037622	Wdtc1	0.41194	0.903609
0.463087	0.932748	0.0364267	0.204763	ENSMUSG00000022033	Pbk	0.46936	0.903609
0.465228	0.932748	0.0360857	0.208375	ENSMUSG00000017119	Nbr1	0.42382	0.903609
0.468223	0.932748	0.0356125	0.239241	ENSMUSG00000032116	Stt3a	0.4852	0.903609
0.477366	0.932748	0.0341965	0.197996	ENSMUSG00000038495	Otud7b	0.4357	0.903609
0.479286	0.932748	0.0339045	0.264001	ENSMUSG00000029249	Rest	0.51292	0.903609
0.4818	0.932748	0.0335248	0.202794	ENSMUSG00000005656	Snx6	0.46738	0.903609
0.4819	0.932748	0.0335097	-0.192504	ENSMUSG00000005470	Asf1b	0.4951	0.903609
0.484448	0.932748	0.0331283	0.190435	ENSMUSG00000040550	Otud6b	0.45154	0.903609
0.486804	0.932748	0.0327784	-0.328663	ENSMUSG00000027175	Tcp11l1	0.48124	0.903609
0.497899	0.932748	0.0311659	0.168937	ENSMUSG00000074305	Peak1	0.47332	0.903609
0.498012	0.932748	0.0311498	-0.14976	ENSMUSG00000020664	Dld	0.49906	0.903609
0.498127	0.932748	0.0311335	-0.187505	ENSMUSG00000041346	Wrap53	0.42382	0.903609
0.504	0.932748	0.0303038	0.284063	ENSMUSG00000024056	Ndc80	0.48124	0.903609
0.508359	0.932748	0.0296981	-0.251011	ENSMUSG00000019916	P4ha1	0.52282	0.903609
0.5087	0.932748	0.029651	-0.304059	ENSMUSG00000004530	Coro1c	0.505	0.903609
0.509468	0.932748	0.0295454	0.302728	ENSMUSG00000041147	Brca2	0.48718	0.903609
0.513847	0.932748	0.0289477	0.24505	ENSMUSG00000022707	Gbe1	0.43768	0.903609
0.517952	0.932748	0.028395	-0.14478	ENSMUSG00000020114	Cand1	0.49114	0.903609
0.51803	0.932748	0.0283847	0.300727	ENSMUSG00000025212	Sfxn3	0.44164	0.903609
0.520421	0.932748	0.0280662	-0.201842	ENSMUSG00000056167	Cnot10	0.47728	0.903609
0.522278	0.932748	0.0278206	0.234003	ENSMUSG00000026796	Fam129b	0.50896	0.903609
0.526995	0.932748	0.0272034	0.305438	ENSMUSG00000021650	Ptcd2	0.54064	0.914688
0.527269	0.932748	0.0271679	0.314354	ENSMUSG00000035778	Ggta1	0.48916	0.903609
0.531308	0.932748	0.0266473	-0.15038	ENSMUSG00000025225	Nfkb2	0.51292	0.903609
0.531589	0.932748	0.0266113	-0.168742	ENSMUSG00000039275	Foxk2	0.49312	0.903609
0.531706	0.932748	0.0265963	0.153858	ENSMUSG00000020326	Ccng1	0.52876	0.903609
0.533507	0.932748	0.0263668	-0.162322	ENSMUSG00000030447	Cyfip1	0.52678	0.903609
0.534569	0.932748	0.0262319	-0.142866	ENSMUSG00000021569	Trip13	0.5149	0.903609
0.535862	0.932748	0.0260684	0.205845	ENSMUSG00000020385	Clk4	0.44164	0.903609
0.54127	0.932748	0.0253922	0.30825	ENSMUSG00000036893	Ehmt1	0.4852	0.903609
0.546178	0.932748	0.0247887	0.223774	ENSMUSG00000031438	Rnf128	0.51886	0.903609
0.546183	0.932748	0.0247881	0.245242	ENSMUSG00000024982	Zdhhc6	0.52876	0.903609
0.549619	0.932748	0.0243714	-0.166673	ENSMUSG00000028249	Sdcbp	0.55054	0.914688
0.550172	0.932748	0.0243048	-0.237035	ENSMUSG00000042228	Lyn	0.52678	0.903609
0.550324	0.932748	0.0242864	0.242094	ENSMUSG00000041236	Vps41	0.5347	0.90949
0.550634	0.932748	0.0242492	-0.242854	ENSMUSG00000020362	Cnot6	0.5248	0.903609
0.55138	0.932748	0.0241596	0.21071	ENSMUSG00000054693	Adam10	0.56044	0.914688
0.553499	0.932748	0.0239064	0.211082	ENSMUSG00000047945	Marcksl1	0.5941	0.914688
0.565025	0.943754	0.0225596	-0.284562	ENSMUSG00000017713	Tha1	0.54658	0.914688
0.576364	0.943754	0.0212837	0.245869	ENSMUSG00000034116	Vav1	0.5743	0.914688
0.576615	0.943754	0.021256	0.246856	ENSMUSG00000027469	Tpx2	0.58816	0.914688
0.58613	0.943754	0.0202227	-0.183452	ENSMUSG00000031360	Ctps2	0.56242	0.914688
0.586888	0.943754	0.0201419	-0.149519	ENSMUSG00000032314	Etfa	0.61588	0.914688
0.588773	0.943754	0.0199415	0.218294	ENSMUSG00000021038	Vipas39	0.5743	0.914688
0.592178	0.943754	0.0195829	0.152572	ENSMUSG00000019998	Stx7	0.59608	0.914688
0.598624	0.943754	0.0189151	0.14385	ENSMUSG00000000538	Tom1l2	0.51886	0.903609
0.598817	0.943754	0.0188954	-0.188351	ENSMUSG00000018654	Ikzf1	0.5644	0.914688
0.598886	0.943754	0.0188884	-0.2489	ENSMUSG00000031381	Piga	0.49906	0.903609
0.599155	0.943754	0.0188608	-0.225112	ENSMUSG00000049969	Plekhf2	0.59806	0.914688
0.599193	0.943754	0.0188569	-0.120653	ENSMUSG00000041781	Cpsf2	0.604	0.914688
0.600788	0.943754	0.0186943	-0.128921	ENSMUSG00000061458	Nol10	0.58816	0.914688
0.601236	0.943754	0.0186487	-0.1405	ENSMUSG00000025027	Xpnpep1	0.58024	0.914688
0.60685	0.943754	0.018084	0.115272	ENSMUSG00000025130	P4hb	0.5941	0.914688
0.610468	0.943754	0.0177256	-0.231786	ENSMUSG00000043391	2510009E07Rik	0.56638	0.914688
0.610502	0.943754	0.0177223	-0.212747	ENSMUSG00000031875	Cmtm3	0.57628	0.914688
0.610732	0.943754	0.0176996	0.181206	ENSMUSG00000035597	Prpf39	0.59608	0.914688
0.616378	0.943754	0.0171498	0.198217	ENSMUSG00000010517	Faf1	0.60202	0.914688
0.618615	0.943754	0.016935	-0.232491	ENSMUSG00000053838	Nudcd3	0.60202	0.914688
0.623508	0.943754	0.0164706	0.105538	ENSMUSG00000015568	Lpl	0.61786	0.914688
0.630283	0.943754	0.0158407	0.174037	ENSMUSG00000031134	Rbmx	0.6139	0.914688
0.633452	0.943754	0.0155512	0.0900657	ENSMUSG00000055561	Spink5	0.60796	0.914688
0.635209	0.943754	0.015392	0.229518	ENSMUSG00000019777	Hdac2	0.6436	0.914688
0.640226	0.943754	0.0149429	0.226048	ENSMUSG00000022035	Ccdc25	0.56242	0.914688
0.642711	0.943754	0.0147235	-0.205507	ENSMUSG00000025915	Sgk3	0.62182	0.914688
0.644335	0.943754	0.0145811	0.230387	ENSMUSG00000063785	Utp14a	0.65548	0.914688
0.644886	0.943754	0.014533	0.202476	ENSMUSG00000030095	Tmem43	0.62974	0.914688
0.645295	0.943754	0.0144973	-0.176045	ENSMUSG00000025239	Limd1	0.64162	0.914688
0.646441	0.943754	0.0143976	0.232316	ENSMUSG00000079197	Psme2	0.64756	0.914688
0.646826	0.943754	0.0143642	-0.157577	ENSMUSG00000023110	Prmt5	0.6535	0.914688
0.647481	0.943754	0.0143076	0.0951727	ENSMUSG00000064370	mt-Cytb	0.65548	0.914688
0.653211	0.943754	0.0138173	0.114397	ENSMUSG00000054408	Spcs3	0.63766	0.914688
0.653338	0.943754	0.0138066	-0.144441	ENSMUSG00000046879	Irgm1	0.55846	0.914688
0.653678	0.943754	0.0137778	0.116854	ENSMUSG00000027087	Itgav	0.63172	0.914688
0.653814	0.943754	0.0137663	-0.220252	ENSMUSG00000051444	Bbs12	0.54856	0.914688
0.65971	0.943754	0.0132734	0.194452	ENSMUSG00000020077	Srgn	0.62974	0.914688
0.659841	0.943754	0.0132626	0.13821	ENSMUSG00000025059	Gk	0.62578	0.914688
0.66195	0.943754	0.0130889	-0.164026	ENSMUSG00000033294	Noc4l	0.65746	0.914688
0.664467	0.943754	0.0128835	0.0936062	ENSMUSG00000026229	Psmd1	0.68716	0.932517
0.672717	0.943754	0.0122232	-0.20676	ENSMUSG00000024286	Ccny	0.65152	0.914688
0.673137	0.943754	0.0121901	-0.152304	ENSMUSG00000076617	Ighm	0.66142	0.914688
0.673179	0.943754	0.0121868	0.109606	ENSMUSG00000032902	Slc16a1	0.6733	0.924835
0.67411	0.943754	0.0121137	-0.138516	ENSMUSG00000032000	Birc3	0.63172	0.914688
0.687137	0.948483	0.0111171	0.0964608	ENSMUSG00000021477	Ctsl	0.70696	0.942813
0.687732	0.948483	0.0110728	0.166621	ENSMUSG00000021597	Slf1	0.66142	0.914688
0.689178	0.948483	0.0109654	-0.113535	ENSMUSG00000026669	Mcm10	0.64954	0.914688
0.693027	0.948483	0.0106826	-0.176398	ENSMUSG00000039934	Gsap	0.69508	0.937071
0.693778	0.948483	0.0106279	-0.13919	ENSMUSG00000022126	Acod1	0.73468	0.950053
0.697665	0.948483	0.0103473	0.156963	ENSMUSG00000037337	Map4k1	0.66142	0.914688
0.701233	0.948483	0.0100936	-0.109249	ENSMUSG00000020078	Vps26a	0.71884	0.944613
0.703615	0.948483	0.00992616	0.184551	ENSMUSG00000024953	Prdx5	0.6634	0.914688
0.705945	0.948483	0.00976392	-0.141852	ENSMUSG00000036499	Eea1	0.6832	0.931404
0.706082	0.948483	0.00975446	0.146294	ENSMUSG00000047648	Fbxo30	0.65746	0.914688
0.713119	0.948483	0.00927385	-0.116381	ENSMUSG00000006818	Sod2	0.7426	0.951783
0.717113	0.948483	0.00900709	-0.142793	ENSMUSG00000001052	Sec24b	0.71092	0.942813
0.724	0.948483	0.00855735	-0.178825	ENSMUSG00000002147	Stat6	0.71488	0.942813
0.725571	0.948483	0.00845652	0.0882077	ENSMUSG00000036908	Unc93b1	0.75646	0.956081
0.725651	0.948483	0.00845143	0.118323	ENSMUSG00000033880	Lgals3bp	0.72676	0.944788
0.727678	0.948483	0.00832241	-0.159926	ENSMUSG00000089774	Slc5a3	0.71488	0.942813
0.730541	0.948483	0.008142	0.109946	ENSMUSG00000032231	Anxa2	0.75052	0.956081
0.731166	0.948483	0.00810293	-0.123143	ENSMUSG00000033991	Ttc37	0.68122	0.931404
0.735135	0.948483	0.00785716	0.111094	ENSMUSG00000074825	Itpripl1	0.64756	0.914688
0.735194	0.948483	0.00785349	-0.145821	ENSMUSG00000025001	Hells	0.72676	0.944788
0.735272	0.948483	0.00784874	0.147803	ENSMUSG00000038544	Inip	0.72676	0.944788
0.737174	0.948483	0.00773252	0.0902274	ENSMUSG00000005087	Cd44	0.7624	0.960255
0.73742	0.948483	0.00771755	-0.0931313	ENSMUSG00000056515	Rab31	0.70696	0.942813
0.744799	0.954601	0.00727607	0.091678	ENSMUSG00000050335	Lgals3	0.70894	0.942813
0.749188	0.955039	0.0070202	0.0804985	ENSMUSG00000019942	Cdk1	0.78616	0.968216
0.750388	0.955039	0.00695113	0.0909439	ENSMUSG00000074794	Arrdc3	0.68914	0.932517
0.758986	0.962616	0.00646705	-0.114488	ENSMUSG00000073792	Alg6	0.73864	0.950053
0.768605	0.970677	0.00594785	0.0980271	ENSMUSG00000001924	Uba1	0.75646	0.956081
0.772091	0.970677	0.00576546	-0.0909395	ENSMUSG00000017009	Sdc4	0.78418	0.968216
0.779401	0.970677	0.00539288	0.0758895	ENSMUSG00000073684	Faap20	0.75448	0.956081
0.784594	0.970677	0.00513628	0.109085	ENSMUSG00000061950	Ppp4r1	0.80596	0.968216
0.78725	0.970677	0.00500762	-0.0852452	ENSMUSG00000029089	5730480H06Rik	0.73666	0.950053
0.790375	0.970677	0.00485846	0.0820729	ENSMUSG00000034484	Snx2	0.79408	0.968216
0.790524	0.970677	0.0048514	0.0960387	ENSMUSG00000036097	Fam178a	0.79012	0.968216
0.792033	0.970677	0.0047803	0.0870903	ENSMUSG00000009030	Pdcl	0.77032	0.963562
0.79329	0.970677	0.00472147	0.0719818	ENSMUSG00000010663	Fads1	0.78022	0.968216
0.794433	0.970677	0.00466835	0.108244	ENSMUSG00000038206	Fbxo8	0.82378	0.969602
0.796443	0.970677	0.00457567	0.115205	ENSMUSG00000029426	Scarb2	0.79606	0.968216
0.797959	0.970677	0.00450644	-0.0732018	ENSMUSG00000002233	Rhoc	0.79408	0.968216
0.800009	0.970677	0.0044137	0.117807	ENSMUSG00000034160	Ogt	0.802	0.968216
0.80645	0.971109	0.0041289	-0.102432	ENSMUSG00000055371	Stam2	0.79804	0.968216
0.807171	0.971109	0.00409764	-0.0569212	ENSMUSG00000015340	Cybb	0.81982	0.968878
0.808368	0.971109	0.00404601	0.089155	ENSMUSG00000069135	Fgfr1op	0.80398	0.968216
0.818357	0.977049	0.00362868	0.0540821	ENSMUSG00000030738	Eif3c	0.81784	0.968878
0.818784	0.977049	0.00361135	-0.0590422	ENSMUSG00000021965	Ska3	0.76636	0.961914
0.821365	0.977049	0.00350763	-0.0460659	ENSMUSG00000058355	Abce1	0.8317	0.973437
0.826217	0.977195	0.00331697	0.0951497	ENSMUSG00000042350	Arel1	0.83566	0.974937
0.830467	0.977195	0.00315451	-0.0510179	ENSMUSG00000030105	Arl8b	0.84952	0.978561
0.830816	0.977195	0.00314135	-0.0329501	ENSMUSG00000069516	Lyz2	0.82576	0.969602
0.834852	0.977195	0.00299131	-0.0605433	ENSMUSG00000024778	Fas	0.81586	0.968878
0.835593	0.977195	0.00296419	0.0780015	ENSMUSG00000039740	Alg2	0.81784	0.968878
0.837596	0.977195	0.00289148	0.0666051	ENSMUSG00000030654	Arl6ip1	0.86932	0.97868
0.845431	0.978955	0.00261612	0.0527488	ENSMUSG00000073411	H2-D1	0.84754	0.978561
0.845645	0.978955	0.0026088	-0.073798	ENSMUSG00000030956	Fam53b	0.78814	0.968216
0.850464	0.978955	0.00244671	-0.0878623	ENSMUSG00000022808	Snx4	0.85942	0.97868
0.851774	0.978955	0.00240358	-0.0441248	ENSMUSG00000002325	Irf9	0.81586	0.968878
0.852552	0.978955	0.00237817	0.0756459	ENSMUSG00000002602	Axl	0.88714	0.97868
0.859074	0.978956	0.00217049	0.0531156	ENSMUSG00000026605	Cenpf	0.84952	0.978561
0.859889	0.978956	0.00214523	0.0854429	ENSMUSG00000037405	Icam1	0.87328	0.97868
0.86062	0.978956	0.00212267	-0.0797313	ENSMUSG00000040363	Bcor	0.87328	0.97868
0.87055	0.984269	0.00182869	0.0575544	ENSMUSG00000028649	Macf1	0.86932	0.97868
0.875272	0.984269	0.00169673	0.191535	G2M.Score		0.88714	0.97868
0.875461	0.984269	0.00169156	0.0676477	ENSMUSG00000008976	Gabpa	0.84358	0.978561
0.881686	0.984269	0.00152558	-0.0547488	ENSMUSG00000051212	Gpr183	0.87922	0.97868
0.882409	0.984269	0.00150686	0.0417407	ENSMUSG00000020929	Eftud2	0.87724	0.97868
0.887811	0.984269	0.0013708	0.0585665	ENSMUSG00000045078	Rnf216	0.89506	0.97868
0.888322	0.984269	0.00135826	0.0667193	ENSMUSG00000037325	Bbs7	0.88912	0.97868
0.888387	0.984269	0.00135667	0.0520022	ENSMUSG00000030704	Rab6a	0.8713	0.97868
0.890968	0.984269	0.0012943	-0.0352186	ENSMUSG00000021831	Ero1l	0.87328	0.97868
0.89408	0.984269	0.00122108	0.0450642	ENSMUSG00000060802	B2m	0.90298	0.97868
0.897369	0.984269	0.00114606	0.0425651	ENSMUSG00000031488	Rab11fip1	0.86338	0.97868
0.901786	0.984269	0.0010491	-0.0391515	ENSMUSG00000030245	Golt1b	0.89704	0.97868
0.908183	0.984269	0.000916361	-0.034673	ENSMUSG00000030096	Slc6a6	0.90298	0.97868
0.908486	0.984269	0.000910287	0.0583025	ENSMUSG00000005362	Crbn	0.91684	0.97868
0.910086	0.984269	0.000878619	-0.0323917	ENSMUSG00000055447	Cd47	0.91684	0.97868
0.91557	0.984269	0.000774365	0.0390752	ENSMUSG00000027109	Sp3	0.91288	0.97868
0.915672	0.984269	0.000772494	-0.0269591	ENSMUSG00000030342	Cd9	0.93268	0.989783
0.916514	0.984269	0.000757095	-0.0324087	ENSMUSG00000001157	Gmcl1	0.91684	0.97868
0.919052	0.984269	0.000711623	-0.0239222	ENSMUSG00000032328	Tmem30a	0.91288	0.97868
0.919372	0.984269	0.000705988	-0.0343817	ENSMUSG00000054814	Usp46	0.90694	0.97868
0.924455	0.984333	0.000619541	0.0292287	ENSMUSG00000041515	Irf8	0.9109	0.97868
0.92484	0.984333	0.000613229	0.0337072	ENSMUSG00000031700	Gpt2	0.90892	0.97868
0.93009	0.984588	0.000530366	0.0430672	ENSMUSG00000031657	Heatr3	0.94852	0.989837
0.931528	0.984588	0.000508726	-0.0425872	ENSMUSG00000020780	Srp68	0.9406	0.989837
0.934466	0.984588	0.00046591	-0.0407305	ENSMUSG00000028759	Hp1bp3	0.9208	0.980033
0.939406	0.984588	0.000398198	-0.0210284	ENSMUSG00000004798	Ulk2	0.94258	0.989837
0.946159	0.984588	0.000314271	-0.0298547	ENSMUSG00000026483	Fam129a	0.9505	0.989837
0.949223	0.984588	0.000279478	0.0252028	ENSMUSG00000030759	Far1	0.9703	0.989837
0.952358	0.984588	0.000246001	0.0243697	ENSMUSG00000020840	Blmh	0.94852	0.989837
0.952927	0.984588	0.000240157	0.0262314	ENSMUSG00000079243	Xirp1	0.96238	0.989837
0.953704	0.984588	0.000232284	-0.0166914	ENSMUSG00000027995	Tlr2	0.95248	0.989837
0.954096	0.984588	0.000228362	-0.0165272	ENSMUSG00000021670	Hmgcr	0.96238	0.989837
0.964091	0.984588	0.000139688	0.0101685	ENSMUSG00000004936	Map2k1	0.97426	0.989837
0.968018	0.984588	0.000110796	-0.0156491	ENSMUSG00000028107	Tars2	0.96832	0.989837
0.970077	0.984588	9.69793e-05	0.00832804	ENSMUSG00000051439	Cd14	0.9604	0.989837
0.972194	0.984588	8.37396e-05	-0.0125057	ENSMUSG00000029657	Hsph1	0.98614	0.9901
0.973487	0.984588	7.61326e-05	-0.0124497	ENSMUSG00000022945	Chaf1b	0.98218	0.9901
0.974707	0.984588	6.92838e-05	-0.00894342	ENSMUSG00000024610	Cd74	0.97426	0.989837
0.975571	0.984588	6.46282e-05	-0.00938343	ENSMUSG00000024308	Tapbp	0.98416	0.9901
0.977506	0.984588	5.47961e-05	0.00922154	ENSMUSG00000042129	Rassf4	0.97228	0.989837
0.978453	0.984588	5.02761e-05	-0.0125465	ENSMUSG00000002307	Daxx	0.97624	0.989837
0.979178	0.984588	4.69485e-05	-0.00882233	ENSMUSG00000032279	Idh3a	0.97426	0.989837
0.983404	0.986113	2.98234e-05	-0.00592946	ENSMUSG00000048755	Mcat	0.9901	0.9901
0.98809	0.98809	1.53581e-05	-0.00771808	ENSMUSG00000021140	Pcnx	0.9901	0.9901
