# Supplementary material for: Live-seq enables temporal transcriptomic recording of single cells
Source: Nature. 2022 Aug 17;608(7924):733–40. doi: 10.1038/s41586-022-05046-9 (PMC9402441; doi:10.1038/s41586-022-05046-9)
Supplement: Supplementary file 7 — Linear regression model predicting the rate in Tnf-mCherry fluorescence intensity increase using Live-seq data. [file 41586_2022_5046_MOESM7_ESM.xlsx]

## Sheet: slope
pval_lm	fdr_lm	r2	coef	gene	symbol	pval_bootstrap	fdr_bootstrap
0.000273499	0.0995536	0.597663	-0.123877	ENSMUSG00000021025	Nfkbia	0.01198	0.605649
0.00314915	0.434052	0.451148	-0.186836	ENSMUSG00000017765	Slc12a4	0.01198	0.605649
0.00357735	0.434052	0.442324	-0.120259	ENSMUSG00000029246	Ppat	0.01594	0.605649
0.00487779	0.443879	0.420346	-0.0850157	ENSMUSG00000036103	Colec12	0.01396	0.605649
0.00660065	0.480527	0.398199	-0.083354	ENSMUSG00000022265	Ank	0.0199	0.605649
0.0131005	0.509772	0.345414	-0.153533	ENSMUSG00000026977	March7	0.02188	0.605649
0.0157425	0.509772	0.330663	-0.0965709	ENSMUSG00000026879	Gsn	0.03178	0.605649
0.0166233	0.509772	0.326244	-0.167172	ENSMUSG00000027206	Cops2	0.02584	0.605649
0.0168481	0.509772	0.32515	-0.0851366	ENSMUSG00000034088	Hdlbp	0.03772	0.605649
0.0180343	0.509772	0.319589	-0.074243	ENSMUSG00000026864	Hspa5	0.0298	0.605649
0.0187887	0.509772	0.316224	-0.105804	ENSMUSG00000024308	Tapbp	0.02584	0.605649
0.0189966	0.509772	0.315318	-0.053214	ENSMUSG00000069516	Lyz2	0.02584	0.605649
0.0200173	0.509772	0.310999	-0.0770564	ENSMUSG00000025130	P4hb	0.02584	0.605649
0.0205608	0.509772	0.30878	0.152486	ENSMUSG00000026504	Sdccag8	0.03376	0.605649
0.0221157	0.509772	0.302717	-0.0917744	ENSMUSG00000026395	Ptprc	0.02386	0.605649
0.0224597	0.509772	0.301428	0.160401	ENSMUSG00000047003	Zfp41	0.04366	0.605649
0.0250805	0.509772	0.292165	-0.159182	ENSMUSG00000051469	Zfp24	0.03178	0.605649
0.0252085	0.509772	0.291736	0.155384	ENSMUSG00000031722	Hp	0.03376	0.605649
0.0310012	0.553726	0.274146	-0.154703	ENSMUSG00000027366	Sppl2a	0.03772	0.605649
0.0324774	0.553726	0.270151	0.162435	ENSMUSG00000040339	Fam102b	0.04168	0.605649
0.0338787	0.553726	0.266511	0.108505	ENSMUSG00000037242	Clic4	0.04762	0.605649
0.0348367	0.553726	0.264102	-0.110177	ENSMUSG00000052917	Senp7	0.04762	0.605649
0.0349882	0.553726	0.263727	-0.0970102	ENSMUSG00000022351	Sqle	0.04168	0.605649
0.0374386	0.561862	0.257857	-0.126971	ENSMUSG00000002602	Axl	0.0298	0.605649
0.0385894	0.561862	0.255223	0.157407	ENSMUSG00000027330	Cdc25b	0.0397	0.605649
0.0432968	0.579601	0.245158	0.151212	ENSMUSG00000017713	Tha1	0.04366	0.605649
0.0468057	0.579601	0.2383	0.0773114	ENSMUSG00000021965	Ska3	0.04168	0.605649
0.0480467	0.579601	0.23599	-0.129791	ENSMUSG00000020464	Pnpt1	0.05158	0.605649
0.0482096	0.579601	0.235691	-0.408479	S.Score		0.0496	0.605649
0.0487913	0.579601	0.234631	-0.0310606	ENSMUSG00000097971	Gm26917	0.0496	0.605649
0.0493616	0.579601	0.233602	-0.135394	ENSMUSG00000031703	Itfg1	0.05158	0.605649
0.0592878	0.668404	0.217301	-0.0731287	ENSMUSG00000054408	Spcs3	0.07534	0.740133
0.0605971	0.668404	0.215347	-0.131223	ENSMUSG00000031617	Tmem184c	0.07534	0.740133
0.0646645	0.679284	0.209522	-0.0953148	ENSMUSG00000000976	Heatr6	0.07534	0.740133
0.0676375	0.679284	0.205481	-0.122725	ENSMUSG00000030095	Tmem43	0.0892	0.789399
0.068607	0.679284	0.2042	-0.137886	ENSMUSG00000025583	Rptor	0.0793	0.740133
0.0690481	0.679284	0.203623	-0.140613	ENSMUSG00000002147	Stat6	0.09712	0.789399
0.0721108	0.68619	0.19971	0.100968	ENSMUSG00000069135	Fgfr1op	0.06148	0.699335
0.0735204	0.68619	0.197963	-0.123737	ENSMUSG00000009470	Tnpo1	0.06544	0.721791
0.0758338	0.690088	0.195163	-0.065149	ENSMUSG00000021477	Ctsl	0.09712	0.789399
0.0790773	0.700205	0.191374	0.131804	ENSMUSG00000020437	Myo1g	0.06742	0.721791
0.0807929	0.700205	0.189429	-0.100676	ENSMUSG00000059811	Atl2	0.0793	0.740133
0.0846781	0.71681	0.18517	-0.0972289	ENSMUSG00000051212	Gpr183	0.09514	0.789399
0.088691	0.732224	0.180964	0.0736998	ENSMUSG00000050335	Lgals3	0.10108	0.789399
0.0913257	0.732224	0.178303	-0.127293	ENSMUSG00000024286	Ccny	0.10108	0.789399
0.0945265	0.732224	0.175168	-0.1068	ENSMUSG00000028577	Plaa	0.12286	0.797224
0.0945454	0.732224	0.17515	-0.0695732	ENSMUSG00000073411	H2-D1	0.11296	0.789399
0.0988204	0.749388	0.171122	-0.0629093	ENSMUSG00000020326	Ccng1	0.10702	0.789399
0.107631	0.76325	0.163335	-0.0671518	ENSMUSG00000019122	Ccl9	0.10702	0.789399
0.108833	0.76325	0.162322	-0.0804353	ENSMUSG00000037487	Ubr5	0.11494	0.789399
0.110669	0.76325	0.160795	-0.0694508	ENSMUSG00000024610	Cd74	0.11098	0.789399
0.113645	0.76325	0.158373	-0.111231	ENSMUSG00000022175	Lrp10	0.1189	0.797224
0.117503	0.76325	0.155326	-0.050548	ENSMUSG00000064370	mt-Cytb	0.14464	0.830472
0.120388	0.76325	0.153111	-0.115088	ENSMUSG00000035151	Elmod2	0.11494	0.789399
0.120491	0.76325	0.153033	0.0968058	ENSMUSG00000027956	Tmem144	0.11098	0.789399
0.120871	0.76325	0.152745	-0.0891747	ENSMUSG00000037474	Dtl	0.13078	0.817423
0.123903	0.76325	0.150483	-0.0996818	ENSMUSG00000055371	Stam2	0.12484	0.797224
0.124149	0.76325	0.150302	-0.0581214	ENSMUSG00000026728	Vim	0.1486	0.830472
0.126032	0.76325	0.148928	-0.0956083	ENSMUSG00000030733	Sh2b1	0.0991	0.789399
0.126861	0.76325	0.148329	-0.0607745	ENSMUSG00000021831	Ero1l	0.12286	0.797224
0.131303	0.76325	0.145188	-0.0933865	ENSMUSG00000042228	Lyn	0.1486	0.830472
0.131777	0.76325	0.144859	-0.0799432	ENSMUSG00000045658	Pid1	0.13474	0.817423
0.132101	0.76325	0.144635	-0.0970713	ENSMUSG00000021597	Slf1	0.14464	0.830472
0.147382	0.817048	0.134651	0.0622031	ENSMUSG00000005470	Asf1b	0.14068	0.830472
0.151551	0.817048	0.13211	0.090507	ENSMUSG00000033629	Hacd3	0.13276	0.817423
0.152811	0.817048	0.131357	-0.104398	ENSMUSG00000024581	Napg	0.17632	0.882413
0.157225	0.817048	0.128765	-0.0812167	ENSMUSG00000031592	Pcm1	0.16642	0.882413
0.159405	0.817048	0.127513	-0.0909618	ENSMUSG00000041747	Utp15	0.1684	0.882413
0.161157	0.817048	0.12652	-0.06908	ENSMUSG00000056167	Cnot10	0.15058	0.830472
0.16175	0.817048	0.126186	-0.0816123	ENSMUSG00000046223	Plaur	0.1585	0.861104
0.16263	0.817048	0.125693	-0.0953435	ENSMUSG00000038544	Inip	0.1981	0.890227
0.16469	0.817048	0.12455	-0.103689	mCherry	mCherry	0.17038	0.882413
0.165714	0.817048	0.123987	-0.108228	ENSMUSG00000022329	Stk3	0.18028	0.882413
0.167512	0.817048	0.123008	-0.0665023	ENSMUSG00000052798	Nup107	0.18226	0.882413
0.168348	0.817048	0.122556	-0.111138	ENSMUSG00000021140	Pcnx	0.18028	0.882413
0.182585	0.858883	0.115204	-0.0486513	ENSMUSG00000015340	Cybb	0.1882	0.887507
0.183319	0.858883	0.114842	0.0529548	ENSMUSG00000000290	Itgb2	0.19612	0.890227
0.184186	0.858883	0.114416	-0.0904452	ENSMUSG00000030257	Srgap3	0.18424	0.882413
0.186406	0.858883	0.113334	-0.0955742	ENSMUSG00000041147	Brca2	0.208	0.912193
0.188939	0.859674	0.112116	0.10428	ENSMUSG00000017132	Cyth1	0.17632	0.882413
0.197817	0.884741	0.107981	-0.092876	ENSMUSG00000024401	Tnf	0.19414	0.890227
0.19931	0.884741	0.107306	-0.0679626	ENSMUSG00000033880	Lgals3bp	0.2179	0.924797
0.204972	0.892839	0.104791	-0.0832849	ENSMUSG00000044066	Cep68	0.20404	0.905739
0.20604	0.892839	0.104326	0.0929349	ENSMUSG00000025212	Sfxn3	0.19018	0.887507
0.213223	0.903244	0.101258	-0.0959239	ENSMUSG00000031657	Heatr3	0.2278	0.924797
0.216842	0.903244	0.0997551	0.0551602	ENSMUSG00000063808	Gpatch1	0.24166	0.925235
0.221893	0.903244	0.0977026	0.0723321	ENSMUSG00000036499	Eea1	0.23176	0.924797
0.224364	0.903244	0.096717	-0.0532726	ENSMUSG00000041346	Wrap53	0.21988	0.924797
0.225079	0.903244	0.0964342	-0.0967672	ENSMUSG00000046062	Ppp1r15b	0.23374	0.924797
0.225539	0.903244	0.0962528	-0.0628797	ENSMUSG00000031488	Rab11fip1	0.23176	0.924797
0.226619	0.903244	0.0958281	-0.0626226	ENSMUSG00000015880	Ncapg	0.22582	0.924797
0.23583	0.903244	0.0922954	0.0818447	ENSMUSG00000037725	Ckap2	0.2179	0.924797
0.237273	0.903244	0.0917559	0.0705496	ENSMUSG00000030956	Fam53b	0.2278	0.924797
0.239592	0.903244	0.0908964	-0.0530117	ENSMUSG00000074794	Arrdc3	0.25156	0.925235
0.241602	0.903244	0.090159	-0.0863796	ENSMUSG00000035596	Mboat7	0.24364	0.925235
0.242059	0.903244	0.0899922	-0.0841864	ENSMUSG00000043391	2510009E07Rik	0.25354	0.925235
0.245351	0.903244	0.0888019	0.0396144	ENSMUSG00000026229	Psmd1	0.24958	0.925235
0.249154	0.903244	0.0874486	-0.0741671	ENSMUSG00000029703	Lrwd1	0.24958	0.925235
0.26493	0.903244	0.0820747	-0.0469538	ENSMUSG00000034994	Eef2	0.27334	0.925235
0.267442	0.903244	0.0812528	0.040531	ENSMUSG00000021569	Trip13	0.27532	0.925235
0.267693	0.903244	0.0811714	-0.0811513	ENSMUSG00000020644	Id2	0.28324	0.925235
0.268368	0.903244	0.0809522	0.0632383	ENSMUSG00000036097	Fam178a	0.2773	0.925235
0.269777	0.903244	0.0804968	-0.0752232	ENSMUSG00000008976	Gabpa	0.25156	0.925235
0.271262	0.903244	0.08002	-0.0375295	ENSMUSG00000000982	Ccl3	0.27532	0.925235
0.27368	0.903244	0.07925	0.0578541	ENSMUSG00000020385	Clk4	0.26938	0.925235
0.277971	0.903244	0.0779023	-0.0513499	ENSMUSG00000069833	Ahnak	0.2872	0.925235
0.27877	0.903244	0.0776542	0.0487722	ENSMUSG00000048755	Mcat	0.27532	0.925235
0.284122	0.903244	0.0760128	-0.0580079	ENSMUSG00000037622	Wdtc1	0.2971	0.925235
0.284429	0.903244	0.0759197	0.0680662	ENSMUSG00000026187	Xrcc5	0.28324	0.925235
0.284486	0.903244	0.0759024	0.0489843	ENSMUSG00000000001	Gnai3	0.26938	0.925235
0.289498	0.903244	0.0744	-0.0778	ENSMUSG00000002307	Daxx	0.31492	0.925235
0.292209	0.903244	0.0736001	0.0755244	ENSMUSG00000038126	Mphosph9	0.30502	0.925235
0.295186	0.903244	0.0727319	-0.0829428	ENSMUSG00000063785	Utp14a	0.32284	0.925235
0.305096	0.903244	0.0699146	0.0657689	ENSMUSG00000037337	Map4k1	0.28324	0.925235
0.305407	0.903244	0.0698279	-0.0530636	ENSMUSG00000042129	Rassf4	0.34462	0.925235
0.309156	0.903244	0.0687919	-0.0445532	ENSMUSG00000004798	Ulk2	0.30106	0.925235
0.310062	0.903244	0.068544	-0.0800856	ENSMUSG00000026317	Cln8	0.3367	0.925235
0.310065	0.903244	0.0685431	-0.0354239	ENSMUSG00000028124	Gclm	0.33868	0.925235
0.3108	0.903244	0.0683425	0.0617831	ENSMUSG00000026358	Rgs1	0.29512	0.925235
0.312161	0.903244	0.0679727	0.0572046	ENSMUSG00000031700	Gpt2	0.31888	0.925235
0.314488	0.903244	0.0673445	-0.0706033	ENSMUSG00000020077	Srgn	0.307	0.925235
0.316932	0.903244	0.066691	-0.0701562	ENSMUSG00000034116	Vav1	0.31888	0.925235
0.31757	0.903244	0.0665214	-0.043553	ENSMUSG00000010663	Fads1	0.35452	0.925235
0.321877	0.903244	0.0653871	0.0362162	ENSMUSG00000041781	Cpsf2	0.32284	0.925235
0.32351	0.903244	0.0649619	-0.0567697	ENSMUSG00000020250	Txnrd1	0.32086	0.925235
0.326727	0.903244	0.0641323	0.0587947	ENSMUSG00000022707	Gbe1	0.34066	0.925235
0.32847	0.903244	0.0636867	-0.0583251	ENSMUSG00000029249	Rest	0.31096	0.925235
0.332608	0.903244	0.0626408	-0.0576828	ENSMUSG00000049550	Clip1	0.33274	0.925235
0.33542	0.903244	0.0619393	-0.0662785	ENSMUSG00000042350	Arel1	0.35452	0.925235
0.339763	0.903244	0.0608702	-0.0308196	ENSMUSG00000092341	Malat1	0.34858	0.925235
0.340902	0.903244	0.0605926	0.0477988	ENSMUSG00000029089	5730480H06Rik	0.36244	0.925235
0.343473	0.903244	0.0599702	0.034204	ENSMUSG00000029014	Dnajc2	0.34462	0.925235
0.346642	0.903244	0.0592112	0.041537	ENSMUSG00000026816	Gtf3c5	0.3664	0.925235
0.347328	0.903244	0.0590481	-0.0534749	ENSMUSG00000047945	Marcksl1	0.36046	0.925235
0.348419	0.903244	0.0587894	-0.0723056	ENSMUSG00000019777	Hdac2	0.33868	0.925235
0.355658	0.903244	0.0570994	-0.0599987	ENSMUSG00000024982	Zdhhc6	0.34264	0.925235
0.358353	0.903244	0.0564813	-0.0585939	ENSMUSG00000032349	Elovl5	0.36244	0.925235
0.360169	0.903244	0.0560682	0.0314205	ENSMUSG00000014195	Dnajc7	0.40006	0.925235
0.367556	0.903244	0.0544152	-0.0349347	ENSMUSG00000033054	Npat	0.39412	0.925235
0.372741	0.903244	0.0532806	0.0391168	ENSMUSG00000022761	Lztr1	0.37432	0.925235
0.374947	0.903244	0.052804	-0.0585934	ENSMUSG00000045078	Rnf216	0.4357	0.925235
0.376048	0.903244	0.0525677	-0.0408031	ENSMUSG00000021072	Tmx1	0.40006	0.925235
0.376237	0.903244	0.0525271	0.04212	ENSMUSG00000026605	Cenpf	0.34264	0.925235
0.377401	0.903244	0.0522783	0.0601424	ENSMUSG00000024056	Ndc80	0.38224	0.925235
0.377915	0.903244	0.0521687	0.0402447	ENSMUSG00000039000	Ube3c	0.38224	0.925235
0.378202	0.903244	0.0521076	0.0627998	ENSMUSG00000039934	Gsap	0.39214	0.925235
0.378762	0.903244	0.0519887	-0.0310821	ENSMUSG00000051439	Cd14	0.3862	0.925235
0.37983	0.903244	0.0517624	0.038204	ENSMUSG00000046805	Mpeg1	0.37234	0.925235
0.38757	0.903244	0.0501473	-0.0432327	ENSMUSG00000017009	Sdc4	0.38224	0.925235
0.388379	0.903244	0.0499808	-0.0456866	ENSMUSG00000032116	Stt3a	0.37234	0.925235
0.388387	0.903244	0.0499793	0.0557072	ENSMUSG00000021038	Vipas39	0.3961	0.925235
0.391282	0.903244	0.0493879	-0.0429921	ENSMUSG00000025059	Gk	0.44758	0.925235
0.400627	0.903244	0.0475184	0.0510802	ENSMUSG00000075014	Gm10800	0.44758	0.925235
0.40091	0.903244	0.0474627	-0.0583588	ENSMUSG00000036067	Slc2a6	0.38224	0.925235
0.403693	0.903244	0.0469182	0.0342762	ENSMUSG00000020120	Plek	0.45352	0.925235
0.403712	0.903244	0.0469143	0.0492935	ENSMUSG00000030704	Rab6a	0.44758	0.925235
0.411452	0.903244	0.0454263	-0.0502327	ENSMUSG00000025239	Limd1	0.42382	0.925235
0.412995	0.903244	0.0451343	-0.0443134	ENSMUSG00000054814	Usp46	0.48322	0.925235
0.413617	0.903244	0.045017	-0.0420424	ENSMUSG00000046879	Irgm1	0.4357	0.925235
0.41451	0.903244	0.0448491	0.0467756	ENSMUSG00000018654	Ikzf1	0.48124	0.925235
0.418864	0.903244	0.0440374	-0.0369656	ENSMUSG00000055447	Cd47	0.41194	0.925235
0.41974	0.903244	0.0438755	0.0281085	ENSMUSG00000021822	Plau	0.4555	0.925235
0.423066	0.903244	0.0432653	-0.0493067	ENSMUSG00000031328	Flna	0.42184	0.925235
0.425213	0.903244	0.0428747	-0.0544231	ENSMUSG00000079442	St6galnac4	0.44956	0.925235
0.426393	0.903244	0.0426615	0.0363001	ENSMUSG00000019998	Stx7	0.43768	0.925235
0.426763	0.903244	0.0425947	0.0282292	ENSMUSG00000020664	Dld	0.42382	0.925235
0.428282	0.903244	0.0423218	0.0400762	ENSMUSG00000006818	Sod2	0.41194	0.925235
0.434987	0.903244	0.0411326	-0.0450976	ENSMUSG00000076617	Ighm	0.44956	0.925235
0.436307	0.903244	0.0409016	-0.0162152	ENSMUSG00000029304	Spp1	0.42184	0.925235
0.437966	0.903244	0.0406129	0.0330161	ENSMUSG00000052837	Junb	0.41788	0.925235
0.438773	0.903244	0.0404728	0.0588697	ENSMUSG00000027175	Tcp11l1	0.48124	0.925235
0.438945	0.903244	0.0404431	0.0607374	ENSMUSG00000022139	Mbnl2	0.42976	0.925235
0.439677	0.903244	0.0403165	0.0416742	ENSMUSG00000032279	Idh3a	0.49312	0.925235
0.443925	0.903244	0.0395882	-0.0462852	ENSMUSG00000030409	Dmpk	0.4654	0.925235
0.445566	0.903244	0.0393097	-0.0448375	ENSMUSG00000026796	Fam129b	0.41788	0.925235
0.445612	0.903244	0.0393018	0.0336672	ENSMUSG00000032314	Etfa	0.45748	0.925235
0.448258	0.903244	0.0388558	-0.0462388	ENSMUSG00000022892	App	0.45352	0.925235
0.449826	0.903244	0.0385933	-0.0450834	ENSMUSG00000073792	Alg6	0.48124	0.925235
0.450578	0.903244	0.0384679	0.0367704	ENSMUSG00000028886	Eya3	0.43174	0.925235
0.452839	0.903244	0.0380927	0.14629	G2M.Score		0.4258	0.925235
0.456259	0.903244	0.0375305	-0.0435733	ENSMUSG00000018507	Trpv2	0.4753	0.925235
0.459937	0.903244	0.0369328	0.0524365	ENSMUSG00000079243	Xirp1	0.4852	0.925235
0.463037	0.903244	0.0364346	-0.031571	ENSMUSG00000005087	Cd44	0.49312	0.925235
0.471101	0.903244	0.0351621	-0.04377	ENSMUSG00000101609	Kcnq1ot1	0.48916	0.925235
0.478484	0.903244	0.0340261	0.0274333	ENSMUSG00000040731	Eif4h	0.48124	0.925235
0.480503	0.903244	0.0337203	-0.0428632	ENSMUSG00000033454	Zbtb1	0.48718	0.925235
0.480995	0.903244	0.033646	0.0525208	ENSMUSG00000022808	Snx4	0.48916	0.925235
0.481621	0.903244	0.0335517	0.0308828	ENSMUSG00000000538	Tom1l2	0.5347	0.925837
0.481885	0.903244	0.0335119	0.0458411	ENSMUSG00000041236	Vps41	0.48124	0.925235
0.48811	0.903244	0.0325855	0.039287	ENSMUSG00000022126	Acod1	0.48322	0.925235
0.488431	0.903244	0.0325382	-0.0225303	ENSMUSG00000021939	Ctsb	0.50698	0.925837
0.490692	0.903244	0.0322067	-0.0364391	ENSMUSG00000009030	Pdcl	0.53074	0.925837
0.492198	0.903244	0.0319872	0.0336207	ENSMUSG00000021250	Fos	0.4654	0.925235
0.493128	0.903244	0.0318521	-0.0396717	ENSMUSG00000040675	Mthfd1l	0.48916	0.925235
0.49314	0.903244	0.0318505	-0.0472429	ENSMUSG00000027340	Slc23a2	0.51094	0.925837
0.494026	0.903244	0.0317222	0.027917	ENSMUSG00000063234	Gpr84	0.4852	0.925235
0.49406	0.903244	0.0317173	-0.0405719	ENSMUSG00000035441	Myo1d	0.49114	0.925235
0.494231	0.903244	0.0316926	-0.0519708	ENSMUSG00000031381	Piga	0.56638	0.930703
0.496369	0.903244	0.0313848	-0.0538868	ENSMUSG00000028759	Hp1bp3	0.49708	0.925837
0.499492	0.903244	0.0309392	-0.0254263	ENSMUSG00000032328	Tmem30a	0.4753	0.925235
0.501664	0.903244	0.0306318	-0.0529603	ENSMUSG00000051444	Bbs12	0.5842	0.930703
0.508684	0.903244	0.0296533	0.0250998	ENSMUSG00000070639	Lrrc8b	0.57628	0.930703
0.510022	0.903244	0.0294693	-0.0376902	ENSMUSG00000035597	Prpf39	0.52282	0.925837
0.510796	0.903244	0.0293632	-0.0489808	ENSMUSG00000034160	Ogt	0.51292	0.925837
0.51239	0.903244	0.0291456	-0.0349788	ENSMUSG00000001924	Uba1	0.5248	0.925837
0.512457	0.903244	0.0291365	-0.0432597	ENSMUSG00000050029	Rap2c	0.58618	0.930703
0.515515	0.903244	0.0287223	-0.0352424	ENSMUSG00000031360	Ctps2	0.52678	0.925837
0.518875	0.903244	0.0282719	0.0223222	ENSMUSG00000015837	Sqstm1	0.53074	0.925837
0.519032	0.903244	0.028251	-0.0298239	ENSMUSG00000027828	Ssr3	0.51094	0.925837
0.521102	0.903244	0.027976	-0.0258616	ENSMUSG00000036908	Unc93b1	0.55252	0.930703
0.524344	0.904556	0.0275491	0.023442	ENSMUSG00000026174	Cnot9	0.55648	0.930703
0.533131	0.913064	0.0264145	-0.0426562	ENSMUSG00000038664	Herc1	0.55846	0.930703
0.534293	0.913064	0.0262669	0.0373546	ENSMUSG00000009112	Bcl2l13	0.51886	0.925837
0.545389	0.922303	0.0248851	0.0358746	ENSMUSG00000053253	Ndfip2	0.52876	0.925837
0.545789	0.922303	0.0248362	0.0467588	ENSMUSG00000031402	Mpp1	0.53668	0.925837
0.551566	0.922303	0.0241374	0.0240608	ENSMUSG00000019942	Cdk1	0.52876	0.925837
0.551748	0.922303	0.0241155	-0.0381014	ENSMUSG00000061950	Ppp4r1	0.5446	0.930703
0.557387	0.922303	0.0234464	0.0394451	ENSMUSG00000031875	Cmtm3	0.53668	0.925837
0.558494	0.922303	0.0233164	0.0452652	ENSMUSG00000046519	Golph3l	0.54658	0.930703
0.559566	0.922303	0.0231911	-0.0266152	ENSMUSG00000026669	Mcm10	0.58618	0.930703
0.561711	0.922303	0.0229417	0.0450207	ENSMUSG00000060121	Gemin2	0.60598	0.930703
0.563915	0.922303	0.022687	-0.0471612	ENSMUSG00000052560	Cpne8	0.604	0.930703
0.565249	0.922303	0.0225339	0.0448109	ENSMUSG00000021650	Ptcd2	0.56836	0.930703
0.577081	0.922303	0.0212046	-0.034365	ENSMUSG00000042032	Mat2b	0.57232	0.930703
0.578352	0.922303	0.0210649	-0.0320053	ENSMUSG00000033991	Ttc37	0.58618	0.930703
0.578768	0.922303	0.0210194	0.0226734	ENSMUSG00000062593	Lilrb4a	0.5941	0.930703
0.580042	0.922303	0.0208801	-0.0257983	ENSMUSG00000005656	Snx6	0.53074	0.925837
0.58282	0.922303	0.0205785	0.0238963	ENSMUSG00000073684	Faap20	0.59212	0.930703
0.583052	0.922303	0.0205535	-0.0305692	ENSMUSG00000038736	Nudcd1	0.59608	0.930703
0.584539	0.922303	0.0203933	-0.0424654	ENSMUSG00000037405	Icam1	0.57628	0.930703
0.588655	0.922303	0.019954	-0.0164455	ENSMUSG00000055561	Spink5	0.60202	0.930703
0.589609	0.922303	0.0198531	-0.0325474	ENSMUSG00000031015	Swap70	0.58816	0.930703
0.591289	0.922303	0.0196762	-0.0358218	ENSMUSG00000038206	Fbxo8	0.56242	0.930703
0.592909	0.922303	0.0195065	-0.0274319	ENSMUSG00000032231	Anxa2	0.61588	0.937088
0.59708	0.924839	0.0190738	0.0382917	ENSMUSG00000025340	Rabgef1	0.6238	0.941127
0.607137	0.924904	0.0180554	-0.0235532	ENSMUSG00000020078	Vps26a	0.64558	0.941127
0.611079	0.924904	0.0176656	-0.018433	ENSMUSG00000004936	Map2k1	0.57628	0.930703
0.612301	0.924904	0.0175458	-0.0233522	ENSMUSG00000021670	Hmgcr	0.61192	0.935878
0.612525	0.924904	0.0175239	0.0402908	ENSMUSG00000020780	Srp68	0.61786	0.937088
0.614729	0.924904	0.0173093	0.0275303	ENSMUSG00000039480	Nt5dc1	0.59014	0.930703
0.615658	0.924904	0.0172193	0.0289072	ENSMUSG00000029657	Hsph1	0.58024	0.930703
0.619509	0.924904	0.0168495	-0.0350612	ENSMUSG00000021701	Plk2	0.69112	0.941127
0.620682	0.924904	0.0167379	0.0245635	ENSMUSG00000001157	Gmcl1	0.64162	0.941127
0.621852	0.924904	0.0166269	0.0191479	ENSMUSG00000025225	Nfkb2	0.6436	0.941127
0.622532	0.924904	0.0165627	-0.0219925	ENSMUSG00000056515	Rab31	0.60598	0.930703
0.629269	0.930451	0.0159341	0.0317332	ENSMUSG00000020362	Cnot6	0.63568	0.941127
0.631377	0.930451	0.0157404	0.0190691	ENSMUSG00000061458	Nol10	0.6634	0.941127
0.644434	0.934468	0.0145724	-0.0172055	ENSMUSG00000026600	Soat1	0.65746	0.941127
0.649613	0.934468	0.014124	0.0324454	ENSMUSG00000025915	Sgk3	0.64162	0.941127
0.650906	0.934468	0.0140133	0.0321354	ENSMUSG00000026483	Fam129a	0.62578	0.941127
0.654515	0.934468	0.0137071	0.0348987	ENSMUSG00000022035	Ccdc25	0.703	0.941127
0.654717	0.934468	0.0136901	-0.0284335	ENSMUSG00000030759	Far1	0.6832	0.941127
0.655888	0.934468	0.0135917	0.0161465	ENSMUSG00000020114	Cand1	0.73666	0.941127
0.657653	0.934468	0.0134442	0.0282418	ENSMUSG00000000753	Serpinf1	0.65944	0.941127
0.658028	0.934468	0.013413	0.0345207	ENSMUSG00000002835	Chaf1a	0.66142	0.941127
0.658961	0.934468	0.0133355	-0.0280984	ENSMUSG00000038806	Sde2	0.68122	0.941127
0.6655	0.934468	0.0127997	0.0288838	ENSMUSG00000027439	Gzf1	0.7228	0.941127
0.670198	0.934468	0.0124227	0.0236218	ENSMUSG00000023110	Prmt5	0.6535	0.941127
0.671163	0.934468	0.012346	-0.0305042	ENSMUSG00000029426	Scarb2	0.71092	0.941127
0.673937	0.934468	0.0121273	-0.0159373	ENSMUSG00000030738	Eif3c	0.72676	0.941127
0.675669	0.934468	0.0119918	0.0221235	ENSMUSG00000074825	Itpripl1	0.74458	0.941127
0.677028	0.934468	0.0118862	0.0174956	ENSMUSG00000027087	Itgav	0.70696	0.941127
0.6796	0.934468	0.0116877	0.0156845	ENSMUSG00000002325	Irf9	0.76042	0.941127
0.682783	0.934468	0.0114448	-0.0286974	ENSMUSG00000029068	Ccnl2	0.68914	0.941127
0.683245	0.934468	0.0114097	0.0190601	ENSMUSG00000024778	Fas	0.77626	0.941127
0.687523	0.934468	0.0110884	0.0243359	ENSMUSG00000033294	Noc4l	0.69904	0.941127
0.688804	0.934468	0.0109932	0.0205493	ENSMUSG00000035697	Hmha1	0.6931	0.941127
0.693467	0.934468	0.0106505	0.0187948	ENSMUSG00000027712	Anxa5	0.67528	0.941127
0.695619	0.934468	0.0104945	-0.0222251	ENSMUSG00000028649	Macf1	0.7228	0.941127
0.698886	0.934468	0.0102602	-0.0279638	ENSMUSG00000040667	Nup88	0.70498	0.941127
0.699156	0.934468	0.0102409	-0.0192075	ENSMUSG00000034484	Snx2	0.69904	0.941127
0.700222	0.934468	0.0101651	-0.0202893	ENSMUSG00000030142	Clec4e	0.70498	0.941127
0.706379	0.934468	0.00973387	-0.0244295	ENSMUSG00000029598	Plbd2	0.6931	0.941127
0.712962	0.934468	0.00928441	0.0303901	ENSMUSG00000027333	Smox	0.70498	0.941127
0.715496	0.934468	0.00911453	0.0164171	ENSMUSG00000066979	Bub3	0.7327	0.941127
0.721986	0.934468	0.00868751	-0.0174806	ENSMUSG00000005583	Mef2c	0.74062	0.941127
0.722547	0.934468	0.00865117	-0.0140014	ENSMUSG00000011179	Odc1	0.72676	0.941127
0.727179	0.934468	0.00835403	0.0151584	ENSMUSG00000025027	Xpnpep1	0.73468	0.941127
0.727449	0.934468	0.00833692	0.0133694	ENSMUSG00000030105	Arl8b	0.74062	0.941127
0.732229	0.934468	0.0080367	0.0155387	ENSMUSG00000020929	Eftud2	0.73864	0.941127
0.732873	0.934468	0.00799672	-0.015465	ENSMUSG00000022033	Pbk	0.73666	0.941127
0.736845	0.934468	0.0077525	-0.0177293	ENSMUSG00000036180	Gatad2a	0.74062	0.941127
0.73903	0.934468	0.00761996	-0.0136486	ENSMUSG00000030342	Cd9	0.73468	0.941127
0.7426	0.934468	0.0074061	-0.020449	ENSMUSG00000040274	Cdk6	0.76636	0.941127
0.745505	0.934468	0.00723457	-0.0193004	ENSMUSG00000056260	Lrif1	0.73072	0.941127
0.748377	0.934468	0.00706713	0.0247308	ENSMUSG00000035314	Gdpd5	0.75646	0.941127
0.748739	0.934468	0.00704613	0.0221793	ENSMUSG00000049969	Plekhf2	0.7624	0.941127
0.750334	0.934468	0.00695425	0.0128336	ENSMUSG00000015396	Cd83	0.76834	0.941127
0.751312	0.934468	0.00689817	-0.0181493	ENSMUSG00000054693	Adam10	0.73072	0.941127
0.752945	0.934468	0.00680515	-0.0236476	ENSMUSG00000041852	Tcf20	0.7525	0.941127
0.755198	0.934468	0.00667795	-0.015088	ENSMUSG00000030096	Slc6a6	0.77428	0.941127
0.756009	0.934468	0.00663248	-0.0227184	ENSMUSG00000040363	Bcor	0.75448	0.941127
0.758907	0.934468	0.00647137	0.0185023	ENSMUSG00000022945	Chaf1b	0.7525	0.941127
0.760095	0.934468	0.00640597	0.0109612	ENSMUSG00000037933	Bicd2	0.75052	0.941127
0.76014	0.934468	0.00640348	0.0150892	ENSMUSG00000038252	Ncapd2	0.7624	0.941127
0.760163	0.934468	0.00640225	0.0156934	ENSMUSG00000004451	Ralb	0.7723	0.941127
0.762465	0.934468	0.00627655	-0.0164692	ENSMUSG00000060802	B2m	0.75844	0.941127
0.765301	0.934797	0.00612352	0.0200345	ENSMUSG00000026047	Kdelc1	0.75646	0.941127
0.771438	0.936194	0.00579936	0.0158701	ENSMUSG00000033356	Pus7l	0.84952	0.956034
0.772766	0.936194	0.00573045	0.0132815	ENSMUSG00000025492	Ifitm3	0.80002	0.956034
0.774161	0.936194	0.00565859	-0.0224257	ENSMUSG00000027883	Gpsm2	0.77824	0.941127
0.77846	0.938276	0.0054401	0.0124395	ENSMUSG00000040550	Otud6b	0.79606	0.956034
0.782507	0.940042	0.00523857	0.0169937	ENSMUSG00000019916	P4ha1	0.7723	0.941127
0.785668	0.940734	0.00508404	-0.0111169	ENSMUSG00000067873	Htatsf1	0.76834	0.941127
0.800739	0.950638	0.00438092	0.019315	ENSMUSG00000037325	Bbs7	0.85744	0.956034
0.803699	0.950638	0.00424928	0.0109874	ENSMUSG00000029171	Pgm1	0.83566	0.956034
0.808693	0.950638	0.00403206	0.00836382	ENSMUSG00000036438	Calm2	0.80398	0.956034
0.809303	0.950638	0.00400593	-0.0083899	ENSMUSG00000015568	Lpl	0.83368	0.956034
0.813394	0.950638	0.00383302	0.0150155	ENSMUSG00000001052	Sec24b	0.81784	0.956034
0.819344	0.950638	0.00358871	-0.0152262	ENSMUSG00000037475	Thoc2	0.84952	0.956034
0.819812	0.950638	0.00356986	-0.0143596	ENSMUSG00000074994	Qser1	0.86338	0.956034
0.820542	0.950638	0.00354053	0.00952304	ENSMUSG00000032902	Slc16a1	0.81982	0.956034
0.823112	0.950638	0.00343835	-0.0122184	ENSMUSG00000021996	Esd	0.8218	0.956034
0.823806	0.950638	0.00341102	0.010266	ENSMUSG00000002233	Rhoc	0.8614	0.956034
0.825397	0.950638	0.00334878	0.0102323	ENSMUSG00000017119	Nbr1	0.82972	0.956034
0.828097	0.950638	0.00324455	-0.0177617	ENSMUSG00000036893	Ehmt1	0.80002	0.956034
0.830771	0.950638	0.00314303	-0.0161451	ENSMUSG00000053838	Nudcd3	0.82972	0.956034
0.832248	0.950638	0.00308767	-0.010827	ENSMUSG00000030245	Golt1b	0.83962	0.956034
0.838948	0.950638	0.00284293	-0.00704711	ENSMUSG00000028330	Ncbp1	0.84556	0.956034
0.841633	0.950638	0.00274781	0.00724276	ENSMUSG00000005413	Hmox1	0.82378	0.956034
0.842223	0.950638	0.00272712	0.0116402	ENSMUSG00000031134	Rbmx	0.85348	0.956034
0.843072	0.950638	0.00269751	-0.00898469	ENSMUSG00000027810	Eif2a	0.87526	0.956034
0.844133	0.950638	0.00266075	0.0146823	ENSMUSG00000004530	Coro1c	0.81784	0.956034
0.84897	0.950638	0.00249638	-0.0117921	ENSMUSG00000018930	Ccl4	0.86338	0.956034
0.851227	0.950638	0.00242156	-0.0107913	ENSMUSG00000040710	St8sia4	0.82378	0.956034
0.851396	0.950638	0.002416	-0.0153404	ENSMUSG00000079197	Psme2	0.84952	0.956034
0.856444	0.953351	0.00225305	-0.00952494	ENSMUSG00000029752	Asns	0.86734	0.956034
0.860814	0.953616	0.00211673	-0.00918615	ENSMUSG00000030654	Arl6ip1	0.86536	0.956034
0.861922	0.953616	0.00208285	-0.010456	ENSMUSG00000031438	Rnf128	0.8614	0.956034
0.86783	0.953918	0.00190698	0.00770922	ENSMUSG00000027995	Tlr2	0.86536	0.956034
0.872725	0.953918	0.00176726	0.00648465	ENSMUSG00000074305	Peak1	0.87526	0.956034
0.876556	0.953918	0.00166173	0.0088901	ENSMUSG00000035726	Supt16	0.8614	0.956034
0.876942	0.953918	0.00165127	0.0069934	ENSMUSG00000028249	Sdcbp	0.89902	0.968175
0.877272	0.953918	0.00164237	0.0126237	ENSMUSG00000005362	Crbn	0.8812	0.957483
0.877919	0.953918	0.00162497	0.00763045	ENSMUSG00000041515	Irf8	0.87724	0.956034
0.885082	0.958838	0.00143873	-0.0107186	ENSMUSG00000089774	Slc5a3	0.89902	0.968175
0.887737	0.958861	0.00137262	-0.00597002	ENSMUSG00000030447	Cyfip1	0.87526	0.956034
0.89173	0.960325	0.00127617	-0.00808604	ENSMUSG00000027109	Sp3	0.89902	0.968175
0.902631	0.968806	0.00103104	-0.00958771	ENSMUSG00000024953	Prdx5	0.91486	0.979438
0.904929	0.968806	0.000982747	0.00522713	ENSMUSG00000039275	Foxk2	0.9307	0.98365
0.912565	0.974116	0.000830669	0.00625975	ENSMUSG00000037572	Wdhd1	0.91288	0.979438
0.921141	0.978198	0.000675247	-0.00785914	ENSMUSG00000019055	Plod1	0.92476	0.98365
0.921763	0.978198	0.000664608	0.0064568	ENSMUSG00000020840	Blmh	0.92872	0.98365
0.928565	0.980469	0.000553814	-0.006423	ENSMUSG00000027469	Tpx2	0.9406	0.98365
0.93094	0.980469	0.000517518	-0.00599596	ENSMUSG00000035711	Dok3	0.92674	0.98365
0.933337	0.980469	0.000482136	-0.00526215	ENSMUSG00000028107	Tars2	0.9406	0.98365
0.935077	0.980469	0.000457249	0.00565684	ENSMUSG00000027326	Knl1	0.93268	0.98365
0.937371	0.980469	0.000425441	0.00586922	ENSMUSG00000025791	Pgm2	0.93664	0.98365
0.943667	0.983578	0.000344091	-0.00376316	ENSMUSG00000032000	Birc3	0.94852	0.98365
0.947599	0.983578	0.000297666	-0.00448487	ENSMUSG00000007659	Bcl2l1	0.95446	0.986998
0.94845	0.983578	0.000288067	-0.00442174	ENSMUSG00000023088	Abcc1	0.96238	0.992369
0.954741	0.984512	0.000221987	-0.00363519	ENSMUSG00000010517	Faf1	0.94852	0.98365
0.95476	0.984512	0.000221794	0.00349655	ENSMUSG00000003541	Ier3	0.94456	0.98365
0.962317	0.989501	0.000153841	-0.00296151	ENSMUSG00000047648	Fbxo30	0.98218	1
0.983453	0.999465	2.96462e-05	-0.0016739	ENSMUSG00000035778	Ggta1	0.98614	1
0.983994	0.999465	2.77392e-05	-0.00143727	ENSMUSG00000029687	Ezh2	0.98614	1
0.98798	0.999465	1.56422e-05	-0.000682601	ENSMUSG00000038495	Otud7b	0.99208	1
0.990866	0.999465	9.0335e-06	-0.000694115	ENSMUSG00000039740	Alg2	0.99802	1
0.992876	0.999465	5.49511e-06	-0.000386488	ENSMUSG00000045328	Cenpe	0.99604	1
0.996165	0.999465	1.59225e-06	-0.000158209	ENSMUSG00000058355	Abce1	1	1
0.996172	0.999465	1.58675e-06	-0.000351149	ENSMUSG00000022667	Cd200r1	0.99604	1
0.998149	0.999465	3.70834e-07	-0.000161522	ENSMUSG00000025001	Hells	1	1
0.998844	0.999465	1.44795e-07	-7.01308e-05	ENSMUSG00000068922	Msto1	0.99802	1
0.999465	0.999465	3.10079e-08	2.13452e-05	ENSMUSG00000029816	Gpnmb	0.99802	1
